# Supplementary material for: A Longitudinal Study of the Feline Faecal Microbiome Identifies Changes into Early Adulthood Irrespective of Sexual Development
Source: PLoS One. 2015 Dec 14;10(12):e0144881. doi: 10.1371/journal.pone.0144881 (PMC4682054; doi:10.1371/journal.pone.0144881)
Supplement: S1 Table — (XLSX) [file pone.0144881.s004.xlsx]

## Sheet: Counts
								Taxonomy assignments							Functional assignments
ID	Number	Kitten Name	Neuter Date	Sex	Age (weeks)	raw reads	trimmed reads	superkingdom	phylum	class	order	family	genus	species	KEGG L1	KEGG L2	KEGG L3	KEGG L4	eggNOG
sample3	3	Salem	Conventional	Male	18	63849598	61602946	25042707	23610104	22725205	22655228	20729274	19891592	16333501	18310576	18310576	18310576	13603065	12836008
sample5	5	Orion	Early	Male	18	43696916	42064335	22406767	21548202	21143601	21054158	20171242	19841700	15370536	16709727	16709727	16709727	12989927	13792971
sample7	7	Hutch	Conventional	Male	18	57209022	55035736	27268249	26045548	25483641	25363334	24155368	23717670	19859338	20496859	20496859	20496859	15758288	12824105
sample8	8	Fat Louis	Early	Male	18	52951720	51436326	23489464	22289374	21632867	21497687	20102498	16907454	13897883	17139435	17139435	17139435	13507978	13899545
sample9	9	Bellatrix	Conventional	Female	18	60565246	58768849	27434527	26074099	25418660	25290642	23840100	23323807	19688186	21160697	21160697	21160697	15887763	12146346
sample10	10	Ludo	Conventional	Male	18	46628996	45256942	19935131	18797192	18253830	18163412	16986110	16668497	14555268	15407134	15407134	15407134	11475324	8169185
sample12	12	Wussel	Early	Male	18	23010136	21751157	10649612	10007335	9717020	9672481	9112498	8945955	7310766	8228166	8228166	8228166	6113860	5582745
sample15	15	Daphne	Early	Female	18	39617386	37762734	15915852	14789658	14276184	14204155	13166671	12817995	10574042	12377810	12377810	12377810	9205525	8015013
sample16	16	Dexter	Conventional	Male	18	46841524	44993890	24221579	23212663	22758984	22631665	21685138	21228063	17748160	18890637	18890637	18890637	14279854	11666642
sample18	18	Scooby	Conventional	Female	18	53344084	51362634	27222510	26118775	25671535	25506456	24584292	23920160	19512683	21400512	21400512	21400512	16305305	13596377
sample20	20	Aston	Early	Male	18	61725082	59755753	28585331	27255031	26610209	26446225	25077538	23372567	20390573	21611892	21611892	21611892	16641837	12414423
sample21	21	Freeby	Early	Female	18	54627434	52738634	32575264	31745322	31382486	31234622	30487750	29924820	24471841	24469740	24469740	24469740	19246985	16135072
sample22	22	Donatello	Conventional	Male	18	59601950	56210787	23863287	22467543	21792130	21642058	20310997	18432428	15756653	17297659	17297659	17297659	13407426	12565567
sample23	23	Ginny Weasley	Conventional	Female	18	62835666	59249544	29301449	27955865	27316218	27190897	25825884	25415942	21524275	21915882	21915882	21915882	16757532	12997330
sample24	24	Mr Bigglesworth	Early	Male	18	49796368	47363391	22430992	21214344	20685772	20568899	19513859	19002105	16390581	17121053	17121053	17121053	13024356	9827057
sample25	25	Morgana	Early	Female	18	57761168	54911181	22642041	21264774	20494780	20428304	18655437	17517730	14443519	16580086	16580086	16580086	12485573	11754099
sample26	26	Kalahari	Conventional	Female	18	55984448	53499350	23090851	21659797	20963084	20875411	19426583	18893392	15297527	17123759	17123759	17123759	13084389	12858769
sample27	27	Noddy	Conventional	Male	18	52945154	50111656	24609416	23359309	22837468	22697427	21687466	21147441	17620789	18878584	18878584	18878584	14400960	11228000
sample28	28	Duchess	Early	Female	18	50595738	49057847	21535650	20295262	19717041	19606654	18419431	17810316	15223967	16270949	16270949	16270949	12341782	9561565
sample29	29	Rufus	Early	Male	18	71683380	68797602	31190739	29466960	28683847	28538742	26870232	26266715	22358624	23509741	23509741	23509741	17785860	14655223
sample30	30	Ace	Conventional	Male	18	51506722	49070527	23719788	22548079	21988762	21879987	20761294	19541279	16236834	17377340	17377340	17377340	13605768	12443881
sample31	31	Cookie	Conventional	Female	18	53671798	51155971	26804254	25671822	25187818	25045888	24131280	23556850	18897913	19953108	19953108	19953108	15545208	15406452
sample32	32	Justice	Early	Female	18	73908740	70602267	36576726	35015101	34330823	34152294	32716419	31980337	26220595	27413751	27413751	27413751	21231821	20039672
sample33	33	Squirt	Early	Male	18	44404806	42393289	20185705	19152351	18667339	18575849	17537557	17189594	14823962	15310272	15310272	15310272	11618788	9370556
sample34	34	Sophia	Conventional	Female	18	62572478	59941445	25869968	24385968	23627380	23540303	21878529	21179316	18248531	19241150	19241150	19241150	14542168	13271139
sample35	35	Winston	Conventional	Male	18	65419064	61830948	29122161	27602886	26908250	26714313	25360342	24027157	20370478	22056949	22056949	22056949	16877560	14499106
sample36	36	Shrimp	Early	Female	18	59938312	57087277	35452992	34571913	34165478	34037296	33215751	32821199	26717241	25609224	25609224	25609224	20541084	17345540
sample37	37	Liquorice	Early	Male	18	53352816	50475760	26345782	25278494	24772785	24648316	23577968	22625596	19415648	19631682	19631682	19631682	15293548	12448199
sample38	38	Saffron	Conventional	Female	18	94863306	91053366	61769250	60672329	60167198	59947059	58970204	58166684	47382766	44584019	44584019	44584019	36095340	29437970
sample39	39	Sassie	Early	Female	18	85144840	81313644	43003196	41342197	40552170	40369512	38670843	37764039	31733923	31482329	31482329	31482329	24550194	21300621
sample40	40	Salem	Conventional	Male	30	48203134	46284787	18013227	16631698	16070994	15956373	14897019	14376989	12149518	14509744	14509744	14509744	10743675	8555100
sample41	41	Orion	Early	Male	30	64251848	62093486	23675533	22165289	21271046	21229690	19103276	18967070	15458631	18200394	18200394	18200394	13114854	11231411
sample42	42	Hutch	Conventional	Male	30	64193824	61497879	25615274	23945325	23157888	23048139	21286861	20822540	17310361	19150029	19150029	19150029	14185436	14020095
sample43	43	Fat louis	Early	Male	30	51864502	50503539	18667199	17355797	16678301	16611162	15084736	14881081	12236356	14074253	14074253	14074253	10232586	9623362
sample44	44	Bellatrix	Conventional	Female	30	54829596	53452998	18682855	17412682	16590872	16562328	14623108	14468187	11087733	15092353	15092353	15092353	10609345	7704756
sample45	45	Ludo	Conventional	Male	30	36179086	35301220	12903735	12016664	11520083	11487406	10369108	10233051	8343131	9763652	9763652	9763652	7266691	5585205
sample46	46	Wussel	Early	Male	30	74464044	71405827	25965104	23877651	22910380	22789265	20795024	20286552	16956923	19543411	19543411	19543411	14393141	13676605
sample47	47	Daphne	Early	Female	30	40109124	38351832	14139927	13089440	12561642	12501288	11306439	11089851	9329197	10667429	10667429	10667429	7988462	6398941
sample48	48	Dexter	Conventional	Male	30	52555024	50631751	18165876	16776009	15996133	15943027	14270648	14029867	11406776	14377364	14377364	14377364	10278851	8152227
sample49	49	Scooby	Conventional	Female	30	40704234	39392219	13890474	12793564	12234456	12176601	10959800	10685211	8841482	10785857	10785857	10785857	8048053	6198078
sample50	50	Aston	Early	Male	30	49981368	48241750	18213887	16726514	16082864	15970111	14697569	14230632	11964409	13754447	13754447	13754447	10122812	9043139
sample51	51	Freeby	Early	Female	30	42084256	40321949	19344800	18144883	17642715	17513267	16709915	16143672	13283223	15307348	15307348	15307348	11419164	11502627
sample52	52	Donatello	Conventional	Male	30	55160050	51636356	20287719	18738222	18026340	17925599	16470812	16084595	13554822	15635880	15635880	15635880	11588637	9508807
sample53	53	Ginny Weasley	Conventional	Female	30	59133326	55644668	20953373	19307559	18473089	18391107	16583778	16182837	13434809	15916954	15916954	15916954	11645410	11045489
sample54	54	Mr Bigglesworth	Early	Male	30	71763440	67560626	24469458	22332918	21339965	21217905	19175596	18598931	15545557	19345311	19345311	19345311	14174596	11817091
sample55	55	Morgana	Early	Female	30	53679894	51347077	18320172	16864332	16060437	15996456	14372277	14121996	11700362	14152314	14152314	14152314	10385869	8633996
sample56	56	Kalahari	Conventional	Female	30	66063896	62865785	24888017	23100968	22248143	22143504	20308218	19821284	16344319	18922250	18922250	18922250	14024034	12538844
sample57	57	Noddy	Conventional	Male	30	57824450	55206095	19808150	18479211	17644320	17606113	15695409	15526306	12165724	15359474	15359474	15359474	11006241	8509887
sample58	58	Rufus	Early	Male	30	55590772	52855174	20480645	18827465	18136346	18016835	16652838	16066472	13493452	15792219	15792219	15792219	11826397	10663831
sample59	59	Ace	Conventional	Male	30	52587024	49954361	24268869	23082832	22558534	22441866	21378622	20923509	18013364	18233840	18233840	18233840	13910416	11069940
sample60	60	Cookie	Conventional	Female	30	55552744	52732936	20950618	19444618	18748086	18648243	17145257	16683444	13670238	16132301	16132301	16132301	12004586	11152694
sample61	61	Justice	Early	Female	30	67536942	64751830	26898626	25224443	24403269	24269447	22500493	22005933	18979516	20577465	20577465	20577465	15386342	11359621
sample62	62	Squirt	Early	Male	30	54954248	52794085	18602103	17170115	16380933	16331618	14545743	14263321	11469781	14621666	14621666	14621666	10533115	8288325
sample63	63	Sophia	Conventional	Female	30	50702724	48676962	17565789	16112689	15420735	15344324	13851437	13540210	11470335	13428972	13428972	13428972	9875750	9174427
sample64	64	Winston	Conventional	Male	30	57089818	53930607	27002115	25757318	25195845	25063817	23724485	23314265	21281699	20738576	20738576	20738576	15763884	8137051
sample65	65	Shrimp	Early	Female	30	64975594	61543498	24788603	23049543	22261892	22125562	20520351	19852876	16896125	19119596	19119596	19119596	14316358	12078712
sample66	66	Liquorice	Early	Male	30	60144632	57020963	23757653	22306736	21551586	21461106	19880656	19474825	16698443	18055798	18055798	18055798	13463503	10044388
sample67	67	Saffron	Conventional	Female	30	85546700	81137169	37007189	34986601	34087750	33895765	32058583	31250099	25977713	28236534	28236534	28236534	21350837	19630537
sample68	68	Sassie	Early	Female	30	93772426	89461323	39945275	37693345	36612359	36429424	34141505	33366178	28530171	30493947	30493947	30493947	22921627	18495330
sample69	69	Salem	Conventional	Male	42	39643738	38443566	13825630	12893292	12347657	12313833	11132977	10877700	8747022	10744102	10744102	10744102	7777910	5842393
sample70	70	Orion	Early	Male	42	45591192	44155364	16639352	15639011	14957594	14939295	13334464	13100509	10198355	13228280	13228280	13228280	9295882	6811182
sample71	71	Hutch	Conventional	Male	42	49551244	47602991	19317941	17861098	17125138	17035557	15634752	15328517	12555287	15438664	15438664	15438664	11167909	8912048
sample72	72	Fat louis	Early	Male	42	31492094	30256357	11455240	10557224	10162131	10105433	9267440	9033905	7635605	8733886	8733886	8733886	6590623	5597882
sample73	73	Bellatrix	Conventional	Female	42	37400750	36326862	14303658	13308457	12753608	12700620	11442507	11239570	9400744	11296135	11296135	11296135	8224317	6872179
sample74	74	Ludo	Conventional	Male	42	36977292	35596581	14218870	13282212	12797720	12756555	11620485	11383557	9571077	10850193	10850193	10850193	8080995	5975707
sample75	75	Wussel	Early	Male	42	63616326	61434781	23809888	22449608	21489509	21456364	19323276	18746114	14965385	18191014	18191014	18191014	13081714	10809281
sample76	76	Daphne	Early	Female	42	72440190	69962197	25002103	23366594	22343894	22242587	19900429	19674742	15727254	19113850	19113850	19113850	13799360	11312109
sample77	77	Dexter	Conventional	Male	42	64341864	61979848	22256073	20669792	19783061	19718935	17831155	17551530	14343932	17611470	17611470	17611470	12672454	9232776
sample78	78	Scooby	Conventional	Female	42	46635702	44642429	15980793	14698703	14038954	13972615	12431835	11791445	9625139	12426347	12426347	12426347	9184118	7553803
sample79	79	Aston	Early	Male	42	75926208	73589500	26622986	24346779	23301294	23165023	20644795	20011781	17158418	21333017	21333017	21333017	15525510	14121862
sample80	80	Freeby	Early	Female	42	43971358	42386897	15231098	14008251	13420345	13356359	12132084	11863801	9683073	11926703	11926703	11926703	8675275	7415225
sample81	81	Donatello	Conventional	Male	42	62252074	58361318	23857268	22265167	21477286	21355345	19552491	19099294	15743939	18541777	18541777	18541777	13765893	11546960
sample82	82	Ginny Weasley	Conventional	Female	42	63912532	59684782	27858361	26308146	25610778	25492321	24093971	23564675	20784074	21541305	21541305	21541305	16255785	10477557
sample83	83	Mr Bigglesworth	Early	Male	42	59419768	56365209	19979048	18425913	17581829	17513354	15706462	15384111	12408619	15578223	15578223	15578223	11304358	9521065
sample84	84	Morgana	Early	Female	42	64180796	61308386	22112047	20435402	19567535	19448258	17568369	17147012	14177683	17389872	17389872	17389872	12764106	9961057
sample85	85	Kalahari	Conventional	Female	42	58283064	55447367	21893706	20457659	19672441	19623380	17936596	17629032	14791783	16697225	16697225	16697225	12291262	9153612
sample86	86	Noddy	Conventional	Male	42	59317174	56823297	20297492	18974057	18155954	18121398	16246049	16119118	12856732	15464968	15464968	15464968	11198726	8451152
sample87	87	Rufus	Early	Male	42	59523484	56805978	21943331	20418304	19611997	19553023	17776617	17496077	14546865	16709521	16709521	16709521	12267180	9728286
sample88	88	Ace	Conventional	Male	42	64224902	60767085	28971159	27453518	26785003	26650030	25449368	24853497	21142130	22341357	22341357	22341357	16965677	13767596
sample89	89	Cookie	Conventional	Female	42	47350100	45410626	20242536	19104750	18508163	18448178	17276761	17074661	14844088	15290167	15290167	15290167	11503037	7226885
sample90	90	Justice	Early	Female	42	41827336	40013917	15240286	14140351	13562245	13499295	12240921	11981944	9931502	11786328	11786328	11786328	8641965	6660768
sample91	91	Squirt	Early	Male	42	59379920	57236268	21363250	20025800	19175640	19160766	17249348	17145831	13801807	16496762	16496762	16496762	11885729	8586647
sample92	92	Sophia	Conventional	Female	42	51307206	49347345	17755060	16672342	15949375	15952659	14250138	14243661	11026075	13684400	13684400	13684400	9737981	6871770
sample93	93	Winston	Conventional	Male	42	54062342	51360786	19939372	18390375	17753154	17618499	16387351	15672686	12995700	15467540	15467540	15467540	11608960	10940083
sample94	94	Shrimp	Early	Female	42	58033736	54602014	22451898	20865125	20169532	20025436	18682380	16962809	14239268	17250767	17250767	17250767	13186288	12076904
sample95	95	Liquorice	Early	Male	42	66269752	63202986	23838199	22479768	21511824	21476645	19486202	18492665	14792377	17837250	17837250	17837250	13100631	10339475
sample96	96	Saffron	Conventional	Female	42	51151146	48912173	18712372	17484882	16816041	16770868	15295439	15118680	12540590	14105823	14105823	14105823	10377246	8352625
sample97	97	Sassie	Early	Female	42	89662642	86372611	33676626	31816077	30580076	30452082	27447035	27144015	21479915	25681228	25681228	25681228	18847169	13934309

## Sheet: Percentages
								Taxonomy assignments							Functional assignments
ID	Number	Kitten Name	Neuter Date	Sex	Age (weeks)	raw reads	trimmed reads	superkingdom	phylum	class	order	family	genus	species	KEGG L1	KEGG L2	KEGG L3	KEGG L4	eggNOG
sample3	3	Salem	Conventional	Male	18	63849598	61602946	40.6518	38.3263	36.8898	36.7762	33.6498	32.29	26.5142	29.7235	29.7235	29.7235	22.0818	20.8367
sample5	5	Orion	Early	Male	18	43696916	42064335	53.2679	51.2268	50.2649	50.0523	47.9533	47.1699	36.5405	39.7242	39.7242	39.7242	30.8811	32.7902
sample7	7	Hutch	Conventional	Male	18	57209022	55035736	49.5464	47.3248	46.3038	46.0852	43.8903	43.095	36.0844	37.2428	37.2428	37.2428	28.6328	23.3014
sample8	8	Fat Louis	Early	Male	18	52951720	51436326	45.6671	43.3339	42.0576	41.7948	39.0823	32.8706	27.0196	33.3217	33.3217	33.3217	26.2616	27.0228
sample9	9	Bellatrix	Conventional	Female	18	60565246	58768849	46.6821	44.3672	43.2519	43.0341	40.5659	39.6874	33.5011	36.0067	36.0067	36.0067	27.0343	20.668
sample10	10	Ludo	Conventional	Male	18	46628996	45256942	44.0488	41.5344	40.3338	40.134	37.5326	36.8308	32.1614	34.0437	34.0437	34.0437	25.3559	18.0507
sample12	12	Wussel	Early	Male	18	23010136	21751157	48.9611	46.0083	44.6736	44.4688	41.8943	41.1286	33.6109	37.8286	37.8286	37.8286	28.1082	25.6664
sample15	15	Daphne	Early	Female	18	39617386	37762734	42.147	39.1647	37.805	37.6142	34.8668	33.9435	28.0013	32.7778	32.7778	32.7778	24.3773	21.2247
sample16	16	Dexter	Conventional	Male	18	46841524	44993890	53.833	51.5907	50.5824	50.2994	48.1957	47.1799	39.4457	41.9849	41.9849	41.9849	31.7373	25.9294
sample18	18	Scooby	Conventional	Female	18	53344084	51362634	53.0006	50.8517	49.981	49.6596	47.8642	46.5711	37.99	41.6655	41.6655	41.6655	31.7455	26.4713
sample20	20	Aston	Early	Male	18	61725082	59755753	47.837	45.6107	44.5316	44.2572	41.9667	39.1135	34.1232	36.167	36.167	36.167	27.8498	20.7753
sample21	21	Freeby	Early	Female	18	54627434	52738634	61.7674	60.1937	59.5057	59.2253	57.8091	56.7417	46.4021	46.3981	46.3981	46.3981	36.495	30.5944
sample22	22	Donatello	Conventional	Male	18	59601950	56210787	42.4532	39.9702	38.7686	38.5016	36.1336	32.7916	28.0314	30.7728	30.7728	30.7728	23.8521	22.3544
sample23	23	Ginny Weasley	Conventional	Female	18	62835666	59249544	49.4543	47.1833	46.1037	45.8922	43.5883	42.8964	36.3282	36.9891	36.9891	36.9891	28.283	21.9366
sample24	24	Mr Bigglesworth	Early	Male	18	49796368	47363391	47.3593	44.7906	43.6746	43.4278	41.2003	40.1198	34.606	36.1483	36.1483	36.1483	27.4988	20.7482
sample25	25	Morgana	Early	Female	18	57761168	54911181	41.2339	38.7258	37.3235	37.2024	33.9738	31.9019	26.3034	30.1944	30.1944	30.1944	22.7378	21.4057
sample26	26	Kalahari	Conventional	Female	18	55984448	53499350	43.161	40.4861	39.1838	39.0199	36.3118	35.3152	28.5939	32.0074	32.0074	32.0074	24.4571	24.0354
sample27	27	Noddy	Conventional	Male	18	52945154	50111656	49.1092	46.6145	45.5732	45.2937	43.2783	42.2006	35.1631	37.673	37.673	37.673	28.7377	22.406
sample28	28	Duchess	Early	Female	18	50595738	49057847	43.8985	41.3701	40.1914	39.9664	37.5464	36.3047	31.0327	33.1669	33.1669	33.1669	25.1576	19.4904
sample29	29	Rufus	Early	Male	18	71683380	68797602	45.337	42.8314	41.6931	41.4822	39.0569	38.1797	32.4991	34.1723	34.1723	34.1723	25.8524	21.3019
sample30	30	Ace	Conventional	Male	18	51506722	49070527	48.3382	45.9504	44.8105	44.5889	42.3091	39.8228	33.0888	35.413	35.413	35.413	27.727	25.3592
sample31	31	Cookie	Conventional	Female	18	53671798	51155971	52.3971	50.1834	49.2373	48.9599	47.172	46.0491	36.9418	39.0045	39.0045	39.0045	30.3879	30.1166
sample32	32	Justice	Early	Female	18	73908740	70602267	51.8067	49.5949	48.6257	48.3728	46.339	45.2965	37.1385	38.8284	38.8284	38.8284	30.0724	28.3839
sample33	33	Squirt	Early	Male	18	44404806	42393289	47.6153	45.1778	44.0337	43.8179	41.3687	40.5479	34.9677	36.1148	36.1148	36.1148	27.4071	22.1039
sample34	34	Sophia	Conventional	Female	18	62572478	59941445	43.1587	40.683	39.4174	39.2722	36.4998	35.3333	30.4439	32.0999	32.0999	32.0999	24.2606	22.1402
sample35	35	Winston	Conventional	Male	18	65419064	61830948	47.0997	44.6425	43.5191	43.2054	41.0156	38.8594	32.9454	35.673	35.673	35.673	27.2963	23.4496
sample36	36	Shrimp	Early	Female	18	59938312	57087277	62.1031	60.5598	59.8478	59.6233	58.1842	57.493	46.8007	44.8598	44.8598	44.8598	35.9819	30.3842
sample37	37	Liquorice	Early	Male	18	53352816	50475760	52.1949	50.0805	49.0786	48.832	46.7115	44.8247	38.4653	38.8933	38.8933	38.8933	30.2988	24.6617
sample38	38	Saffron	Conventional	Female	18	94863306	91053366	67.8385	66.6338	66.079	65.8373	64.7644	63.882	52.0385	48.9647	48.9647	48.9647	39.642	32.3305
sample39	39	Sassie	Early	Female	18	85144840	81313644	52.8856	50.8429	49.8713	49.6467	47.5576	46.4424	39.0266	38.7172	38.7172	38.7172	30.192	26.1956
sample40	40	Salem	Conventional	Male	30	48203134	46284787	38.9182	35.9334	34.722	34.4743	32.1856	31.062	26.2495	31.3488	31.3488	31.3488	23.2121	18.4836
sample41	41	Orion	Early	Male	30	64251848	62093486	38.1289	35.6966	34.2565	34.1899	30.7653	30.546	24.8957	29.3113	29.3113	29.3113	21.1211	18.0879
sample42	42	Hutch	Conventional	Male	30	64193824	61497879	41.6523	38.9368	37.6564	37.4779	34.614	33.859	28.1479	31.1393	31.1393	31.1393	23.0665	22.7977
sample43	43	Fat louis	Early	Male	30	51864502	50503539	36.9622	34.3655	33.024	32.8911	29.8687	29.4654	24.2287	27.8679	27.8679	27.8679	20.2611	19.0548
sample44	44	Bellatrix	Conventional	Female	30	54829596	53452998	34.9519	32.5757	31.0382	30.9848	27.3569	27.0671	20.743	28.2348	28.2348	28.2348	19.848	14.4141
sample45	45	Ludo	Conventional	Male	30	36179086	35301220	36.5532	34.0404	32.6337	32.5411	29.3732	28.9878	23.6341	27.6581	27.6581	27.6581	20.5848	15.8216
sample46	46	Wussel	Early	Male	30	74464044	71405827	36.3627	33.4394	32.0847	31.9151	29.1223	28.4102	23.7473	27.3695	27.3695	27.3695	20.1568	19.1533
sample47	47	Daphne	Early	Female	30	40109124	38351832	36.869	34.1299	32.7537	32.5963	29.4808	28.9161	24.3253	27.8147	27.8147	27.8147	20.8294	16.6848
sample48	48	Dexter	Conventional	Male	30	52555024	50631751	35.8784	33.1334	31.5931	31.4882	28.1852	27.7096	22.5289	28.3959	28.3959	28.3959	20.3012	16.101
sample49	49	Scooby	Conventional	Female	30	40704234	39392219	35.262	32.4774	31.0581	30.9112	27.8222	27.1252	22.4447	27.3807	27.3807	27.3807	20.4306	15.7343
sample50	50	Aston	Early	Male	30	49981368	48241750	37.7554	34.6723	33.3381	33.1043	30.4665	29.4986	24.8009	28.5115	28.5115	28.5115	20.9835	18.7455
sample51	51	Freeby	Early	Female	30	42084256	40321949	47.9759	45	43.7546	43.4336	41.4412	40.0369	32.9429	37.9628	37.9628	37.9628	28.32	28.527
sample52	52	Donatello	Conventional	Male	30	55160050	51636356	39.2896	36.2888	34.9102	34.7151	31.8977	31.1497	26.2505	30.2808	30.2808	30.2808	22.4428	18.4149
sample53	53	Ginny Weasley	Conventional	Female	30	59133326	55644668	37.6557	34.6979	33.1983	33.051	29.803	29.0825	24.1439	28.6046	28.6046	28.6046	20.9282	19.85
sample54	54	Mr Bigglesworth	Early	Male	30	71763440	67560626	36.2185	33.0561	31.5864	31.4057	28.3828	27.5292	23.0098	28.634	28.634	28.634	20.9806	17.4911
sample55	55	Morgana	Early	Female	30	53679894	51347077	35.6791	32.8438	31.2782	31.1536	27.9904	27.503	22.7868	27.5621	27.5621	27.5621	20.2268	16.815
sample56	56	Kalahari	Conventional	Female	30	66063896	62865785	39.5891	36.7465	35.3899	35.2235	32.3041	31.5295	25.9988	30.0994	30.0994	30.0994	22.3079	19.9454
sample57	57	Noddy	Conventional	Male	30	57824450	55206095	35.8804	33.4731	31.9608	31.8916	28.4306	28.1243	22.0369	27.8221	27.8221	27.8221	19.9366	15.4148
sample58	58	Rufus	Early	Male	30	55590772	52855174	38.7486	35.6209	34.3133	34.0872	31.5065	30.3972	25.5291	29.8783	29.8783	29.8783	22.3751	20.1756
sample59	59	Ace	Conventional	Male	30	52587024	49954361	48.5821	46.2078	45.1583	44.9247	42.7963	41.8853	36.0596	36.501	36.501	36.501	27.8462	22.1601
sample60	60	Cookie	Conventional	Female	30	55552744	52732936	39.7297	36.8738	35.5529	35.3636	32.5134	31.6376	25.9235	30.5925	30.5925	30.5925	22.7649	21.1494
sample61	61	Justice	Early	Female	30	67536942	64751830	41.5411	38.9556	37.6874	37.4807	34.7488	33.985	29.3112	31.779	31.779	31.779	23.762	17.5433
sample62	62	Squirt	Early	Male	30	54954248	52794085	35.2352	32.5228	31.028	30.9346	27.5518	27.0169	21.7255	27.6957	27.6957	27.6957	19.9513	15.6993
sample63	63	Sophia	Conventional	Female	30	50702724	48676962	36.0865	33.1013	31.6797	31.5228	28.4558	27.8165	23.5642	27.5879	27.5879	27.5879	20.2883	18.8476
sample64	64	Winston	Conventional	Male	30	57089818	53930607	50.0683	47.7601	46.719	46.4742	43.9908	43.2301	39.4613	38.4542	38.4542	38.4542	29.2299	15.088
sample65	65	Shrimp	Early	Female	30	64975594	61543498	40.2782	37.4524	36.1726	35.9511	33.3428	32.2583	27.454	31.0668	31.0668	31.0668	23.2622	19.6263
sample66	66	Liquorice	Early	Male	30	60144632	57020963	41.6648	39.1202	37.7959	37.6372	34.8655	34.1538	29.2847	31.6652	31.6652	31.6652	23.6115	17.6153
sample67	67	Saffron	Conventional	Female	30	85546700	81137169	45.6106	43.1203	42.0125	41.7759	39.5116	38.5151	32.017	34.801	34.801	34.801	26.3145	24.1943
sample68	68	Sassie	Early	Female	30	93772426	89461323	44.6509	42.1337	40.9253	40.7209	38.1634	37.2968	31.8911	34.0862	34.0862	34.0862	25.6218	20.6741
sample69	69	Salem	Conventional	Male	42	39643738	38443566	35.9634	33.5382	32.1189	32.0309	28.9593	28.2952	22.7529	27.9477	27.9477	27.9477	20.232	15.1973
sample70	70	Orion	Early	Male	42	45591192	44155364	37.6836	35.4181	33.8749	33.8335	30.199	29.6691	23.0965	29.9585	29.9585	29.9585	21.0527	15.4255
sample71	71	Hutch	Conventional	Male	42	49551244	47602991	40.5814	37.521	35.9749	35.7867	32.8441	32.2007	26.375	32.4321	32.4321	32.4321	23.4605	18.7216
sample72	72	Fat louis	Early	Male	42	31492094	30256357	37.8606	34.8926	33.5868	33.3994	30.6297	29.8579	25.2364	28.8663	28.8663	28.8663	21.7826	18.5015
sample73	73	Bellatrix	Conventional	Female	42	37400750	36326862	39.3749	36.6353	35.1079	34.9621	31.4987	30.9401	25.8782	31.0958	31.0958	31.0958	22.6398	18.9176
sample74	74	Ludo	Conventional	Male	42	36977292	35596581	39.9445	37.3132	35.9521	35.8365	32.6449	31.9794	26.8876	30.481	30.481	30.481	22.7016	16.7873
sample75	75	Wussel	Early	Male	42	63616326	61434781	38.7564	36.5422	34.9794	34.9254	31.4533	30.5138	24.3598	29.6103	29.6103	29.6103	21.2937	17.5947
sample76	76	Daphne	Early	Female	42	72440190	69962197	35.7366	33.3989	31.9371	31.7923	28.4445	28.122	22.4796	27.3203	27.3203	27.3203	19.724	16.1689
sample77	77	Dexter	Conventional	Male	42	64341864	61979848	35.9086	33.3492	31.9185	31.8151	28.7693	28.3181	23.1429	28.4148	28.4148	28.4148	20.4461	14.8964
sample78	78	Scooby	Conventional	Female	42	46635702	44642429	35.7973	32.9254	31.4476	31.299	27.8476	26.4131	21.5605	27.8353	27.8353	27.8353	20.5726	16.9207
sample79	79	Aston	Early	Male	42	75926208	73589500	36.1777	33.0846	31.6639	31.4787	28.054	27.1938	23.3164	28.9892	28.9892	28.9892	21.0975	19.1901
sample80	80	Freeby	Early	Female	42	43971358	42386897	35.9335	33.0485	31.6615	31.5106	28.6223	27.9893	22.8445	28.1377	28.1377	28.1377	20.4669	17.4941
sample81	81	Donatello	Conventional	Male	42	62252074	58361318	40.8786	38.1506	36.8005	36.5916	33.5025	32.7259	26.9767	31.7707	31.7707	31.7707	23.5874	19.7853
sample82	82	Ginny Weasley	Conventional	Female	42	63912532	59684782	46.6758	44.0785	42.9101	42.7116	40.3687	39.4819	34.8231	36.0918	36.0918	36.0918	27.2361	17.5548
sample83	83	Mr Bigglesworth	Early	Male	42	59419768	56365209	35.4457	32.6902	31.1927	31.0712	27.8655	27.2936	22.0147	27.638	27.638	27.638	20.0556	16.8917
sample84	84	Morgana	Early	Female	42	64180796	61308386	36.0669	33.3321	31.9166	31.722	28.6557	27.9685	23.1252	28.3646	28.3646	28.3646	20.8195	16.2475
sample85	85	Kalahari	Conventional	Female	42	58283064	55447367	39.4856	36.8956	35.4795	35.391	32.3489	31.7942	26.6772	30.1136	30.1136	30.1136	22.1674	16.5087
sample86	86	Noddy	Conventional	Male	42	59317174	56823297	35.7204	33.3913	31.9516	31.8908	28.5905	28.3671	22.6258	27.2159	27.2159	27.2159	19.708	14.8727
sample87	87	Rufus	Early	Male	42	59523484	56805978	38.6286	35.9439	34.5245	34.4207	31.2936	30.7997	25.608	29.4151	29.4151	29.4151	21.5949	17.1255
sample88	88	Ace	Conventional	Male	42	64224902	60767085	47.6757	45.1783	44.0781	43.856	41.8802	40.8996	34.7921	36.7656	36.7656	36.7656	27.9192	22.6563
sample89	89	Cookie	Conventional	Female	42	47350100	45410626	44.5767	42.0711	40.7573	40.6252	38.0456	37.6006	32.6886	33.6709	33.6709	33.6709	25.3312	15.9145
sample90	90	Justice	Early	Female	42	41827336	40013917	38.0875	35.3386	33.8938	33.7365	30.5917	29.9444	24.8201	29.4556	29.4556	29.4556	21.5974	16.6461
sample91	91	Squirt	Early	Male	42	59379920	57236268	37.3247	34.988	33.5026	33.4766	30.1371	29.9562	24.1137	28.8222	28.8222	28.8222	20.7661	15.0021
sample92	92	Sophia	Conventional	Female	42	51307206	49347345	35.9798	33.7857	32.3206	32.3273	28.8772	28.8641	22.3438	27.7308	27.7308	27.7308	19.7335	13.9253
sample93	93	Winston	Conventional	Male	42	54062342	51360786	38.8222	35.8063	34.5656	34.3034	31.9063	30.5149	25.3028	30.1155	30.1155	30.1155	22.6028	21.3005
sample94	94	Shrimp	Early	Female	42	58033736	54602014	41.1192	38.2131	36.9392	36.6753	34.2156	31.0663	26.0783	31.5936	31.5936	31.5936	24.1498	22.1181
sample95	95	Liquorice	Early	Male	42	66269752	63202986	37.7169	35.5676	34.0361	33.9804	30.8311	29.2592	23.4046	28.2222	28.2222	28.2222	20.7279	16.3592
sample96	96	Saffron	Conventional	Female	42	51151146	48912173	38.2571	35.7475	34.3801	34.2877	31.2712	30.9099	25.639	28.8391	28.8391	28.8391	21.2161	17.0768
sample97	97	Sassie	Early	Female	42	89662642	86372611	38.9899	36.8358	35.4048	35.2566	31.7775	31.4266	24.8689	29.7331	29.7331	29.7331	21.8208	16.1328
