# Supplementary material for: A Longitudinal Study of the Feline Faecal Microbiome Identifies Changes into Early Adulthood Irrespective of Sexual Development
Source: PLoS One. 2015 Dec 14;10(12):e0144881. doi: 10.1371/journal.pone.0144881 (PMC4682054; doi:10.1371/journal.pone.0144881)
Supplement: S2 Table — (XLSX) [file pone.0144881.s005.xlsx]

## Sheet: Meta
ID	Number	Kitten Name	Neuter Date	Age (weeks)	SIBLING Group	SEX
sample3	3	Salem	Conventional	18	2	Male
sample5	5	Orion	Early	18	4	Male
sample7	7	Hutch	Conventional	18	6	Male
sample8	8	Fat Louis	Early	18	6	Male
sample9	9	Bellatrix	Conventional	18	6	Female
sample10	10	Ludo	Conventional	18	7	Male
sample12	12	Wussel	Early	18	7	Male
sample15	15	Daphne	Early	18	8	Female
sample16	16	Dexter	Conventional	18	9	Male
sample18	18	Scooby	Conventional	18	9	Female
sample20	20	Aston	Early	18	10	Male
sample21	21	Freeby	Early	18	10	Female
sample22	22	Donnatello	Conventional	18	11	Male
sample23	23	Ginny Weasley	Conventional	18	11	Female
sample24	24	Mr Bigglesworth	Early	18	13	Male
sample25	25	Morgana	Early	18	13	Female
sample26	26	Kalahari	Conventional	18	14	Female
sample27	27	Noddy	Conventional	18	15	Male
sample28	28	Duchess	Early	18	16	Female
sample29	29	Rufus	Early	18	17	Male
sample30	30	Ace	Conventional	18	17	Male
sample31	31	Cookie	Conventional	18	17	Female
sample32	32	Justice	Early	18	18	Female
sample33	33	Squirt	Early	18	19	Male
sample34	34	Sophia	Conventional	18	19	Female
sample35	35	Winston	Conventional	18	20	Male
sample36	36	Shrimp	Early	18	20	Female
sample37	37	Liquorice	Early	18	21	Male
sample38	38	Saffron	Conventional	18	22	Female
sample39	39	Sassie	Early	18	23	Female
sample40	40	Salem	Conventional	30	2	Male
sample41	41	Orion	Early	30	4	Male
sample42	42	Hutch	Conventional	30	6	Male
sample43	43	Fat louis	Early	30	6	Male
sample44	44	Bellatrix	Conventional	30	6	Female
sample45	45	Ludo	Conventional	30	7	Male
sample46	46	Wussel	Early	30	7	Male
sample47	47	Daphne	Early	30	8	Female
sample48	48	Dexter	Conventional	30	9	Male
sample49	49	Scooby	Conventional	30	9	Female
sample50	50	Aston	Early	30	10	Male
sample51	51	Freeby	Early	30	10	Female
sample52	52	Donnatello	Conventional	30	11	Male
sample53	53	Ginny Weasley	Conventional	30	11	Female
sample54	54	Mr Bigglesworth	Early	30	13	Male
sample55	55	Morgana	Early	30	13	Female
sample56	56	Kalahari	Conventional	30	14	Female
sample57	57	Noddy	Conventional	30	15	Male
sample58	58	Rufus	Early	30	17	Male
sample59	59	Ace	Conventional	30	17	Male
sample60	60	Cookie	Conventional	30	17	Female
sample61	61	Justice	Early	30	18	Female
sample62	62	Squirt	Early	30	19	Male
sample63	63	Sophia	Conventional	30	19	Female
sample64	64	Winston	Conventional	30	20	Male
sample65	65	Shrimp	Early	30	20	Female
sample66	66	Liquorice	Early	30	21	Male
sample67	67	Saffron	Conventional	30	22	Female
sample68	68	Sassie	Early	30	23	Female
sample69	69	Salem	Conventional	42	2	Male
sample70	70	Orion	Early	42	4	Male
sample71	71	Hutch	Conventional	42	6	Male
sample72	72	Fat louis	Early	42	6	Male
sample73	73	Bellatrix	Conventional	42	6	Female
sample74	74	Ludo	Conventional	42	7	Male
sample75	75	Wussel	Early	42	7	Male
sample76	76	Daphne	Early	42	8	Female
sample77	77	Dexter	Conventional	42	9	Male
sample78	78	Scooby	Conventional	42	9	Female
sample79	79	Aston	Early	42	10	Male
sample80	80	Freeby	Early	42	10	Female
sample81	81	Donnatello	Conventional	42	11	Male
sample82	82	Ginny Weasley	Conventional	42	11	Female
sample83	83	Mr Bigglesworth	Early	42	13	Male
sample84	84	Morgana	Early	42	13	Female
sample85	85	Kalahari	Conventional	42	14	Female
sample86	86	Noddy	Conventional	42	15	Male
sample87	87	Rufus	Early	42	17	Male
sample88	88	Ace	Conventional	42	17	Male
sample89	89	Cookie	Conventional	42	17	Female
sample90	90	Justice	Early	42	18	Female
sample91	91	Squirt	Early	42	19	Male
sample92	92	Sophia	Conventional	42	19	Female
sample93	93	Winston	Conventional	42	20	Male
sample94	94	Shrimp	Early	42	20	Female
sample95	95	Liquorice	Early	42	21	Male
sample96	96	Saffron	Conventional	42	22	Female
sample97	97	Sassie	Early	42	23	Female

## Sheet: Superkingdom
ID	sample3	sample5	sample7	sample8	sample9	sample10	sample12	sample15	sample16	sample18	sample20	sample21	sample22	sample23	sample24	sample25	sample26	sample27	sample28	sample29	sample30	sample31	sample32	sample33	sample34	sample35	sample36	sample37	sample38	sample39	sample40	sample41	sample42	sample43	sample44	sample45	sample46	sample47	sample48	sample49	sample50	sample51	sample52	sample53	sample54	sample55	sample56	sample57	sample58
Number	3	5	7	8	9	10	12	15	16	18	20	21	22	23	24	25	26	27	28	29	30	31	32	33	34	35	36	37	38	39	40	41	42	43	44	45	46	47	48	49	50	51	52	53	54	55	56	57	58
Kitten Name	Salem	Orion	Hutch	Fat Louis	Bellatrix	Ludo	Wussel	Daphne	Dexter	Scooby	Aston	Freeby	Donnatello	Ginny Weasley	Mr Bigglesworth	Morgana	Kalahari	Noddy	Duchess	Rufus	Ace	Cookie	Justice	Squirt	Sophia	Winston	Shrimp	Liquorice	Saffron	Sassie	Salem	Orion	Hutch	Fat louis	Bellatrix	Ludo	Wussel	Daphne	Dexter	Scooby	Aston	Freeby	Donnatello	Ginny Weasley	Mr Bigglesworth	Morgana	Kalahari	Noddy	Rufus
Neuter Date	Conventional	Early	Conventional	Early	Conventional	Conventional	Early	Early	Conventional	Conventional	Early	Early	Conventional	Conventional	Early	Early	Conventional	Conventional	Early	Early	Conventional	Conventional	Early	Early	Conventional	Conventional	Early	Early	Conventional	Early	Conventional	Early	Conventional	Early	Conventional	Conventional	Early	Early	Conventional	Conventional	Early	Early	Conventional	Conventional	Early	Early	Conventional	Conventional	Early
Age(weeks)	18	18	18	18	18	18	18	18	18	18	18	18	18	18	18	18	18	18	18	18	18	18	18	18	18	18	18	18	18	18	30	30	30	30	30	30	30	30	30	30	30	30	30	30	30	30	30	30	30
SIBLING Group	2	4	6	6	6	7	7	8	9	9	10	10	11	11	13	13	14	15	16	17	17	17	18	19	19	20	20	21	22	23	2	4	6	6	6	7	7	8	9	9	10	10	11	11	13	13	14	15	17
SEX	Male	Male	Male	Male	Female	Male	Male	Female	Male	Female	Male	Female	Male	Female	Male	Female	Female	Male	Female	Male	Male	Female	Female	Male	Female	Male	Female	Male	Female	Female	Male	Male	Male	Male	Female	Male	Male	Female	Male	Female	Male	Female	Male	Female	Male	Female	Female	Male	Male
Bacteria	24787373	22264765	27061766	23290932	27209732	19756980	10541150	15736802	24042266	27047099	28354084	32430517	23604834	29062145	22218323	22400827	22852224	24400891	21325866	30897058	23520332	26611383	36312151	20014896	25618888	28862251	35301713	26156786	61579537	42713193	17792546	23404464	25326076	18437275	18467472	12756243	25603568	13966562	17926425	13709986	17971900	19138151	20020658	20669654	24119813	18067334	24586912	19567379	20208490
Archaea	254924	141739	206138	198251	224407	177830	108315	178791	179109	175030	230902	144526	257980	239053	212366	240848	238232	208245	209533	293275	199084	192513	264067	170426	250630	259597	151101	188732	189487	289533	220280	270667	288679	229593	214965	147243	360904	172955	239094	180130	241496	206081	266523	283304	349047	252349	300579	240470	271596
Viruses	410	263	345	281	388	321	147	259	204	381	345	221	473	251	303	366	395	280	251	406	372	358	508	383	450	313	178	264	226	470	401	402	519	331	418	249	632	410	357	358	491	568	538	415	598	489	526	301	559
Sum	25042707	22406767	27268249	23489464	27434527	19935131	10649612	15915852	24221579	27222510	28585331	32575264	23863287	29301449	22430992	22642041	23090851	24609416	21535650	31190739	23719788	26804254	36576726	20185705	25869968	29122161	35452992	26345782	61769250	43003196	18013227	23675533	25615274	18667199	18682855	12903735	25965104	14139927	18165876	13890474	18213887	19344800	20287719	20953373	24469458	18320172	24888017	19808150	20480645
[truncated: 39 more columns]

## Sheet: Superkingdom_Prop
ID	sample3	sample5	sample7	sample8	sample9	sample10	sample12	sample15	sample16	sample18	sample20	sample21	sample22	sample23	sample24	sample25	sample26	sample27	sample28	sample29	sample30	sample31	sample32	sample33	sample34	sample35	sample36	sample37	sample38	sample39	sample40	sample41	sample42	sample43	sample44	sample45	sample46	sample47	sample48	sample49	sample50	sample51	sample52	sample53	sample54	sample55	sample56	sample57	sample58
Number	3	5	7	8	9	10	12	15	16	18	20	21	22	23	24	25	26	27	28	29	30	31	32	33	34	35	36	37	38	39	40	41	42	43	44	45	46	47	48	49	50	51	52	53	54	55	56	57	58
Kitten Name	Salem	Orion	Hutch	Fat Louis	Bellatrix	Ludo	Wussel	Daphne	Dexter	Scooby	Aston	Freeby	Donnatello	Ginny Weasley	Mr Bigglesworth	Morgana	Kalahari	Noddy	Duchess	Rufus	Ace	Cookie	Justice	Squirt	Sophia	Winston	Shrimp	Liquorice	Saffron	Sassie	Salem	Orion	Hutch	Fat louis	Bellatrix	Ludo	Wussel	Daphne	Dexter	Scooby	Aston	Freeby	Donnatello	Ginny Weasley	Mr Bigglesworth	Morgana	Kalahari	Noddy	Rufus
Diet Fed	Dry	Dry	Dry	Dry	Dry	Dry	Dry	Dry	Dry	Dry	Dry	Dry	Dry	Dry	Dry	Dry	Dry	Dry	Dry	Dry	Dry	Dry	Dry	Dry	Dry	Dry	Dry	Dry	Dry	Dry	Dry	Dry	Dry	Dry	Dry	Dry	Dry	Dry	Dry	Dry	Dry	Dry	Dry	Dry	Dry	Dry	Dry	Dry	Dry
Neuter Date	Conventional	Early	Conventional	Early	Conventional	Conventional	Early	Early	Conventional	Conventional	Early	Early	Conventional	Conventional	Early	Early	Conventional	Conventional	Early	Early	Conventional	Conventional	Early	Early	Conventional	Conventional	Early	Early	Conventional	Early	Conventional	Early	Conventional	Early	Conventional	Conventional	Early	Early	Conventional	Conventional	Early	Early	Conventional	Conventional	Early	Early	Conventional	Conventional	Early
Age(weeks)	18	18	18	18	18	18	18	18	18	18	18	18	18	18	18	18	18	18	18	18	18	18	18	18	18	18	18	18	18	18	30	30	30	30	30	30	30	30	30	30	30	30	30	30	30	30	30	30	30
SIBLING Group	2	4	6	6	6	7	7	8	9	9	10	10	11	11	13	13	14	15	16	17	17	17	18	19	19	20	20	21	22	23	2	4	6	6	6	7	7	8	9	9	10	10	11	11	13	13	14	15	17
SEX	Male	Male	Male	Male	Female	Male	Male	Female	Male	Female	Male	Female	Male	Female	Male	Female	Female	Male	Female	Male	Male	Female	Female	Male	Female	Male	Female	Male	Female	Female	Male	Male	Male	Male	Female	Male	Male	Female	Male	Female	Male	Female	Male	Female	Male	Female	Female	Male	Male
Bacteria	0.989804	0.993663	0.992428	0.991548	0.991806	0.991063	0.989815	0.98875	0.992597	0.993556	0.99191	0.995557	0.989169	0.991833	0.990519	0.989347	0.989666	0.991527	0.990259	0.990584	0.991591	0.992804	0.992767	0.991538	0.990295	0.991075	0.995733	0.992826	0.996929	0.993256	0.987749	0.988551	0.98871	0.987683	0.988472	0.98857	0.986076	0.987739	0.986819	0.987006	0.986714	0.989318	0.986836	0.98646	0.985711	0.986199	0.987902	0.987845	0.986712
Archaea	0.0101796	0.00632572	0.00755963	0.00844	0.00817973	0.00892043	0.0101708	0.0112335	0.0073946	0.00642961	0.00807764	0.00443668	0.0108107	0.0081584	0.00946753	0.0106372	0.0103172	0.008462	0.00972959	0.00940263	0.00839316	0.00718218	0.00721954	0.00844291	0.00968807	0.00891407	0.00426201	0.00716365	0.00306766	0.00673283	0.0122288	0.0114324	0.0112698	0.0122993	0.011506	0.0114109	0.0138996	0.0122317	0.0131617	0.0129679	0.0132589	0.010653	0.0131372	0.0135207	0.0142646	0.0137744	0.0120773	0.01214	0.0132611
Viruses	1.6372e-05	1.17375e-05	1.26521e-05	1.19628e-05	1.41428e-05	1.61022e-05	1.38033e-05	1.62731e-05	8.42224e-06	1.39958e-05	1.20691e-05	6.78429e-06	1.98212e-05	8.56613e-06	1.35081e-05	1.61646e-05	1.71063e-05	1.13778e-05	1.16551e-05	1.30167e-05	1.56831e-05	1.33561e-05	1.38886e-05	1.89738e-05	1.73947e-05	1.07478e-05	5.02073e-06	1.00206e-05	3.65878e-06	1.09294e-05	2.22614e-05	1.69796e-05	2.02613e-05	1.77316e-05	2.23735e-05	1.92967e-05	2.43404e-05	2.89959e-05	1.96522e-05	2.57731e-05	2.69575e-05	2.93619e-05	2.65185e-05	1.98059e-05	2.44386e-05	2.66919e-05	2.11347e-05	1.51958e-05	2.72941e-05
[truncated: 41 more columns]

## Sheet: Phylum
ID	sample3	sample5	sample7	sample8	sample9	sample10	sample12	sample15	sample16	sample18	sample20	sample21	sample22	sample23	sample24	sample25	sample26	sample27	sample28	sample29	sample30	sample31	sample32	sample33	sample34	sample35	sample36	sample37	sample38	sample39	sample40	sample41	sample42	sample43	sample44	sample45	sample46	sample47	sample48	sample49	sample50	sample51	sample52	sample53	sample54	sample55	sample56	sample57	sample58
Number	3	5	7	8	9	10	12	15	16	18	20	21	22	23	24	25	26	27	28	29	30	31	32	33	34	35	36	37	38	39	40	41	42	43	44	45	46	47	48	49	50	51	52	53	54	55	56	57	58
Kitten Name	Salem	Orion	Hutch	Fat Louis	Bellatrix	Ludo	Wussel	Daphne	Dexter	Scooby	Aston	Freeby	Donnatello	Ginny Weasley	Mr Bigglesworth	Morgana	Kalahari	Noddy	Duchess	Rufus	Ace	Cookie	Justice	Squirt	Sophia	Winston	Shrimp	Liquorice	Saffron	Sassie	Salem	Orion	Hutch	Fat louis	Bellatrix	Ludo	Wussel	Daphne	Dexter	Scooby	Aston	Freeby	Donnatello	Ginny Weasley	Mr Bigglesworth	Morgana	Kalahari	Noddy	Rufus
Neuter Date	Conventional	Early	Conventional	Early	Conventional	Conventional	Early	Early	Conventional	Conventional	Early	Early	Conventional	Conventional	Early	Early	Conventional	Conventional	Early	Early	Conventional	Conventional	Early	Early	Conventional	Conventional	Early	Early	Conventional	Early	Conventional	Early	Conventional	Early	Conventional	Conventional	Early	Early	Conventional	Conventional	Early	Early	Conventional	Conventional	Early	Early	Conventional	Conventional	Early
Age(weeks)	18	18	18	18	18	18	18	18	18	18	18	18	18	18	18	18	18	18	18	18	18	18	18	18	18	18	18	18	18	18	30	30	30	30	30	30	30	30	30	30	30	30	30	30	30	30	30	30	30
SIBLING Group	2	4	6	6	6	7	7	8	9	9	10	10	11	11	13	13	14	15	16	17	17	17	18	19	19	20	20	21	22	23	2	4	6	6	6	7	7	8	9	9	10	10	11	11	13	13	14	15	17
SEX	Male	Male	Male	Male	Female	Male	Male	Female	Male	Female	Male	Female	Male	Female	Male	Female	Female	Male	Female	Male	Male	Female	Female	Male	Female	Male	Female	Male	Female	Female	Male	Male	Male	Male	Female	Male	Male	Female	Male	Female	Male	Female	Male	Female	Male	Female	Female	Male	Male
Cyanobacteria	133613	75508	108274	109502	120021	96442	60531	101603	83007	91167	113429	73715	129740	123026	107145	135274	122474	107986	107033	150640	105567	95499	133991	89197	138522	129966	78710	98576	102920	150316	114847	139947	149397	112767	120594	86159	183560	94634	125073	98788	124119	101258	138842	148383	187002	131338	160421	134785	141080
Proteobacteria	3168758	1154609	1607828	6522190	1945056	1477794	1009739	1730317	1356199	1419087	3576490	1119535	4209408	1815797	1638127	3637098	2184202	1682208	2007984	2234388	2785381	1455664	2039105	1315110	2810494	3001151	1182271	2353628	1925707	2633391	1851786	2140771	2577947	1866395	1785693	1265032	2876203	1369465	1906588	1425432	2002946	1712719	2208300	2397722	2862962	1977510	2552857	2148879	2233969
Firmicutes	6533544	10664604	15841031	7215191	13361487	11395473	3895117	6026039	13753312	12740486	15769485	20519750	9305797	16708214	11849825	5939049	12029450	11922315	11159119	14384541	11891691	12327042	19395226	10496036	12102101	13479404	26968556	15793447	49646803	26856438	7162680	7406706	7325311	5634926	3673386	4309651	8265807	6261722	5902713	5636903	7245113	5480616	8295289	6424879	9613933	7202952	7994444	4102758	7786308
Tenericutes	46776	27399	42551	40508	49156	40639	16619	36766	32173	45603	51289	30679	58004	58059	45770	50035	66233	51253	55598	69507	43044	45647	59072	41052	51110	77011	36027	39499	45845	61503	54094	49049	53752	52083	46701	35418	75100	47662	46644	50602	54073	38859	61762	59434	89979	58438	66440	50844	64623
Actinobacteria	2810815	6901508	6222464	2677969	6541987	3389375	3279513	3888878	6442708	10655473	5225864	8908533	4194545	5767810	5696896	2013995	3008331	7964097	4507484	7040185	5184425	10543611	10913973	5318695	3559948	8291044	5316421	5128433	7845269	8524840	4830156	1566384	4755685	1908374	814862	1036726	3889685	1161820	1644707	1404134	3467715	9343643	3472311	2113410	3293432	1322333	4721368	1056792	5284258
Acidobacteria	153052	50999	66582	74354	79880	59885	37874	55460	70006	54498	80640	46981	87626	73142	64839	69273	75600	62530	71864	89969	63009	79514	83254	58631	79207	91080	48360	58121	63264	90816	70751	98207	93809	81717	74467	40890	115177	42276	86618	44017	80177	103609	79536	97379	98229	109583	91457	73187	79662
Fibrobacteres	23866	12662	19212	19592	20762	17343	8735	16905	13125	14121	20880	11414	21246	20621	16471	24816	22197	16839	19673	24503	18361	14574	21760	16436	25746	22182	12596	16704	15421	25995	15612	27212	21947	19778	25574	16832	25666	18276	21617	18608	17694	12184	21010	21930	30468	23043	24466	25542	19765
Verrucomicrobia	34496	16479	20984	25216	25308	19930	11715	19974	16365	17639	22705	14829	26506	25426	20908	33967	25857	20657	21003	30797	20703	18080	26235	17919	30322	26243	15844	19018	20889	29605	24284	34693	34205	26047	31062	20271	40082	20802	30692	21671	26128	20029	29555	32918	39125	29699	35040	34902	28613
Chlamydiae	24180	13073	18928	18416	20613	16550	8793	16160	14378	16804	20960	13099	23330	21931	18947	24480	22076	19666	18309	28325	18584	17746	24380	16534	24351	24318	14511	17887	18340	26727	19660	25523	26793	21232	23109	16417	33857	18979	22812	19492	22282	16418	25281	29081	33773	24466	29332	25853	25403
Synergistetes	17420	10793	15472	15136	17890	14116	8077	14216	12003	13475	17369	10363	18804	17742	15711	17994	18402	16318	16149	22531	15265	13894	20291	13646	19381	19786	10832	13734	13570	21203	16385	18779	21707	16708	15155	11481	27573	14443	17557	14830	18913	14095	20528	22986	26817	18619	23175	17008	21208
Chloroflexi	62740	39265	56601	55392	61033	50991	32297	54046	45499	44966	56658	37029	63951	59955	54921	61912	60901	56658	58811	75673	54125	50035	68128	45465	83891	66689	36640	50716	44423	81445	59100	64978	72182	55622	48145	38664	88639	44983	57085	44109	63637	53405	67872	69793	86448	60946	79318	52004	71991
Aquificae	18415	9751	13726	14549	15640	12775	6860	12983	10211	12003	15471	8406	19450	16676	14316	20012	18177	14168	14927	21249	14405	12268	17950	12018	19459	19209	9550	12510	11041	19459	15272	20334	20370	16797	19127	13474	25869	15353	18402	16437	17584	12109	19771	22744	27932	20639	22762	21221	19897
Spirochaetes	200126	125318	191771	182484	211763	177320	87711	170307	145020	164358	213831	109857	226524	209976	186826	209572	227423	203260	199684	265871	189073	173875	245621	168980	222977	236737	128233	167522	141383	256053	179143	217505	240911	204910	169428	137739	312936	178818	190919	175910	216546	147566	233698	249306	321893	221103	266263	185020	258452
Bacteroidetes	9849949	2145817	1386172	4889383	3125896	1641416	1310683	2248724	862953	454786	1590976	545763	3547502	2537574	1039408	8500345	3262357	778149	1587784	4405108	1716213	425174	1409130	1172356	4675863	1559681	396917	1113429	379030	1956038	1738690	9784250	7934108	6852905	10084098	4649358	7133138	3408141	6196244	3405877	2849952	668265	3490811	6987418	4851325	5114780	6377402	10014154	2205710
Chlorobi	38001	18980	26950	28775	31308	24558	14883	25387	21850	24453	29365	18783	33130	31250	27435	37200	33031	27587	28216	39318	26088	24532	34071	22785	35986	34880	19928	24366	26022	37291	29836	40187	38661	30739	35659	23630	47391	25515	34819	27151	31048	25279	35677	39630	47674	36385	42351	39635	34214
Ignavibacteria	11713	5389	6749	8684	8171	6299	3629	6659	4896	5151	7441	3994	9211	8225	6530	11563	9518	6607	7438	10616	7237	5645	8759	5620	10651	8762	4847	6231	5667	9974	7788	12474	11414	9405	11833	7676	14901	7954	11114	8511	9395	6020	10613	12672	15220	11310	12280	13087	10346
Deferribacteres	15798	8751	12511	12814	14017	12128	5907	11778	9231	10778	13780	7614	15732	14344	12882	16636	15948	12733	13330	18960	12450	11116	15351	11062	16968	16762	8842	11335	10666	17180	13478	18162	17354	14628	16320	11652	22511	13805	15918	14559	14494	10161	17071	20147	23479	17262	20080	18476	16659
Nitrospirae	12065	7057	10323	11640	11140	9194	6195	10169	8199	8918	10883	6748	12552	11886	10491	13040	11757	10237	10635	14836	10146	9298	13110	8781	13019	12876	7270	9360	10734	14304	11273	13152	14091	11064	10791	7526	19834	9197	11575	9360	12163	9822	13152	14830	17350	12620	15648	11927	14662
Deinococcus-Thermus	39270	23434	33411	33606	37597	31287	23642	36720	27889	29575	33769	22067	39425	37256	34564	40306	37237	35539	35301	45125	34417	29448	41636	27644	41838	40801	22986	29911	29914	44976	40942	37999	50071	34728	29047	22670	59594	26522	35600	27495	41575	38882	44471	45423	57904	37678	50864	34570	46852
Chrysiogenetes	5082	2813	3868	4179	4303	3596	2203	3864	3123	3343	4228	2448	4814	4273	4316	4821	4665	3998	3866	6190	3860	3566	5021	3211	5597	4738	2573	3381	2963	5442	4689	5246	6060	4431	4561	3299	7698	3737	4852	3846	4970	4119	5360	5724	7166	5009	6176	4691	5565
Dictyoglomi	5461	3723	4790	4627	4534	3848	2235	4225	3291	3396	4619	3921	5307	5468	4331	5696	6863	4176	4886	6334	4963	4324	6549	3789	5728	6120	5513	4292	8616	7530	4625	6133	5827	4909	6278	4096	7649	4791	5482	5116	4895	3246	5917	6498	8635	6566	6865	6196	5584
Elusimicrobia	5709	3671	4946	5322	5780	4626	2428	4721	3716	4254	5509	2918	6271	5704	5179	6092	6309	4994	5390	7461	5065	4467	6402	4596	6216	6892	3457	4447	3565	6749	5095	6080	6691	5737	5004	4038	8256	4923	6111	5206	5633	4022	6347	7237	9054	6509	7366	5518	6701
Thermotogae	41944	23496	33541	34140	38178	30947	16518	30928	25203	28990	37774	22357	41621	39665	34035	44233	41666	34737	36091	50800	33502	30591	43659	30898	43422	44984	24973	30828	31382	47130	34610	46103	46171	38114	41272	29133	58581	34522	41250	35488	39274	27217	45130	50220	61711	45130	50913	44157	44329
Fusobacteria	44437	27543	43963	39052	45363	39821	17191	37156	30858	39676	52222	27576	52248	50910	45036	48670	58362	45969	47592	65983	44871	41645	57879	42611	51346	64874	31449	40068	35743	62458	51928	54210	63291	50836	54352	40670	93208	46757	47741	56729	57578	35831	61224	78814	90253	62285	71023	60574	66239
Gemmatimonadetes	5519	3228	4631	4268	4777	4175	2900	4762	3977	4533	4557	3361	5342	5103	5047	5379	5007	4915	4372	6664	4512	4568	6097	3673	5717	5745	3348	3951	4228	6189	5821	5260	6943	4753	4047	3091	8375	3691	5062	3898	6137	5879	6170	6465	7967	5325	7243	4717	6449
Planctomycetes	49455	28854	39372	41720	45530	36762	26172	40127	33001	34659	40755	27941	47303	44016	39444	49074	44112	40887	40695	53881	39316	35182	50708	32641	52053	47353	28761	36038	38626	55724	46655	51580	57848	42867	43393	31193	70765	34347	46661	35052	47994	42167	52239	53836	69118	46104	60088	48960	53642
Thermodesulfobacteria	5472	3363	5105	4583	5568	4183	2282	4203	3554	4136	5322	3304	6085	5627	5005	5755	5786	5128	4691	7193	4832	4632	6691	4289	6114	6187	3558	4457	4310	7114	5448	6256	7030	5481	5843	3841	8105	4696	5549	5418	5526	4476	6743	7731	8579	6505	7753	6161	6713
Caldiserica	2134	1128	1719	1735	1880	1680	929	1779	1300	1397	2169	1018	2763	2007	1909	2189	2212	1758	1985	2674	1974	1429	2218	1475	2173	2973	1279	1609	1316	2757	1713	2171	2461	2196	1678	1429	3172	1741	1992	1875	2130	1518	2335	2783	3183	2281	2691	1950	2394
Crenarchaeota	75239	38384	58843	53371	63695	44135	29230	42351	63497	42907	71675	43104	77340	67572	57275	58448	63217	54660	58758	77505	53003	53299	70704	42340	64058	66937	41442	51719	54859	79954	55343	85056	80103	72002	60961	33203	102964	36995	70290	38767	67712	61867	69384	73225	84117	70940	74815	63772	66918
Euryarchaeota	167883	96841	138140	135307	150120	125333	73760	127335	108302	123809	149203	95325	169240	160760	145442	170077	164020	143969	141373	202684	136347	130818	181664	120402	174550	181078	102880	128410	126190	196443	154692	173607	195647	147943	143850	106783	241965	127986	157938	132926	163055	134938	185118	197236	248686	170075	211831	164992	192454
Korarchaeota	2146	1125	1453	1819	1653	1259	1028	1660	1138	1003	1518	723	1814	1723	1450	2280	1767	1417	1666	2013	1690	1110	1722	1205	1892	1716	879	1358	884	2003	1290	1843	2049	1625	1551	1242	2415	1407	1528	1426	1603	1176	1722	2239	2559	1931	2245	1718	1744
Thaumarchaeota	4509	2419	3343	3539	3657	3071	1808	3199	2511	3108	3874	1983	4427	3788	3493	4870	4221	3566	3255	4834	3630	3201	4325	2938	4814	4225	2254	3186	2477	4718	3662	4923	5079	3703	4426	3073	6431	3079	4484	3600	4062	3275	4541	4881	6277	4418	5446	4603	4651
Nanoarchaeota	517	218	294	311	336	241	131	257	168	223	321	184	485	339	370	623	419	328	300	602	330	328	419	316	454	482	206	323	262	432	350	509	410	375	415	307	544	401	372	331	391	213	442	585	668	550	545	558	410
Sum	23610104	21548202	26045548	22289374	26074099	18797192	10007335	14789658	23212663	26118775	27255031	31745322	22467543	27955865	21214344	21264774	21659797	23359309	20295262	29466960	22548079	25671822	35015101	19152351	24385968	27602886	34571913	25278494	60672329	41342197	16631698	22165289	23945325	17355797	17412682	12016664	23877651	13089440	16776009	12793564	16726514	18144883	18738222	19307559	22332918	16864332	23100968	18479211	18827465
[truncated: 39 more columns]

## Sheet: Phylum_Prop
ID	sample3	sample5	sample7	sample8	sample9	sample10	sample12	sample15	sample16	sample18	sample20	sample21	sample22	sample23	sample24	sample25	sample26	sample27	sample28	sample29	sample30	sample31	sample32	sample33	sample34	sample35	sample36	sample37	sample38	sample39	sample40	sample41	sample42	sample43	sample44	sample45	sample46	sample47	sample48	sample49	sample50	sample51	sample52	sample53	sample54	sample55	sample56	sample57	sample58
Number	3	5	7	8	9	10	12	15	16	18	20	21	22	23	24	25	26	27	28	29	30	31	32	33	34	35	36	37	38	39	40	41	42	43	44	45	46	47	48	49	50	51	52	53	54	55	56	57	58
Kitten Name	Salem	Orion	Hutch	Fat Louis	Bellatrix	Ludo	Wussel	Daphne	Dexter	Scooby	Aston	Freeby	Donnatello	Ginny Weasley	Mr Bigglesworth	Morgana	Kalahari	Noddy	Duchess	Rufus	Ace	Cookie	Justice	Squirt	Sophia	Winston	Shrimp	Liquorice	Saffron	Sassie	Salem	Orion	Hutch	Fat louis	Bellatrix	Ludo	Wussel	Daphne	Dexter	Scooby	Aston	Freeby	Donnatello	Ginny Weasley	Mr Bigglesworth	Morgana	Kalahari	Noddy	Rufus
Neuter Date	Conventional	Early	Conventional	Early	Conventional	Conventional	Early	Early	Conventional	Conventional	Early	Early	Conventional	Conventional	Early	Early	Conventional	Conventional	Early	Early	Conventional	Conventional	Early	Early	Conventional	Conventional	Early	Early	Conventional	Early	Conventional	Early	Conventional	Early	Conventional	Conventional	Early	Early	Conventional	Conventional	Early	Early	Conventional	Conventional	Early	Early	Conventional	Conventional	Early
Age(weeks)	18	18	18	18	18	18	18	18	18	18	18	18	18	18	18	18	18	18	18	18	18	18	18	18	18	18	18	18	18	18	30	30	30	30	30	30	30	30	30	30	30	30	30	30	30	30	30	30	30
SIBLING Group	2	4	6	6	6	7	7	8	9	9	10	10	11	11	13	13	14	15	16	17	17	17	18	19	19	20	20	21	22	23	2	4	6	6	6	7	7	8	9	9	10	10	11	11	13	13	14	15	17
SEX	Male	Male	Male	Male	Female	Male	Male	Female	Male	Female	Male	Female	Male	Female	Male	Female	Female	Male	Female	Male	Male	Female	Female	Male	Female	Male	Female	Male	Female	Female	Male	Male	Male	Male	Female	Male	Male	Female	Male	Female	Male	Female	Male	Female	Male	Female	Female	Male	Male
Firmicutes	0.276727	0.494919	0.608205	0.323705	0.512443	0.606233	0.389226	0.40745	0.592492	0.48779	0.57859	0.646387	0.414188	0.597664	0.558576	0.27929	0.555381	0.510388	0.549839	0.488158	0.527393	0.480178	0.55391	0.548029	0.496273	0.488333	0.780071	0.624778	0.818278	0.649613	0.430664	0.334158	0.305918	0.324671	0.21096	0.35864	0.346173	0.47838	0.351854	0.440605	0.433151	0.302047	0.442693	0.332765	0.430483	0.427112	0.346065	0.22202	0.413561
Bacteroidetes	0.417192	0.0995822	0.0532211	0.219359	0.119885	0.0873224	0.130972	0.152047	0.037176	0.0174122	0.0583737	0.0171919	0.157895	0.0907707	0.0489955	0.399738	0.150618	0.0333122	0.0782342	0.149493	0.0761135	0.0165619	0.0402435	0.0612121	0.191744	0.0565043	0.0114809	0.0440465	0.00624716	0.0473134	0.104541	0.441422	0.331343	0.394848	0.579124	0.386909	0.298737	0.260373	0.369351	0.266218	0.170385	0.0368294	0.186294	0.361901	0.217228	0.30329	0.276066	0.541915	0.117154
Actinobacteria	0.119051	0.320282	0.238907	0.120146	0.2509	0.180313	0.327711	0.262946	0.277551	0.407962	0.191739	0.280625	0.186694	0.206318	0.26854	0.0947104	0.13889	0.340939	0.222095	0.238918	0.229928	0.410708	0.311693	0.277705	0.145983	0.300369	0.153779	0.202877	0.129306	0.206202	0.290419	0.0706683	0.198606	0.109956	0.046797	0.086274	0.162901	0.0887601	0.0980392	0.109753	0.207318	0.514946	0.185306	0.10946	0.14747	0.07841	0.20438	0.0571882	0.280668
Proteobacteria	0.134212	0.0535826	0.0617314	0.292614	0.0745972	0.0786178	0.1009	0.116995	0.058425	0.0543321	0.131223	0.0352661	0.187355	0.0649523	0.0772179	0.171039	0.100841	0.0720145	0.0989386	0.0758269	0.123531	0.0567028	0.058235	0.0686657	0.11525	0.108726	0.0341974	0.0931079	0.0317395	0.0636974	0.111341	0.0965821	0.10766	0.107537	0.102551	0.105273	0.120456	0.104624	0.11365	0.111418	0.119747	0.0943913	0.11785	0.124186	0.128195	0.11726	0.110509	0.116286	0.118655
Spirochaetes	0.00847629	0.00581571	0.00736291	0.00818704	0.00812158	0.00943332	0.00876467	0.0115153	0.00624745	0.00629271	0.00784556	0.00346057	0.0100823	0.00751098	0.00880659	0.00985536	0.0104998	0.00870146	0.00983895	0.00902268	0.00838533	0.00677299	0.00701472	0.00882294	0.00914366	0.00857653	0.00370917	0.00662706	0.00233027	0.0061935	0.0107712	0.00981287	0.0100609	0.0118064	0.00973015	0.0114623	0.0131058	0.0136612	0.0113805	0.0137499	0.0129463	0.00813265	0.0124717	0.0129124	0.0144134	0.0131107	0.0115261	0.0100123	0.0137274
Euryarchaeota	0.00711064	0.00449416	0.00530379	0.00607047	0.00575744	0.00666764	0.00737059	0.00860973	0.00466564	0.00474023	0.00547433	0.0030028	0.00753264	0.00575049	0.00685583	0.00799806	0.00757255	0.00616324	0.00696581	0.00687835	0.00604695	0.00509578	0.00518816	0.00628654	0.0071578	0.00656011	0.00297583	0.00507981	0.00207986	0.00475163	0.00930103	0.00783238	0.00817057	0.00852413	0.00826122	0.00888624	0.0101335	0.00977781	0.00941452	0.0103901	0.0097483	0.0074367	0.00987917	0.0102155	0.0111354	0.0100849	0.00916979	0.00892852	0.010222
Cyanobacteria	0.00565914	0.00350414	0.0041571	0.00491274	0.00460307	0.00513066	0.00604866	0.00686987	0.00357594	0.00349048	0.00416176	0.00232207	0.00577455	0.00440072	0.00505059	0.00636141	0.00565444	0.00462283	0.00527379	0.00511217	0.00468186	0.00371999	0.00382666	0.00465724	0.0056804	0.00470842	0.0022767	0.0038996	0.00169633	0.0036359	0.00690531	0.00631379	0.00623909	0.00649737	0.00692564	0.00716996	0.00768752	0.0072298	0.00745547	0.0077217	0.00742049	0.00558053	0.00740956	0.00768523	0.00837338	0.00778792	0.00694434	0.00729387	0.00749331
Acidobacteria	0.00648248	0.00236674	0.00255637	0.00333585	0.00306358	0.00318585	0.00378462	0.00374992	0.00301585	0.00208655	0.00295872	0.00147993	0.00390011	0.00261634	0.00305638	0.00325764	0.00349034	0.00267688	0.00354092	0.00305322	0.00279443	0.00309733	0.00237766	0.0030613	0.00324806	0.00329965	0.00139882	0.00229923	0.00104272	0.00219669	0.00425399	0.00443067	0.00391763	0.00470834	0.0042766	0.00340277	0.00482363	0.00322978	0.00516321	0.00344056	0.00479341	0.00571009	0.00424459	0.00504357	0.0043984	0.00649792	0.00395901	0.0039605	0.00423116
Crenarchaeota	0.00318673	0.00178131	0.00225923	0.00239446	0.00244285	0.00234796	0.00292086	0.00286356	0.00273545	0.00164276	0.00262979	0.00135781	0.0034423	0.0024171	0.00269982	0.00274858	0.00291863	0.00233997	0.00289516	0.00263023	0.00235067	0.00207617	0.00201924	0.00221069	0.00262684	0.002425	0.00119872	0.00204597	0.000904185	0.00193396	0.00332756	0.00383735	0.00334525	0.00414859	0.00350095	0.00276308	0.00431215	0.00282632	0.00418991	0.0030302	0.00404818	0.00340961	0.00370281	0.00379256	0.0037665	0.00420651	0.00323861	0.00345101	0.00355428
Chloroflexi	0.00265734	0.00182219	0.00217315	0.00248513	0.00234075	0.00271269	0.00322733	0.00365431	0.00196009	0.0017216	0.00207881	0.00116644	0.00284637	0.00214463	0.00258886	0.00291148	0.00281171	0.0024255	0.00289777	0.00256806	0.00240043	0.00194902	0.00194567	0.00237386	0.00344013	0.00241602	0.00105982	0.00200629	0.000732179	0.00197002	0.00355346	0.00293152	0.00301445	0.00320481	0.00276494	0.00321753	0.00371222	0.00343659	0.00340278	0.00344775	0.00380456	0.00294325	0.00362212	0.0036148	0.00387088	0.0036139	0.00343354	0.00281419	0.00382372
Fusobacteria	0.00188212	0.0012782	0.00168793	0.00175205	0.00173977	0.00211845	0.00171784	0.0025123	0.00132936	0.00151906	0.00191605	0.000868663	0.00232549	0.00182108	0.0021229	0.00228876	0.00269449	0.00196791	0.00234498	0.00223922	0.00199001	0.00162221	0.00165297	0.00222484	0.00210556	0.00235026	0.000909669	0.00158506	0.000589115	0.00151076	0.00312223	0.00244572	0.00264315	0.00292905	0.0031214	0.00338447	0.00390357	0.00357212	0.00284579	0.00443418	0.00344232	0.00197472	0.00326733	0.00408203	0.00404125	0.0036933	0.00307446	0.00327795	0.00351821
Tenericutes	0.00198119	0.00127152	0.00163371	0.00181737	0.00188524	0.00216197	0.00166068	0.00248593	0.00138601	0.00174599	0.00188182	0.00096641	0.00258168	0.00207681	0.0021575	0.00235295	0.00305788	0.00219411	0.00273946	0.00235881	0.00190899	0.0017781	0.00168704	0.00214344	0.00209588	0.00278996	0.00104209	0.00156255	0.000755616	0.00148766	0.00325246	0.00221287	0.00224478	0.0030009	0.00268201	0.00294741	0.0031452	0.00364126	0.0027804	0.00395527	0.00323277	0.0021416	0.00329604	0.00307828	0.00402899	0.00346518	0.00287607	0.00275142	0.00343238
Planctomycetes	0.00209465	0.00133904	0.00151166	0.00187174	0.00174618	0.00195572	0.00261528	0.00271318	0.00142168	0.00132698	0.00149532	0.000880161	0.00210539	0.00157448	0.00185931	0.00230776	0.00203658	0.00175035	0.00200515	0.00182852	0.00174365	0.00137045	0.00144818	0.00170428	0.00213455	0.00171551	0.000831918	0.00142564	0.000636633	0.00134787	0.00280519	0.00232706	0.00241584	0.0024699	0.00249203	0.00259581	0.00296365	0.00262402	0.00278141	0.00273982	0.00286934	0.00232391	0.00278783	0.00278834	0.00309489	0.00273382	0.0026011	0.00264946	0.00284914
Thermotogae	0.00177653	0.00109039	0.00128778	0.00153167	0.00146421	0.00164636	0.00165059	0.00209119	0.00108574	0.00110993	0.00138595	0.000704261	0.00185249	0.00141884	0.00160434	0.00208011	0.00192366	0.00148707	0.0017783	0.00172396	0.0014858	0.00119162	0.00124686	0.00161327	0.00178061	0.00162968	0.000722349	0.00121953	0.000517237	0.00114	0.00208097	0.00207996	0.00192818	0.00219604	0.00237023	0.00242438	0.00245338	0.00263739	0.00245887	0.00277389	0.00234801	0.00149998	0.00240845	0.00260105	0.00276323	0.00267606	0.00220393	0.00238955	0.00235449
Deinococcus-Thermus	0.00166327	0.00108752	0.00128279	0.00150771	0.00144193	0.00166445	0.00236247	0.00248282	0.00120146	0.00113233	0.001239	0.000695126	0.00175475	0.00133267	0.00162927	0.00189544	0.00171918	0.00152141	0.00173937	0.00153138	0.00152638	0.00114709	0.00118909	0.00144337	0.00171566	0.00147814	0.000664875	0.00118326	0.000493042	0.0010879	0.00246168	0.00171435	0.00209106	0.00200095	0.00166815	0.00188655	0.00249581	0.00202621	0.00212208	0.00214913	0.00248557	0.00214286	0.00237328	0.0023526	0.00259276	0.00223418	0.00220181	0.00187075	0.00248849
Chlorobi	0.00160952	0.000880816	0.00103473	0.00129097	0.00120073	0.00130647	0.00148721	0.00171654	0.000941297	0.000936223	0.00107742	0.000591678	0.00147457	0.00111783	0.00129323	0.00174937	0.00152499	0.00118099	0.00139028	0.00133431	0.00115699	0.0009556	0.000973037	0.00118967	0.00147568	0.00126364	0.000576422	0.000963902	0.000428894	0.000902008	0.00179392	0.00181306	0.00161455	0.00177111	0.00204788	0.00196644	0.00198474	0.00194928	0.00207552	0.00212224	0.00185621	0.00139318	0.00190397	0.00205256	0.0021347	0.00215751	0.0018333	0.00214484	0.00181724
Verrucomicrobia	0.00146107	0.000764751	0.000805666	0.0011313	0.000970618	0.00106026	0.00117064	0.00135054	0.000705003	0.000675338	0.000833057	0.000467124	0.00117975	0.000909505	0.00098556	0.00159734	0.00119378	0.000884316	0.00103487	0.00104514	0.000918171	0.000704274	0.000749248	0.000935603	0.00124342	0.000950734	0.000458291	0.000752339	0.000344292	0.000716096	0.0014601	0.0015652	0.00142846	0.00150077	0.00178387	0.00168691	0.00167864	0.00158922	0.00182952	0.0016939	0.00156207	0.00110384	0.00157726	0.00170493	0.0017519	0.00176105	0.00151682	0.00188872	0.00151975
Chlamydiae	0.00102414	0.000606686	0.000726727	0.000826223	0.000790555	0.000880451	0.000878656	0.00109266	0.000619403	0.000643369	0.000769032	0.000412628	0.00103839	0.000784487	0.000893122	0.0011512	0.00101922	0.000841891	0.000902132	0.000961246	0.000824194	0.000691264	0.000696271	0.000863288	0.000998566	0.000880995	0.000419734	0.000707598	0.000302279	0.000646482	0.00118208	0.00115149	0.00111892	0.00122334	0.00132714	0.00136619	0.00141794	0.00144995	0.0013598	0.00152358	0.00133214	0.000904828	0.00134917	0.0015062	0.00151225	0.00145075	0.00126973	0.00139903	0.00134925
Fibrobacteres	0.00101084	0.000587613	0.000737631	0.000878984	0.000796269	0.000922638	0.00087286	0.00114303	0.000565424	0.000540646	0.000766097	0.000359549	0.000945631	0.000737627	0.000776409	0.001167	0.0010248	0.000720869	0.00096934	0.000831541	0.000814304	0.000567704	0.000621446	0.000858171	0.00105577	0.000803612	0.000364342	0.000660799	0.000254169	0.000628776	0.000938689	0.00122769	0.000916546	0.00113956	0.0014687	0.00140072	0.0010749	0.00139624	0.00128857	0.00145448	0.00105784	0.000671484	0.00112124	0.00113582	0.00136426	0.00136637	0.00105909	0.0013822	0.0010498
Aquificae	0.000779963	0.00045252	0.000527	0.000652733	0.000599829	0.000679623	0.000685497	0.000877843	0.000439889	0.000459554	0.000567638	0.000264795	0.000865693	0.000596512	0.000674826	0.000941087	0.000839205	0.000606525	0.000735492	0.000721113	0.000638857	0.000477878	0.000512636	0.000627495	0.000797959	0.000695905	0.000276236	0.000494887	0.000181978	0.000470681	0.000918247	0.00091738	0.000850688	0.000967803	0.00109845	0.00112128	0.0010834	0.00117293	0.00109692	0.00128479	0.00105127	0.000667351	0.00105512	0.00117798	0.00125071	0.00122383	0.000985327	0.00114837	0.00105681
Synergistetes	0.00073782	0.000500877	0.000594036	0.000679068	0.000686122	0.000750963	0.000807108	0.000961212	0.000517088	0.000515912	0.000637277	0.000326442	0.000836941	0.000634643	0.000740584	0.000846188	0.000849592	0.000698565	0.000795703	0.000764619	0.000676998	0.000541216	0.000579493	0.000712497	0.00079476	0.000716809	0.000313318	0.000543308	0.00022366	0.000512866	0.000985167	0.000847226	0.000906524	0.000962675	0.000870343	0.000955423	0.00115476	0.00110341	0.00104655	0.00115918	0.00113072	0.000776803	0.00109551	0.00119052	0.00120078	0.00110405	0.0010032	0.000920386	0.00112644
Deferribacteres	0.00066912	0.000406113	0.000480351	0.000574893	0.000537583	0.000645203	0.000590267	0.000796367	0.000397671	0.000412653	0.000505595	0.000239846	0.00070021	0.000513094	0.000607231	0.000782327	0.000736295	0.000545093	0.000656804	0.000643433	0.000552153	0.000433004	0.000438411	0.000577579	0.00069581	0.000607255	0.000255757	0.000448405	0.000175797	0.000415556	0.00081038	0.000819389	0.000724734	0.000842831	0.000937248	0.000969653	0.000942764	0.00105467	0.000948855	0.00113799	0.000866528	0.000559993	0.000911026	0.00104348	0.00105132	0.00102358	0.000869228	0.000999826	0.000884824
Nitrospirae	0.00051101	0.000327498	0.000396344	0.000522222	0.000427244	0.000489116	0.000619046	0.000687575	0.000353212	0.00034144	0.000399302	0.000212567	0.000558673	0.00042517	0.000494524	0.000613221	0.000542803	0.000438241	0.000524014	0.000503479	0.000449972	0.000362187	0.00037441	0.000458482	0.000533873	0.000466473	0.000210286	0.000370275	0.000176918	0.00034599	0.000677802	0.00059336	0.000588466	0.000637482	0.000619721	0.000626297	0.000830651	0.000702627	0.000689973	0.000731618	0.000727169	0.00054131	0.000701881	0.000768093	0.00077688	0.000748325	0.000677374	0.000645428	0.000778756
Ignavibacteria	0.000496101	0.00025009	0.000259123	0.000389603	0.000313376	0.000335103	0.000362634	0.000450247	0.000210919	0.000197214	0.000273014	0.000125814	0.000409969	0.000294214	0.000307811	0.000543763	0.000439432	0.000282842	0.000366489	0.000360268	0.000320959	0.000219891	0.000250149	0.000293437	0.000436768	0.000317431	0.000140201	0.000246494	9.34034e-05	0.000241255	0.000468262	0.000562772	0.000476669	0.000541894	0.000679562	0.00063878	0.000624056	0.000607665	0.000662494	0.000665256	0.000561683	0.000331774	0.000566382	0.000656323	0.000681505	0.000670646	0.000531579	0.000708201	0.000549516
Thermodesulfobacteria	0.000231765	0.000156069	0.000196003	0.000205614	0.000213545	0.000222533	0.000228033	0.000284185	0.000153106	0.000158354	0.000195267	0.000104078	0.000270835	0.000201282	0.000235925	0.000270635	0.000267131	0.000219527	0.000231138	0.000244104	0.000214298	0.000180431	0.000191089	0.000223941	0.000250718	0.000224143	0.000102916	0.000176316	7.10373e-05	0.000172076	0.000327567	0.000282243	0.000293585	0.000315802	0.00033556	0.000319639	0.000339439	0.000358762	0.00033077	0.000423494	0.000330374	0.000246681	0.000359853	0.000400413	0.000384141	0.000385725	0.000335614	0.000333402	0.000356554
Elusimicrobia	0.000241803	0.000170362	0.000189898	0.000238768	0.000221676	0.000246101	0.000242622	0.00031921	0.000160085	0.000162871	0.000202128	9.19191e-05	0.000279114	0.000204036	0.000244127	0.000286483	0.000291277	0.000213791	0.000265579	0.000253199	0.000224631	0.000174004	0.000182835	0.000239971	0.000254901	0.000249684	9.99945e-05	0.00017592	5.87583e-05	0.000163247	0.000306343	0.000274303	0.000279428	0.000330552	0.000287377	0.000336033	0.000345763	0.000376105	0.00036427	0.000406923	0.000336771	0.00022166	0.000338719	0.000374827	0.000405411	0.000385963	0.000318861	0.000298606	0.000355916
Dictyoglomi	0.000231299	0.000172775	0.000183909	0.000207588	0.000173889	0.000204711	0.000223336	0.000285673	0.000141776	0.000130021	0.000169473	0.000123514	0.000236207	0.000195594	0.000204154	0.000267861	0.000316854	0.000178772	0.000240746	0.000214953	0.000220107	0.000168434	0.000187034	0.000197835	0.000234889	0.000221716	0.000159465	0.000169789	0.000142009	0.000182138	0.000278083	0.000276694	0.000243346	0.000282845	0.000360542	0.00034086	0.000320341	0.00036602	0.000326776	0.000399889	0.000292649	0.000178893	0.000315772	0.000336552	0.000386649	0.000389342	0.000297174	0.000335296	0.000296588
Gemmatimonadetes	0.000233756	0.000149804	0.000177804	0.000191481	0.000183209	0.000222108	0.000289787	0.000321982	0.000171329	0.000173553	0.000167198	0.000105874	0.000237765	0.000182538	0.000237905	0.000252954	0.000231166	0.000210409	0.00021542	0.000226152	0.000200106	0.000177938	0.000174125	0.000191778	0.000234438	0.00020813	9.68416e-05	0.000156299	6.96858e-05	0.000149702	0.000349994	0.000237308	0.000289952	0.000273857	0.000232417	0.000257226	0.000350746	0.000281983	0.00030174	0.000304684	0.000366903	0.000324003	0.000329274	0.000334843	0.000356738	0.000315755	0.000313537	0.00025526	0.000342532
Chrysiogenetes	0.000215247	0.000130545	0.000148509	0.000187488	0.00016503	0.000191305	0.000220139	0.000261264	0.000134539	0.000127992	0.000155127	7.71137e-05	0.000214265	0.000152848	0.000203447	0.000226713	0.000215376	0.000171152	0.000190488	0.000210066	0.00017119	0.000138907	0.000143395	0.000167656	0.000229517	0.000171649	7.44246e-05	0.00013375	4.88361e-05	0.000131633	0.000281932	0.000236676	0.000253077	0.000255304	0.000261936	0.000274535	0.000322394	0.000285497	0.000289223	0.00030062	0.000297133	0.000227006	0.000286046	0.000296464	0.000320872	0.000297017	0.000267348	0.000253853	0.000295579
Thaumarchaeota	0.000190978	0.00011226	0.000128352	0.000158775	0.000140254	0.000163375	0.000180667	0.0002163	0.000108174	0.000118995	0.000142139	6.24659e-05	0.00019704	0.000135499	0.000164653	0.000229017	0.000194877	0.000152659	0.000160382	0.000164048	0.000160989	0.000124689	0.000123518	0.000153402	0.000197409	0.000153064	6.51974e-05	0.000126036	4.08259e-05	0.000114121	0.000220182	0.000222104	0.000212108	0.000213358	0.000254183	0.000255728	0.000269331	0.000235228	0.000267286	0.000281391	0.000242848	0.000180492	0.000242339	0.000252803	0.000281065	0.000261973	0.000235748	0.000249091	0.000247033
Caldiserica	9.0385e-05	5.23478e-05	6.59998e-05	7.78398e-05	7.21022e-05	8.93751e-05	9.28319e-05	0.000120287	5.60039e-05	5.34864e-05	7.95816e-05	3.20677e-05	0.000122977	7.17917e-05	8.99863e-05	0.00010294	0.000102125	7.52591e-05	9.78061e-05	9.07457e-05	8.75463e-05	5.56641e-05	6.33441e-05	7.7014e-05	8.91086e-05	0.000107706	3.69953e-05	6.36509e-05	2.16903e-05	6.66873e-05	0.000102996	9.79459e-05	0.000102776	0.000126528	9.63665e-05	0.000118918	0.000132844	0.000133008	0.000118741	0.000146558	0.000127343	8.36599e-05	0.000124612	0.00014414	0.000142525	0.000135256	0.000116489	0.000105524	0.000127155
Korarchaeota	9.08933e-05	5.22085e-05	5.57869e-05	8.16084e-05	6.33962e-05	6.69781e-05	0.000102725	0.000112241	4.9025e-05	3.84015e-05	5.56961e-05	2.2775e-05	8.07387e-05	6.16329e-05	6.835e-05	0.00010722	8.15797e-05	6.0661e-05	8.20881e-05	6.83138e-05	7.4951e-05	4.32381e-05	4.91788e-05	6.29166e-05	7.75856e-05	6.21674e-05	2.54253e-05	5.37216e-05	1.45701e-05	4.84493e-05	7.75627e-05	8.3148e-05	8.55699e-05	9.36287e-05	8.9073e-05	0.000103356	0.000101141	0.000107491	9.10824e-05	0.000111462	9.58359e-05	6.48117e-05	9.18977e-05	0.000115965	0.000114584	0.000114502	9.71821e-05	9.29693e-05	9.26306e-05
Nanoarchaeota	2.18974e-05	1.01169e-05	1.12879e-05	1.39528e-05	1.28864e-05	1.28211e-05	1.30904e-05	1.7377e-05	7.23743e-06	8.53792e-06	1.17776e-05	5.79613e-06	2.15867e-05	1.21263e-05	1.7441e-05	2.92973e-05	1.93446e-05	1.40415e-05	1.47818e-05	2.04297e-05	1.46354e-05	1.27767e-05	1.19663e-05	1.64993e-05	1.86173e-05	1.74619e-05	5.95859e-06	1.27777e-05	4.31828e-06	1.04494e-05	2.10442e-05	2.29638e-05	1.71223e-05	2.16066e-05	2.38332e-05	2.55479e-05	2.27828e-05	3.06354e-05	2.21745e-05	2.58724e-05	2.33761e-05	1.17388e-05	2.35882e-05	3.0299e-05	2.9911e-05	3.26132e-05	2.35921e-05	3.01961e-05	2.17767e-05
[truncated: 41 more columns]

## Sheet: Class
ID	sample3	sample5	sample7	sample8	sample9	sample10	sample12	sample15	sample16	sample18	sample20	sample21	sample22	sample23	sample24	sample25	sample26	sample27	sample28	sample29	sample30	sample31	sample32	sample33	sample34	sample35	sample36	sample37	sample38	sample39	sample40	sample41	sample42	sample43	sample44	sample45	sample46	sample47	sample48	sample49	sample50	sample51	sample52	sample53	sample54	sample55	sample56	sample57	sample58
Number	3	5	7	8	9	10	12	15	16	18	20	21	22	23	24	25	26	27	28	29	30	31	32	33	34	35	36	37	38	39	40	41	42	43	44	45	46	47	48	49	50	51	52	53	54	55	56	57	58
Kitten Name	Salem	Orion	Hutch	Fat Louis	Bellatrix	Ludo	Wussel	Daphne	Dexter	Scooby	Aston	Freeby	Donnatello	Ginny Weasley	Mr Bigglesworth	Morgana	Kalahari	Noddy	Duchess	Rufus	Ace	Cookie	Justice	Squirt	Sophia	Winston	Shrimp	Liquorice	Saffron	Sassie	Salem	Orion	Hutch	Fat louis	Bellatrix	Ludo	Wussel	Daphne	Dexter	Scooby	Aston	Freeby	Donnatello	Ginny Weasley	Mr Bigglesworth	Morgana	Kalahari	Noddy	Rufus
Neuter Date	Conventional	Early	Conventional	Early	Conventional	Conventional	Early	Early	Conventional	Conventional	Early	Early	Conventional	Conventional	Early	Early	Conventional	Conventional	Early	Early	Conventional	Conventional	Early	Early	Conventional	Conventional	Early	Early	Conventional	Early	Conventional	Early	Conventional	Early	Conventional	Conventional	Early	Early	Conventional	Conventional	Early	Early	Conventional	Conventional	Early	Early	Conventional	Conventional	Early
Age(weeks)	18	18	18	18	18	18	18	18	18	18	18	18	18	18	18	18	18	18	18	18	18	18	18	18	18	18	18	18	18	18	30	30	30	30	30	30	30	30	30	30	30	30	30	30	30	30	30	30	30
SIBLING Group	2	4	6	6	6	7	7	8	9	9	10	10	11	11	13	13	14	15	16	17	17	17	18	19	19	20	20	21	22	23	2	4	6	6	6	7	7	8	9	9	10	10	11	11	13	13	14	15	17
SEX	Male	Male	Male	Male	Female	Male	Male	Female	Male	Female	Male	Female	Male	Female	Male	Female	Female	Male	Female	Male	Male	Female	Female	Male	Female	Male	Female	Male	Female	Female	Male	Male	Male	Male	Female	Male	Male	Female	Male	Female	Male	Female	Male	Female	Male	Female	Female	Male	Male
Gloeobacteria	6066	3289	4594	4589	5624	4150	3107	4583	3822	4791	5071	3257	5617	5057	4876	5967	5241	5609	4567	7044	4394	4678	5653	3775	5890	5640	3275	3990	4233	5683	5474	5959	7345	5106	4451	3275	9399	3868	5361	4042	6018	4986	6492	6573	8327	5574	7601	5252	6809
Alphaproteobacteria	465666	280274	389988	390525	435800	354400	258671	399063	337695	353808	408053	279295	470128	431131	399631	461993	429208	411782	392335	532993	388406	360657	497170	316746	496869	475830	281819	352350	376527	540664	459678	472396	566329	398755	386979	278006	676187	310774	429585	320528	467993	441735	511101	516275	667810	436154	583368	440177	531971
Betaproteobacteria	370047	209159	281850	292250	320899	260244	205754	312630	243332	251705	295032	197406	336919	315917	292124	361451	315911	299890	288459	387988	284552	260964	369323	226639	366368	347043	200527	253684	265037	393760	350210	345805	442282	297849	312597	214621	512213	241860	328132	241668	352225	342256	388005	393088	496385	343797	439758	360369	399119
Gammaproteobacteria	1846319	396892	565244	5392296	762491	539337	323518	647388	484427	498616	2480198	392965	2943767	642212	572741	2270154	1015401	594587	969560	795108	1725343	505029	709742	466571	1415590	1704144	424617	1415888	919776	1176201	611472	768870	787827	599785	667272	464272	982757	494871	691306	519934	692976	547529	764247	807388	1022127	708971	848286	816457	786517
Deltaproteobacteria	292665	156131	220156	222966	247874	200417	141077	219316	182084	195539	232492	153491	280280	258019	228884	273658	253346	230495	221130	319821	216120	202418	279193	181645	350752	273242	157422	197724	200691	303193	275067	355456	425997	363538	250926	174646	464507	195027	295316	203702	322669	241548	356685	423173	400703	308559	453410	268527	331745
Epsilonproteobacteria	102798	64778	86255	132860	104334	62946	33397	77433	52901	61034	83539	51466	86946	92435	73403	174034	91925	73718	68315	106964	97760	66282	97482	69507	87697	112339	72018	70515	98851	127511	71148	113284	248364	133312	89812	80419	120338	68102	82138	77392	80351	59970	90551	154570	149717	93104	118302	169494	87636
Clostridia	3614048	2655880	4472317	3754357	4602504	4206828	1673998	3300435	3316485	3351562	4829368	2391912	4433996	4327122	4034658	3709803	4664497	3780236	4171027	5320575	4052068	3577414	5292687	3950429	7577880	5008271	2717522	3755092	2692090	6566009	3449641	5157875	4717520	3959338	2626114	2671589	6116448	3810437	3889491	3464699	4531549	2873600	4630956	4905909	6784397	4823249	5031168	2736618	4964590
Negativicutes	200314	124580	180484	180518	199227	190387	84391	170091	124661	156798	220817	116214	192004	215139	203746	212558	240449	170506	195918	233413	179756	128042	221653	148283	280754	218184	171999	153221	203115	231752	188348	251040	190798	170795	238196	211896	241652	179517	356008	326981	218026	146362	210474	223569	381150	328909	237237	198652	210809
Bacilli	2459818	7693280	10873110	3026009	8230435	6693857	2019041	2317705	10062280	8956680	10346915	17799414	4345591	11824529	7314815	1753718	6762115	7658628	6469962	8410259	7360234	8338079	13483088	6111890	3925805	7850409	23822043	11604367	46439549	19613068	3242352	1724337	2093372	1223095	612931	1241814	1471840	2011173	1377963	1571157	2167103	2225398	3111458	955620	1964076	1724056	2361762	970381	2230882
Erysipelotrichi	25134	14123	22309	21374	30578	25463	5590	18850	16573	31202	34360	16783	43328	32417	26857	28705	41059	40180	31066	48310	25797	32581	38065	26589	26980	46143	22182	18535	27793	31636	37014	19106	27036	35151	16323	19310	50926	28894	19914	30720	43178	21475	39724	29491	58779	31133	37093	19051	48491
Mollicutes	46776	27399	42551	40508	49156	40639	16619	36766	32173	45603	51289	30679	58004	58059	45770	50035	66233	51253	55598	69507	43044	45647	59072	41052	51110	77011	36027	39499	45845	61503	54094	49049	53752	52083	46701	35418	75100	47662	46644	50602	54073	38859	61762	59434	89979	58438	66440	50844	64623
Actinobacteria	2810815	6901508	6222464	2677969	6541987	3389375	3279513	3888878	6442708	10655473	5225864	8908533	4194545	5767810	5696896	2013995	3008331	7964097	4507484	7040185	5184425	10543611	10913973	5318695	3559948	8291044	5316421	5128433	7845269	8524840	4830156	1566384	4755685	1908374	814862	1036726	3889685	1161820	1644707	1404134	3467715	9343643	3472311	2113410	3293432	1322333	4721368	1056792	5284258
Acidobacteriia	28982	17201	23853	23358	26109	20971	13987	21929	19138	21400	24860	17610	27871	26457	24151	28375	25473	24785	22737	33169	22796	22216	30065	19567	29106	28478	18064	21744	24134	32981	24450	28349	32103	23840	22532	17415	37518	18978	25440	19137	25698	23923	29148	29644	37476	25496	33954	27092	29745
Solibacteres	12488	6836	9396	9809	10572	8708	6114	9220	7635	8045	10260	6651	11916	10681	9518	12237	10989	9910	9197	13506	9320	8643	12143	7778	12167	11506	7099	8560	9190	13392	11451	12513	14762	10335	9813	7592	17821	8551	11470	9156	12113	10083	12987	13904	16721	11467	14860	11578	13478
Fibrobacteria	23866	12662	19212	19592	20762	17343	8735	16905	13125	14121	20880	11414	21246	20621	16471	24816	22197	16839	19673	24503	18361	14574	21760	16436	25746	22182	12596	16704	15421	25995	15612	27212	21947	19778	25574	16832	25666	18276	21617	18608	17694	12184	21010	21930	30468	23043	24466	25542	19765
Verrucomicrobiae	15745	6303	7627	10750	9855	7559	4419	7535	5718	5543	8336	5299	9376	9927	7321	14729	9975	6953	8193	11331	7716	5367	8978	6216	12245	9033	5902	6714	8693	11153	9207	15327	13557	10907	14657	9515	15284	8531	13627	9095	9652	6450	11158	13009	14904	12731	13669	16131	9940
Opitutae	13015	7667	9966	10660	11248	9031	5830	9402	8141	8910	10421	7371	12490	11369	9983	12845	11290	10147	9629	14032	9602	9260	12876	8372	13594	12689	7622	9197	9783	13849	11570	14163	15524	11328	12346	7790	18457	8729	12547	8657	12248	10622	13636	13867	17857	11832	15818	13568	13630
Chlamydiia	24180	13073	18928	18416	20613	16550	8793	16160	14378	16804	20960	13099	23330	21931	18947	24480	22076	19666	18309	28325	18584	17746	24380	16534	24351	24318	14511	17887	18340	26727	19660	25523	26793	21232	23109	16417	33857	18979	22812	19492	22282	16418	25281	29081	33773	24466	29332	25853	25403
Synergistia	17420	10793	15472	15136	17890	14116	8077	14216	12003	13475	17369	10363	18804	17742	15711	17994	18402	16318	16149	22531	15265	13894	20291	13646	19381	19786	10832	13734	13570	21203	16385	18779	21707	16708	15155	11481	27573	14443	17557	14830	18913	14095	20528	22986	26817	18619	23175	17008	21208
Anaerolineae	5445	3463	4581	4796	5036	4274	2703	4872	3678	4076	4643	2769	5486	5049	4467	5709	5970	4649	4998	6513	4814	4126	5974	3973	5939	6010	3013	3993	3547	6523	5148	5513	6490	4774	4552	3367	7717	4199	5363	4191	5568	4705	6233	6431	8422	5564	6970	5055	6436
Chloroflexi	26082	15959	22324	21766	24254	20119	14030	22999	18713	20742	22633	15728	26506	24293	23530	26280	24920	23788	21371	32591	21661	21336	28052	18516	28465	27038	15490	19977	19395	29520	26722	26603	33216	22917	21436	15876	39195	18201	24974	19836	27927	26343	29766	30780	39182	25184	34528	24436	31172
Dehalococcoidetes	14978	10290	16148	14317	16354	13374	6495	11746	11845	8684	15279	10140	15885	16196	13294	13366	14360	14210	17945	18100	13985	12624	17197	11552	32133	16945	9417	14470	11353	26333	11830	16301	12866	13895	9066	9328	18291	10627	11192	8312	13568	7768	14070	14382	15764	15011	17441	7960	15672
Thermomicrobia	8028	5149	7271	7408	7934	6806	5080	7835	6102	6072	7158	4442	8242	7395	7365	8249	7974	7473	7672	9482	7195	6368	8984	5904	9017	8820	4489	6474	5559	10188	9044	8024	10504	7044	5694	5016	12334	5766	7753	5772	8980	8415	9517	9555	12303	7424	10812	6875	10134
Caldilineae	7751	4144	5868	6747	6999	5994	3800	6236	4780	5071	6494	3653	7359	6553	5837	7892	7277	6174	6465	8394	6058	5224	7405	5146	7895	7331	3911	5430	4141	8292	5938	8111	8501	6532	7116	4811	10330	5800	7307	5623	7115	5811	7805	8092	10161	7398	8956	7369	7984
Aquificae	18415	9751	13726	14549	15640	12775	6860	12983	10211	12003	15471	8406	19450	16676	14316	20012	18177	14168	14927	21249	14405	12268	17950	12018	19459	19209	9550	12510	11041	19459	15272	20334	20370	16797	19127	13474	25869	15353	18402	16437	17584	12109	19771	22744	27932	20639	22762	21221	19897
Spirochaetia	200126	125318	191771	182484	211763	177320	87711	170307	145020	164358	213831	109857	226524	209976	186826	209572	227423	203260	199684	265871	189073	173875	245621	168980	222977	236737	128233	167522	141383	256053	179143	217505	240911	204910	169428	137739	312936	178818	190919	175910	216546	147566	233698	249306	321893	221103	266263	185020	258452
Bacteroidia	9116665	1909312	1132237	4403088	2766342	1371346	1154005	1966226	695318	288810	1311782	399533	3173629	2200044	812342	7814397	2858353	559013	1311262	3977996	1449459	251550	1120901	959270	4141654	1260423	239537	886764	165161	1601183	1459032	8958712	7421632	6351529	9201492	4208113	6476161	3038134	5550886	3014890	2512959	495281	3071948	6399213	4237866	4553703	5787505	9115333	1870039
Flavobacteriia	186503	70653	88347	123059	110265	82268	45662	87619	59968	65472	100210	57625	120191	113831	85600	187531	127805	83180	91576	138898	90572	70155	107907	77898	156513	112207	63955	82378	81861	127314	91679	214107	146010	137371	221903	126574	183311	115460	165849	121967	105771	60358	132618	172887	190134	162309	173138	232891	111134
Sphingobacteriia	137052	48759	56206	88279	75017	54387	32072	58510	39047	40333	62114	35722	80690	71593	52696	128796	81919	50646	56872	93516	58110	42481	66507	48541	105790	67638	38040	51008	47988	79671	62569	151183	106520	98332	151105	81696	129690	74927	115877	75959	73100	41974	88548	117466	125134	105727	119248	160380	73492
Cytophagia	107715	45056	54436	102766	63528	63982	29946	50155	36129	38384	55681	31342	69099	66637	48353	107455	70248	51616	64650	81803	51438	39872	61441	42947	85361	62207	37129	47668	66181	70758	52884	115036	84759	78024	119375	64893	140427	61249	109211	64391	63063	39570	73727	93597	104688	88096	98198	124289	77804
Chlorobia	38001	18980	26950	28775	31308	24558	14883	25387	21850	24453	29365	18783	33130	31250	27435	37200	33031	27587	28216	39318	26088	24532	34071	22785	35986	34880	19928	24366	26022	37291	29836	40187	38661	30739	35659	23630	47391	25515	34819	27151	31048	25279	35677	39630	47674	36385	42351	39635	34214
Ignavibacteria	11713	5389	6749	8684	8171	6299	3629	6659	4896	5151	7441	3994	9211	8225	6530	11563	9518	6607	7438	10616	7237	5645	8759	5620	10651	8762	4847	6231	5667	9974	7788	12474	11414	9405	11833	7676	14901	7954	11114	8511	9395	6020	10613	12672	15220	11310	12280	13087	10346
Deferribacteres	15798	8751	12511	12814	14017	12128	5907	11778	9231	10778	13780	7614	15732	14344	12882	16636	15948	12733	13330	18960	12450	11116	15351	11062	16968	16762	8842	11335	10666	17180	13478	18162	17354	14628	16320	11652	22511	13805	15918	14559	14494	10161	17071	20147	23479	17262	20080	18476	16659
Nitrospira	12065	7057	10323	11640	11140	9194	6195	10169	8199	8918	10883	6748	12552	11886	10491	13040	11757	10237	10635	14836	10146	9298	13110	8781	13019	12876	7270	9360	10734	14304	11273	13152	14091	11064	10791	7526	19834	9197	11575	9360	12163	9822	13152	14830	17350	12620	15648	11927	14662
Deinococci	39270	23434	33411	33606	37597	31287	23642	36720	27889	29575	33769	22067	39425	37256	34564	40306	37237	35539	35301	45125	34417	29448	41636	27644	41838	40801	22986	29911	29914	44976	40942	37999	50071	34728	29047	22670	59594	26522	35600	27495	41575	38882	44471	45423	57904	37678	50864	34570	46852
Chrysiogenetes	5082	2813	3868	4179	4303	3596	2203	3864	3123	3343	4228	2448	4814	4273	4316	4821	4665	3998	3866	6190	3860	3566	5021	3211	5597	4738	2573	3381	2963	5442	4689	5246	6060	4431	4561	3299	7698	3737	4852	3846	4970	4119	5360	5724	7166	5009	6176	4691	5565
Dictyoglomia	5461	3723	4790	4627	4534	3848	2235	4225	3291	3396	4619	3921	5307	5468	4331	5696	6863	4176	4886	6334	4963	4324	6549	3789	5728	6120	5513	4292	8616	7530	4625	6133	5827	4909	6278	4096	7649	4791	5482	5116	4895	3246	5917	6498	8635	6566	6865	6196	5584
Elusimicrobia	3992	2637	3488	3628	4006	3154	1615	3110	2588	2799	3763	2000	4199	3823	3425	4090	4208	3368	3630	4892	3459	3100	4487	3170	4038	4573	2249	3073	2220	4780	3174	4063	4379	3613	3292	2566	5223	3252	4104	3225	3584	2728	4194	4558	5740	4260	4738	3503	4399
Thermotogae	41944	23496	33541	34140	38178	30947	16518	30928	25203	28990	37774	22357	41621	39665	34035	44233	41666	34737	36091	50800	33502	30591	43659	30898	43422	44984	24973	30828	31382	47130	34610	46103	46171	38114	41272	29133	58581	34522	41250	35488	39274	27217	45130	50220	61711	45130	50913	44157	44329
Fusobacteriia	44437	27543	43963	39052	45363	39821	17191	37156	30858	39676	52222	27576	52248	50910	45036	48670	58362	45969	47592	65983	44871	41645	57879	42611	51346	64874	31449	40068	35743	62458	51928	54210	63291	50836	54352	40670	93208	46757	47741	56729	57578	35831	61224	78814	90253	62285	71023	60574	66239
Gemmatimonadetes	5519	3228	4631	4268	4777	4175	2900	4762	3977	4533	4557	3361	5342	5103	5047	5379	5007	4915	4372	6664	4512	4568	6097	3673	5717	5745	3348	3951	4228	6189	5821	5260	6943	4753	4047	3091	8375	3691	5062	3898	6137	5879	6170	6465	7967	5325	7243	4717	6449
Planctomycetia	44339	25543	35168	37323	40657	32788	22543	35174	29301	30747	36486	25195	42225	39330	35094	43821	39326	36122	36125	48091	34766	31089	44957	28922	46952	41817	26213	32080	35509	49796	40906	47094	50594	38426	40339	28431	62083	31131	42393	31890	42215	36542	46308	48183	61595	41531	53546	45342	47068
Phycisphaerae	5045	3258	4131	4342	4795	3910	3582	4888	3641	3827	4171	2703	4934	4587	4263	5157	4661	4651	4478	5639	4460	3986	5605	3647	5013	5405	2476	3892	3052	5804	5605	4432	7154	4335	3006	2707	8516	3113	4215	3068	5658	5547	5829	5567	7362	4480	6440	3557	6421
Thermodesulfobacteria	5472	3363	5105	4583	5568	4183	2282	4203	3554	4136	5322	3304	6085	5627	5005	5755	5786	5128	4691	7193	4832	4632	6691	4289	6114	6187	3558	4457	4310	7114	5448	6256	7030	5481	5843	3841	8105	4696	5549	5418	5526	4476	6743	7731	8579	6505	7753	6161	6713
Caldisericia	2134	1128	1719	1735	1880	1680	929	1779	1300	1397	2169	1018	2763	2007	1909	2189	2212	1758	1985	2674	1974	1429	2218	1475	2173	2973	1279	1609	1316	2757	1713	2171	2461	2196	1678	1429	3172	1741	1992	1875	2130	1518	2335	2783	3183	2281	2691	1950	2394
Thermoprotei	75239	38384	58843	53371	63695	44135	29230	42351	63497	42907	71675	43104	77340	67572	57275	58448	63217	54660	58758	77505	53003	53299	70704	42340	64058	66937	41442	51719	54859	79954	55343	85056	80103	72002	60961	33203	102964	36995	70290	38767	67712	61867	69384	73225	84117	70940	74815	63772	66918
Archaeoglobi	7242	3898	5933	5552	6349	5379	2914	5258	4466	5086	6613	4049	7630	6814	6280	7253	6790	6064	5742	8505	5724	5150	7611	5146	7091	7575	4424	5491	5416	8489	6195	7173	8309	6513	5788	4382	10162	5508	6434	5401	6761	4927	7569	8715	10136	7230	8745	6493	7685
Halobacteria	38157	22608	31664	32005	34196	29196	20651	32745	26259	28661	31934	22421	37805	35438	33639	37958	35269	33147	31187	43504	31671	29373	41152	25733	40081	38836	22788	28625	29717	43859	39148	37043	47687	31862	30139	22073	57389	25269	36026	26000	40423	37802	43479	43515	55899	36315	50187	35473	44626
Methanobacteria	19652	12192	18508	16689	19352	16576	9340	16095	13722	15728	20436	11371	21159	21179	18217	20723	21751	18514	19570	26813	18091	16903	23820	16691	20418	23550	13120	17040	15323	26247	17556	20077	22405	18255	15216	13110	28596	17021	17677	16501	19005	15179	21823	22943	30148	20235	24204	17792	23671
Methanococci	15743	8569	12051	11858	13514	10629	4654	9309	8881	10490	13770	8962	15446	14682	12995	15454	15323	12263	12087	19384	12257	11610	16036	11166	16851	16621	10638	11959	13175	18076	12484	17689	16240	14300	15890	10895	20429	12902	15245	13520	13673	9069	16589	18827	22756	17135	19055	17229	15979
Methanomicrobia	62212	36225	51267	50704	56324	47152	26588	47095	40452	47095	55710	35114	62710	59884	54056	62578	61884	53763	53663	75866	49801	49887	67683	44597	64998	69104	36971	46927	43701	71838	59408	65536	73836	56210	54321	40246	92249	48119	59972	51688	61371	50455	69469	74614	94712	63739	79892	61359	74553
Methanopyri	1976	1297	1470	1625	1780	1429	1106	1746	1465	1361	1621	978	2081	1735	1699	1806	1686	1632	1678	2422	1641	1710	2036	1281	2071	1972	1062	1489	1392	2326	1571	1626	2095	1557	1172	1087	2420	1144	1477	1148	1815	1944	1831	1813	2414	1609	2155	1348	1907
Thermoplasmata	5130	2294	3431	3431	3481	2906	1560	2712	2326	3119	3565	2309	4288	4221	3678	5816	4307	3687	3411	5267	3386	3045	4534	3038	4469	4642	2833	3204	3610	4933	3530	5369	4509	3843	4793	3044	5743	3397	4490	3944	3668	2607	4577	5454	6336	5382	5446	5957	4444
Thermococci	14660	8109	11435	11035	12585	9894	5728	10078	8925	10255	12956	8650	14864	14121	12441	15382	14066	12437	11579	17289	11338	10891	15624	10655	15345	15659	9434	11465	12146	17309	11673	15679	16724	12667	13630	9705	20098	11837	13488	12036	13137	10562	16210	17364	21252	15136	18145	16139	15834
Sum	22725205	21143601	25483641	21632867	25418660	18253830	9717020	14276184	22758984	25671535	26610209	31382486	21792130	27316218	20685772	20494780	20963084	22837468	19717041	28683847	21988762	25187818	34330823	18667339	23627380	26908250	34165478	24772785	60167198	40552170	16070994	21271046	23157888	16678301	16590872	11520083	22910380	12561642	15996133	12234456	16082864	17642715	18026340	18473089	21339965	16060437	22248143	17644320	18136346
[truncated: 39 more columns]

## Sheet: Class_Prop
ID	sample3	sample5	sample7	sample8	sample9	sample10	sample12	sample15	sample16	sample18	sample20	sample21	sample22	sample23	sample24	sample25	sample26	sample27	sample28	sample29	sample30	sample31	sample32	sample33	sample34	sample35	sample36	sample37	sample38	sample39	sample40	sample41	sample42	sample43	sample44	sample45	sample46	sample47	sample48	sample49	sample50	sample51	sample52	sample53	sample54	sample55	sample56	sample57	sample58
Number	3	5	7	8	9	10	12	15	16	18	20	21	22	23	24	25	26	27	28	29	30	31	32	33	34	35	36	37	38	39	40	41	42	43	44	45	46	47	48	49	50	51	52	53	54	55	56	57	58
Kitten Name	Salem	Orion	Hutch	Fat Louis	Bellatrix	Ludo	Wussel	Daphne	Dexter	Scooby	Aston	Freeby	Donnatello	Ginny Weasley	Mr Bigglesworth	Morgana	Kalahari	Noddy	Duchess	Rufus	Ace	Cookie	Justice	Squirt	Sophia	Winston	Shrimp	Liquorice	Saffron	Sassie	Salem	Orion	Hutch	Fat louis	Bellatrix	Ludo	Wussel	Daphne	Dexter	Scooby	Aston	Freeby	Donnatello	Ginny Weasley	Mr Bigglesworth	Morgana	Kalahari	Noddy	Rufus
Neuter Date	Conventional	Early	Conventional	Early	Conventional	Conventional	Early	Early	Conventional	Conventional	Early	Early	Conventional	Conventional	Early	Early	Conventional	Conventional	Early	Early	Conventional	Conventional	Early	Early	Conventional	Conventional	Early	Early	Conventional	Early	Conventional	Early	Conventional	Early	Conventional	Conventional	Early	Early	Conventional	Conventional	Early	Early	Conventional	Conventional	Early	Early	Conventional	Conventional	Early
Age(weeks)	18	18	18	18	18	18	18	18	18	18	18	18	18	18	18	18	18	18	18	18	18	18	18	18	18	18	18	18	18	18	30	30	30	30	30	30	30	30	30	30	30	30	30	30	30	30	30	30	30
SIBLING Group	2	4	6	6	6	7	7	8	9	9	10	10	11	11	13	13	14	15	16	17	17	17	18	19	19	20	20	21	22	23	2	4	6	6	6	7	7	8	9	9	10	10	11	11	13	13	14	15	17
SEX	Male	Male	Male	Male	Female	Male	Male	Female	Male	Female	Male	Female	Male	Female	Male	Female	Female	Male	Female	Male	Male	Female	Female	Male	Female	Male	Female	Male	Female	Female	Male	Male	Male	Male	Female	Male	Male	Female	Male	Female	Male	Female	Male	Female	Male	Female	Female	Male	Male
Bacteroidia	0.40117	0.0903021	0.04443	0.203537	0.108831	0.0751265	0.118761	0.137728	0.0305514	0.0112502	0.0492962	0.0127311	0.145632	0.0805398	0.0392706	0.381287	0.136352	0.0244779	0.066504	0.138684	0.0659182	0.00998697	0.03265	0.0513876	0.17529	0.0468415	0.00701108	0.0357959	0.00274503	0.0394845	0.0907867	0.421169	0.32048	0.380826	0.554612	0.365285	0.282674	0.241858	0.347014	0.246426	0.156251	0.0280728	0.170414	0.346407	0.198588	0.283535	0.260134	0.516616	0.10311
Clostridia	0.159033	0.125612	0.175498	0.173549	0.181068	0.230463	0.172275	0.231185	0.145722	0.130556	0.181486	0.0762181	0.203468	0.158409	0.195045	0.181012	0.22251	0.165528	0.211544	0.18549	0.184279	0.14203	0.154167	0.211623	0.320725	0.186124	0.07954	0.151581	0.0447435	0.161915	0.21465	0.242483	0.203711	0.237395	0.158287	0.231907	0.266973	0.303339	0.243152	0.283192	0.281763	0.162877	0.256899	0.265571	0.31792	0.300319	0.226139	0.155099	0.273737
Bacilli	0.108242	0.363859	0.42667	0.13988	0.323795	0.36671	0.207784	0.162348	0.442123	0.348895	0.388833	0.567177	0.199411	0.432876	0.353616	0.085569	0.322573	0.335354	0.328141	0.293205	0.334727	0.331036	0.39274	0.327411	0.166155	0.291747	0.697255	0.468432	0.771842	0.48365	0.201752	0.081065	0.0903956	0.0733345	0.0369439	0.107796	0.0642434	0.160104	0.0861435	0.128421	0.134746	0.126137	0.172606	0.0517304	0.0920375	0.107348	0.106155	0.0549968	0.123006
Actinobacteria	0.123687	0.326411	0.244175	0.123792	0.257369	0.18568	0.337502	0.272403	0.283084	0.41507	0.196386	0.28387	0.19248	0.21115	0.275402	0.0982687	0.143506	0.348729	0.228609	0.245441	0.235776	0.4186	0.317906	0.28492	0.15067	0.308123	0.155608	0.207019	0.130391	0.210219	0.300551	0.0736393	0.205359	0.114423	0.0491151	0.0899929	0.169778	0.0924895	0.102819	0.114769	0.215616	0.529603	0.192624	0.114405	0.154332	0.0823348	0.212214	0.0598942	0.291363
Gammaproteobacteria	0.0812454	0.0187713	0.0221807	0.249264	0.0299973	0.0295465	0.033294	0.0453474	0.0212851	0.0194229	0.0932048	0.0125218	0.135084	0.0235103	0.0276877	0.110767	0.0484376	0.0260356	0.0491737	0.0277197	0.0784648	0.0200505	0.0206736	0.024994	0.0599131	0.0633317	0.0124282	0.057155	0.015287	0.0290046	0.0380482	0.0361463	0.0340198	0.035962	0.0402192	0.0403011	0.0428957	0.0393954	0.0432171	0.0424975	0.0430878	0.0310343	0.0423961	0.0437062	0.0478973	0.0441439	0.0381284	0.0462731	0.0433669
Negativicutes	0.00881462	0.00589209	0.00708235	0.00834462	0.00783782	0.01043	0.00868486	0.0119143	0.00547744	0.00610785	0.00829821	0.00370315	0.0088107	0.00787587	0.00984957	0.0103713	0.0114701	0.00746606	0.00993648	0.00813744	0.0081749	0.00508349	0.00645638	0.00794345	0.0118826	0.00810844	0.00503429	0.00618505	0.00337584	0.00571491	0.0117197	0.011802	0.00823901	0.0102406	0.0143571	0.0183936	0.0105477	0.0142909	0.0222559	0.0267262	0.0135564	0.00829589	0.0116759	0.0121024	0.0178609	0.0204795	0.0106632	0.0112587	0.0116236
Alphaproteobacteria	0.0204912	0.0132557	0.0153035	0.0180524	0.0171449	0.0194151	0.0266204	0.0279531	0.0148379	0.0137821	0.0153345	0.00889971	0.0215733	0.015783	0.0193191	0.022542	0.0204745	0.018031	0.0198983	0.0185816	0.0176638	0.0143187	0.0144817	0.0169679	0.0210294	0.0176834	0.00824865	0.0142233	0.00625801	0.0133326	0.028603	0.0222084	0.0244551	0.0239086	0.0233248	0.0241323	0.0295144	0.0247399	0.0268556	0.0261988	0.0290989	0.0250378	0.028353	0.0279474	0.0312939	0.027157	0.026221	0.0249472	0.0293318
Betaproteobacteria	0.0162835	0.00989231	0.01106	0.0135095	0.0126245	0.014257	0.0211746	0.0218987	0.0106917	0.00980483	0.0110872	0.00629032	0.0154606	0.0115652	0.014122	0.0176362	0.0150699	0.0131315	0.0146299	0.0135264	0.0129408	0.0103607	0.0107578	0.0121409	0.0155061	0.0128973	0.00586929	0.0102404	0.00440501	0.00970996	0.0217914	0.0162571	0.0190985	0.0178585	0.0188415	0.0186302	0.0223572	0.0192539	0.0205132	0.0197531	0.0219006	0.0193993	0.0215243	0.021279	0.0232608	0.0214065	0.0197661	0.0204241	0.0220066
Deltaproteobacteria	0.0128784	0.00738431	0.00863911	0.0103068	0.00975165	0.0109794	0.0145185	0.0153624	0.00800053	0.00761696	0.00873695	0.00489098	0.0128615	0.00944563	0.0110648	0.0133526	0.0120853	0.0100928	0.0112152	0.0111499	0.00982866	0.00803635	0.00813243	0.00973063	0.0148451	0.0101546	0.00460763	0.0079815	0.00333556	0.00747662	0.0171157	0.0167108	0.0183953	0.0217971	0.0151243	0.0151601	0.020275	0.0155256	0.0184617	0.0166499	0.0200629	0.0136911	0.0197869	0.0229075	0.0187771	0.0192124	0.0203797	0.0152189	0.0182917
Spirochaetia	0.00880635	0.00592699	0.00752526	0.0084355	0.00833101	0.00971413	0.00902653	0.0119294	0.00637199	0.00640234	0.00803568	0.00350058	0.0103948	0.00768686	0.00903162	0.0102256	0.0108487	0.00890029	0.0101275	0.00926901	0.00859862	0.00690314	0.00715453	0.00905217	0.00943723	0.00879793	0.00375329	0.00676234	0.00234984	0.00631416	0.011147	0.0102254	0.010403	0.012286	0.0102121	0.0119564	0.0136591	0.0142352	0.0119353	0.0143782	0.0134644	0.00836413	0.0129643	0.0134956	0.015084	0.0137669	0.0119679	0.0104861	0.0142505
Flavobacteriia	0.00820688	0.00334158	0.00346681	0.00568852	0.00433795	0.00450689	0.00469918	0.00613742	0.00263492	0.00255037	0.00376585	0.00183622	0.00551534	0.00416716	0.00413811	0.00915018	0.00609667	0.00364226	0.00464451	0.00484238	0.00411901	0.00278528	0.00314315	0.00417296	0.00662422	0.00416999	0.00187192	0.00332534	0.00136056	0.00313951	0.00570463	0.0100657	0.00630498	0.00823651	0.013375	0.0109872	0.00800122	0.00919147	0.0103681	0.00996914	0.00657663	0.00342113	0.0073569	0.00935886	0.00890976	0.0101061	0.00778213	0.0131992	0.0061277
Epsilonproteobacteria	0.00452352	0.00306372	0.00338472	0.00614158	0.00410462	0.00344837	0.00343696	0.00542393	0.0023244	0.0023775	0.00313936	0.00163996	0.00398979	0.00338389	0.00354848	0.00849163	0.00438509	0.00322794	0.00346477	0.00372907	0.00444591	0.00263151	0.00283949	0.00372346	0.00371167	0.00417489	0.00210792	0.00284647	0.00164294	0.00314437	0.00442711	0.00532574	0.0107248	0.00799314	0.00541334	0.00698077	0.00525255	0.00542143	0.00513487	0.00632574	0.00499606	0.00339914	0.00502326	0.00836731	0.0070158	0.0057971	0.00531739	0.00960615	0.00483206
Sphingobacteriia	0.00603084	0.00230609	0.00220557	0.00408078	0.00295126	0.00297948	0.0033006	0.00409843	0.00171567	0.00157112	0.00233422	0.00113828	0.00370271	0.0026209	0.00254745	0.00628433	0.00390777	0.00221767	0.00288441	0.00326023	0.00264271	0.00168657	0.00193724	0.00260032	0.00447743	0.00251365	0.0011134	0.00205903	0.000797577	0.00196465	0.00389329	0.00710745	0.00459973	0.0058958	0.00910772	0.00709162	0.00566075	0.00596475	0.00724406	0.00620861	0.00454521	0.00237911	0.00491215	0.00635876	0.00586383	0.00658307	0.00535991	0.00908961	0.00405219
Cytophagia	0.00473989	0.00213095	0.00213612	0.00475046	0.00249927	0.00350513	0.00308181	0.00351319	0.00158746	0.0014952	0.00209247	0.00099871	0.00317082	0.00243947	0.0023375	0.00524304	0.00335103	0.00226015	0.00327889	0.00285188	0.00233929	0.00158299	0.00178967	0.00230065	0.0036128	0.00231182	0.00108674	0.00192421	0.00109995	0.00174486	0.00329065	0.0054081	0.00366005	0.00467817	0.00719522	0.00563303	0.00612941	0.00487588	0.00682734	0.00526309	0.00392113	0.00224285	0.00408996	0.00506667	0.00490573	0.00548528	0.00441376	0.00704414	0.00428995
Thermoprotei	0.00331082	0.0018154	0.00230905	0.00246713	0.00250584	0.00241785	0.00300812	0.00296655	0.00278998	0.00167138	0.00269352	0.0013735	0.00354899	0.0024737	0.00276881	0.00285185	0.00301563	0.00239344	0.00298006	0.00270204	0.00241046	0.00211606	0.00205949	0.00226813	0.00271118	0.0024876	0.00121298	0.00208773	0.000911776	0.00197163	0.00344366	0.00399868	0.00345899	0.00431711	0.00367437	0.00288218	0.00449421	0.00294508	0.00439419	0.00316867	0.0042102	0.00350666	0.00384903	0.00396387	0.00394176	0.00441707	0.00336275	0.00361431	0.00368972
Methanomicrobia	0.00273758	0.00171328	0.00201176	0.00234384	0.00221585	0.00258313	0.00273623	0.00329885	0.00177741	0.00183452	0.00209356	0.0011189	0.00287764	0.00219225	0.0026132	0.00305336	0.00295205	0.00235416	0.00272166	0.0026449	0.00226484	0.0019806	0.00197149	0.00238904	0.00275096	0.00256813	0.00108212	0.0018943	0.000726326	0.0017715	0.0036966	0.003081	0.00318837	0.00337025	0.00327415	0.00349355	0.00402652	0.00383063	0.00374916	0.00422479	0.00381592	0.00285982	0.00385375	0.00403906	0.00443825	0.0039687	0.00359095	0.00347755	0.0041107
Fusobacteriia	0.00195541	0.00130266	0.00172515	0.00180522	0.00178463	0.00218151	0.00176916	0.00260266	0.00135586	0.00154553	0.00196248	0.000878707	0.00239756	0.00186373	0.00217715	0.00237475	0.00278404	0.00201288	0.00241375	0.00230035	0.00204063	0.00165338	0.00168592	0.00228265	0.00217316	0.00241093	0.000920491	0.00161742	0.000594061	0.00154019	0.00323116	0.00254853	0.00273302	0.00304803	0.00327602	0.00353036	0.00406837	0.0037222	0.00298453	0.00463682	0.00358008	0.00203092	0.00339636	0.00426642	0.00422929	0.00387816	0.00319231	0.00343306	0.00365228
Mollicutes	0.00205833	0.00129585	0.00166974	0.00187252	0.00193385	0.00222633	0.0017103	0.00257534	0.00141364	0.0017764	0.00192742	0.000977583	0.00266169	0.00212544	0.00221263	0.00244135	0.00315951	0.00224425	0.00281979	0.00242321	0.00195755	0.00181226	0.00172067	0.00219914	0.00216317	0.00286198	0.00105449	0.00159445	0.00076196	0.00151664	0.00336594	0.0023059	0.00232111	0.0031228	0.00281486	0.00307446	0.00327799	0.00379425	0.00291595	0.00413602	0.00336215	0.00220255	0.00342621	0.00321733	0.00421645	0.00363863	0.00298632	0.00288161	0.00356318
Planctomycetia	0.00195109	0.00120807	0.00138002	0.00172529	0.00159949	0.00179623	0.00231995	0.00246382	0.00128745	0.00119771	0.00137113	0.000802836	0.00193763	0.0014398	0.00169653	0.00213815	0.00187596	0.0015817	0.00183217	0.00167659	0.00158108	0.00123429	0.00130952	0.00154934	0.00198719	0.00155406	0.000767236	0.00129497	0.000590172	0.00122795	0.00254533	0.002214	0.00218474	0.00230395	0.0024314	0.00246795	0.00270982	0.00247826	0.0026502	0.00260657	0.00262484	0.00207122	0.00256891	0.00260828	0.00288637	0.00258592	0.00240676	0.00256978	0.00259523
Thermotogae	0.0018457	0.00111126	0.00131618	0.00157815	0.00150197	0.00169537	0.0016999	0.00216641	0.00110739	0.00112927	0.00141953	0.000712404	0.00190991	0.00145207	0.00164533	0.00215826	0.00198759	0.00152105	0.00183045	0.00177103	0.0015236	0.00121452	0.00127171	0.00165519	0.00183778	0.00167175	0.000730943	0.00124443	0.00052158	0.00116221	0.00215357	0.00216741	0.00199375	0.00228524	0.00248763	0.00252889	0.00255696	0.00274821	0.00257875	0.00290066	0.00244198	0.00154268	0.00250356	0.00271855	0.0028918	0.00281001	0.00228842	0.00250262	0.00244421
Deinococci	0.00172804	0.00110833	0.00131108	0.00155347	0.00147911	0.001714	0.00243305	0.00257212	0.00122541	0.00115205	0.00126902	0.000703163	0.00180914	0.00136388	0.00167091	0.00196665	0.00177631	0.00155617	0.00179038	0.00157319	0.00156521	0.00116914	0.00121279	0.00148088	0.00177074	0.0015163	0.000672784	0.00120741	0.000497181	0.00110909	0.00254757	0.00178642	0.00216216	0.00208223	0.00175078	0.00196787	0.00260118	0.00211135	0.00222554	0.00224734	0.00258505	0.00220386	0.002467	0.00245887	0.00271341	0.00234601	0.00228621	0.00195927	0.00258332
Halobacteria	0.00167906	0.00106926	0.00124252	0.00147946	0.00134531	0.00159945	0.00212524	0.00229368	0.00115379	0.00111645	0.00120007	0.000714443	0.0017348	0.00129732	0.00162619	0.00185208	0.00168243	0.00145143	0.00158173	0.00151667	0.00144033	0.00116616	0.00119869	0.0013785	0.00169638	0.00144327	0.000666989	0.0011555	0.000493907	0.00108155	0.00243594	0.00174148	0.00205921	0.00191039	0.0018166	0.00191605	0.00250493	0.0020116	0.00225217	0.00212515	0.00251342	0.00214264	0.00241197	0.00235559	0.00261945	0.00226115	0.00225578	0.00201045	0.00246058
Chlorobia	0.0016722	0.000897671	0.00105754	0.00133015	0.00123169	0.00134536	0.00153164	0.00177828	0.00096006	0.000952534	0.00110352	0.000598519	0.00152027	0.00114401	0.00132627	0.0018151	0.00157567	0.00120797	0.00143105	0.00137074	0.00118642	0.000973963	0.000992432	0.00122058	0.00152306	0.00129626	0.000583279	0.000983579	0.000432495	0.000919581	0.00185651	0.00188928	0.00166945	0.00184305	0.00214931	0.0020512	0.00206854	0.00203118	0.00217671	0.00221922	0.0019305	0.00143283	0.00197916	0.00214528	0.00223402	0.0022655	0.00190357	0.00224633	0.00188649
Erysipelotrichi	0.001106	0.000667956	0.000875424	0.000988034	0.00120297	0.00139494	0.000575279	0.00132038	0.000728196	0.00121543	0.00129123	0.000534789	0.00198824	0.00118673	0.00129833	0.0014006	0.00195863	0.00175939	0.00157559	0.00168422	0.00117319	0.00129352	0.00110877	0.00142436	0.0011419	0.00171483	0.000649252	0.0007482	0.000461929	0.000780131	0.00230316	0.000898216	0.00116746	0.00210759	0.000983854	0.0016762	0.00222284	0.00230018	0.00124493	0.00251094	0.00268472	0.00121722	0.00220366	0.00159643	0.00275441	0.00193849	0.00166724	0.00107972	0.00267369
Acidobacteriia	0.00127532	0.000813532	0.000936012	0.00107975	0.00102716	0.00114885	0.00143943	0.00153605	0.000840899	0.000833608	0.000934228	0.000561141	0.00127895	0.000968545	0.00116752	0.0013845	0.00121514	0.00108528	0.00115316	0.00115637	0.00103671	0.000882014	0.000875744	0.00104819	0.00123188	0.00105834	0.000528721	0.000877737	0.000401116	0.000813298	0.00152137	0.00133275	0.00138627	0.0014294	0.0013581	0.00151171	0.0016376	0.00151079	0.00159038	0.00156419	0.00159785	0.00135597	0.00161697	0.00160471	0.00175614	0.0015875	0.00152615	0.00153545	0.00164008
Chloroflexi	0.00114771	0.000754791	0.000876013	0.00100615	0.000954181	0.00110218	0.00144386	0.001611	0.000822225	0.000807977	0.000850538	0.000501171	0.00121631	0.000889325	0.0011375	0.00128228	0.00118876	0.00104162	0.00108388	0.00113621	0.000985094	0.000847076	0.000817108	0.000991893	0.00120475	0.00100482	0.000453382	0.000806409	0.000322352	0.000727951	0.00166275	0.00125067	0.00143433	0.00137406	0.00129204	0.00137812	0.0017108	0.00144893	0.00156125	0.00162132	0.00173644	0.00149314	0.00165125	0.00166621	0.00183609	0.00156808	0.00155195	0.00138492	0.00171876
Chlamydiia	0.00106402	0.000618296	0.000742751	0.000851297	0.00081094	0.000906659	0.000904907	0.00113196	0.000631751	0.000654577	0.000787668	0.000417398	0.00107057	0.000802856	0.000915944	0.00119445	0.00105309	0.000861129	0.000928588	0.00098749	0.000845159	0.000704547	0.000710149	0.000885718	0.00103063	0.000903738	0.000424727	0.000722042	0.000304817	0.000659077	0.00122332	0.00119989	0.00115697	0.00127303	0.00139287	0.00142508	0.0014778	0.00151087	0.00142609	0.00159321	0.00138545	0.000930582	0.00140245	0.00157424	0.00158262	0.00152337	0.0013184	0.00146523	0.00140067
Fibrobacteria	0.0010502	0.000598857	0.000753895	0.000905659	0.000816802	0.000950102	0.000898938	0.00118414	0.000576695	0.000550064	0.000784661	0.000363706	0.000974939	0.0007549	0.000796248	0.00121084	0.00105886	0.000737341	0.000997766	0.000854244	0.000835017	0.000578613	0.000633833	0.000880468	0.00108967	0.000824357	0.000368676	0.000674288	0.000256302	0.000641026	0.00097144	0.0012793	0.000947712	0.00118585	0.00154145	0.0014611	0.00112028	0.00145491	0.00135139	0.00152095	0.00110018	0.000690597	0.00116552	0.00118713	0.00142774	0.00143477	0.00109969	0.0014476	0.0010898
Methanobacteria	0.000864767	0.000576628	0.00072627	0.000771465	0.00076133	0.000908083	0.0009612	0.0011274	0.000602927	0.000612663	0.000767976	0.000362336	0.000970947	0.000775327	0.000880654	0.00101114	0.00103759	0.000810685	0.000992542	0.000934777	0.000822738	0.000671078	0.000693837	0.000894129	0.000864167	0.000875196	0.000384013	0.000687852	0.000254674	0.00064724	0.0010924	0.000943865	0.000967489	0.00109454	0.000917131	0.00113801	0.00124817	0.001355	0.00110508	0.00134873	0.00118169	0.000860355	0.00121062	0.00124197	0.00141275	0.00125993	0.00108791	0.00100837	0.00130517
Aquificae	0.000810334	0.00046118	0.00053862	0.000672541	0.000615296	0.000699853	0.000705978	0.000909417	0.000448658	0.000467561	0.000581393	0.000267856	0.000892524	0.00061048	0.00069207	0.000976444	0.000867096	0.000620384	0.000757061	0.0007408	0.000655107	0.000487061	0.000522854	0.000643798	0.000823578	0.00071387	0.000279522	0.00050499	0.000183505	0.000479851	0.000950283	0.000955947	0.000879614	0.00100712	0.00115286	0.00116961	0.00112914	0.00122221	0.0011504	0.0013435	0.00109334	0.000686346	0.00109678	0.0012312	0.00130891	0.00128508	0.0010231	0.00120271	0.00109708
Synergistia	0.00076655	0.000510462	0.000607135	0.000699676	0.000703814	0.000773317	0.000831222	0.000995784	0.000527396	0.0005249	0.000652719	0.000330216	0.00086288	0.000649504	0.000759508	0.00087798	0.000877829	0.000714528	0.000819038	0.000785494	0.000694218	0.000551616	0.000591043	0.000731009	0.000820277	0.000735314	0.000317045	0.000554399	0.000225538	0.000522857	0.00101954	0.000882843	0.000937348	0.00100178	0.000913454	0.000996607	0.00120352	0.00114977	0.00109758	0.00121215	0.00117597	0.000798913	0.00113878	0.0012443	0.00125666	0.00115931	0.00104166	0.000963936	0.00116936
Deferribacteres	0.000695175	0.000413884	0.000490942	0.000592339	0.000551445	0.000664409	0.000607902	0.00082501	0.000405598	0.000419842	0.000517846	0.000242619	0.000721912	0.000525109	0.000622747	0.000811719	0.000760766	0.000557549	0.000676065	0.000660999	0.000566198	0.000441324	0.000447149	0.000592586	0.00071815	0.000622932	0.000258799	0.000457559	0.000177273	0.000423652	0.000838654	0.000853837	0.000749377	0.000877068	0.000983673	0.00101145	0.000982568	0.00109898	0.000995116	0.00119	0.000901208	0.000575932	0.000947003	0.00109061	0.00110024	0.00107482	0.000902547	0.00104714	0.000918542
Methanococci	0.000692755	0.000405276	0.000472892	0.000548147	0.000531657	0.000582289	0.000478953	0.000652065	0.00039022	0.000408624	0.000517471	0.000285573	0.000708788	0.000537483	0.00062821	0.000754046	0.000730952	0.000536968	0.000613023	0.000675781	0.000557421	0.000460937	0.000467102	0.000598157	0.000713198	0.000617692	0.000311367	0.000482747	0.000218973	0.000445747	0.000776803	0.0008316	0.000701273	0.000857401	0.000957756	0.00094574	0.000891692	0.0010271	0.000953043	0.00110508	0.00085016	0.000514037	0.000920264	0.00101916	0.00106636	0.00106691	0.000856476	0.000976462	0.000881048
Thermococci	0.000645099	0.00038352	0.000448719	0.000510103	0.000495109	0.000542023	0.000589481	0.000705931	0.000392153	0.00039947	0.000486881	0.000275631	0.000682081	0.000516946	0.000601428	0.000750533	0.000670989	0.000544588	0.000587259	0.000602743	0.000515627	0.000432392	0.000455101	0.000570783	0.000649458	0.00058194	0.000276127	0.000462806	0.000201871	0.000426833	0.00072634	0.000737105	0.000722173	0.00075949	0.000821536	0.000842442	0.000877244	0.000942313	0.000843204	0.000983779	0.000816832	0.000598661	0.00089924	0.000939962	0.000995878	0.00094244	0.000815574	0.000914685	0.000873053
Dehalococcoidetes	0.000659092	0.000486672	0.000633661	0.000661817	0.000643386	0.000732668	0.000668415	0.000822769	0.000520454	0.000338274	0.000574178	0.00032311	0.000728933	0.000592908	0.000642664	0.000652166	0.000685014	0.000622223	0.000910126	0.000631017	0.000636007	0.000501195	0.00050092	0.000618835	0.00135999	0.000629733	0.000275629	0.000584109	0.000188691	0.000649361	0.000736109	0.000766347	0.000555577	0.000833118	0.000546445	0.000809716	0.000798372	0.000845988	0.000699669	0.000679393	0.000843631	0.000440295	0.000780524	0.000778538	0.000738708	0.000934657	0.000783931	0.000451137	0.000864121
Opitutae	0.000572712	0.000362616	0.000391074	0.000492769	0.00044251	0.000494745	0.000599978	0.000658579	0.000357705	0.000347077	0.000391617	0.000234876	0.000573143	0.0004162	0.000482602	0.000626745	0.000538566	0.000444314	0.000488359	0.000489195	0.000436678	0.000367638	0.000375057	0.000448484	0.000575349	0.000471565	0.000223091	0.000371254	0.000162597	0.000341511	0.000719931	0.000665835	0.000670355	0.000679206	0.000744144	0.00067621	0.000805617	0.000694893	0.000784377	0.000707592	0.000761556	0.000602062	0.000756449	0.00075066	0.000836787	0.000736717	0.000710981	0.000768973	0.00075153
Nitrospira	0.000530908	0.000333765	0.000405083	0.00053807	0.000438261	0.000503675	0.000637541	0.000712305	0.000360253	0.000347389	0.000408978	0.000215024	0.000575988	0.000435126	0.00050716	0.00063626	0.000560843	0.000448255	0.000539381	0.000517225	0.000461418	0.000369147	0.000381873	0.000470394	0.000551013	0.000478515	0.000212788	0.000377834	0.000178403	0.000352731	0.00070145	0.000618305	0.000608475	0.000663377	0.000650418	0.000653294	0.000865721	0.00073215	0.000723612	0.000765052	0.000756271	0.000556717	0.000729599	0.000802789	0.000813029	0.000785782	0.00070334	0.000675968	0.000808432
Solibacteres	0.000549522	0.000323313	0.000368707	0.00045343	0.000415915	0.000477051	0.000629205	0.000645831	0.000335472	0.000313382	0.000385566	0.000211933	0.000546803	0.000391013	0.000460123	0.000597079	0.000524207	0.000433936	0.000466449	0.000470857	0.000423853	0.000343142	0.000353705	0.000416664	0.000514953	0.000427601	0.000207783	0.00034554	0.000152741	0.000330241	0.000712526	0.000588264	0.00063745	0.000619667	0.00059147	0.000659023	0.000777857	0.000680723	0.000717048	0.000748378	0.000753162	0.000571511	0.000720446	0.000752662	0.000783553	0.000713991	0.000667921	0.000656189	0.000743149
Verrucomicrobiae	0.000692843	0.000298104	0.00029929	0.000496929	0.000387707	0.000414105	0.000454769	0.000527802	0.000251241	0.00021592	0.000313263	0.000168852	0.000430247	0.00036341	0.000353915	0.000718671	0.000475836	0.000304456	0.000415529	0.000395031	0.000350907	0.000213079	0.000261514	0.000332988	0.000518255	0.000335696	0.000172747	0.000271023	0.000144481	0.000275028	0.000572895	0.000720557	0.000585416	0.000653963	0.000883438	0.000825949	0.000667121	0.000679131	0.000851893	0.000743392	0.000600142	0.00036559	0.000618983	0.000704214	0.000698408	0.000792693	0.000614388	0.000914232	0.000548071
Ignavibacteria	0.000515419	0.000254876	0.000264837	0.000401426	0.000321457	0.000345078	0.000373468	0.000466441	0.000215124	0.00020065	0.00027963	0.000127268	0.000422676	0.000301103	0.000315676	0.000564192	0.000454036	0.000289305	0.000377237	0.000370104	0.000329123	0.000224116	0.000255135	0.000301061	0.000450791	0.000325625	0.000141868	0.000251526	9.41875e-05	0.000245955	0.0004846	0.000586431	0.000492877	0.000563906	0.000713224	0.000666315	0.000650404	0.000633197	0.000694793	0.000695658	0.000584162	0.000341217	0.00058875	0.000685971	0.000713216	0.000704215	0.000551956	0.000741712	0.000570457
Thermomicrobia	0.000353264	0.000243525	0.00028532	0.000342442	0.000312133	0.000372853	0.000522794	0.000548816	0.000268114	0.000236527	0.000268995	0.000141544	0.00037821	0.000270718	0.000356042	0.000402493	0.000380383	0.000327225	0.000389105	0.000330569	0.000327213	0.000252821	0.000261689	0.000316274	0.000381634	0.000327781	0.00013139	0.000261335	9.23925e-05	0.000251232	0.000562753	0.000377226	0.000453582	0.000422345	0.000343201	0.000435414	0.000538359	0.000459016	0.00048468	0.000471782	0.000558358	0.000476967	0.00052795	0.000517239	0.000576524	0.000462254	0.000485973	0.000389644	0.000558767
Caldilineae	0.000341075	0.000195993	0.000230265	0.000311887	0.000275349	0.000328369	0.000391066	0.000436811	0.000210027	0.000197534	0.000244042	0.000116403	0.000337691	0.000239894	0.000282175	0.000385074	0.000347134	0.000270345	0.000327889	0.000292639	0.000275504	0.000207402	0.000215695	0.000275669	0.000334146	0.000272444	0.000114472	0.000219192	6.88249e-05	0.000204477	0.000369486	0.000381316	0.000367089	0.000391647	0.000428911	0.000417619	0.000450887	0.000461723	0.000456798	0.000459604	0.000442396	0.000329371	0.000432978	0.000438043	0.000476149	0.000460635	0.00040255	0.000417641	0.000440221
Archaeoglobi	0.000318677	0.000184358	0.000232816	0.000256647	0.000249777	0.000294678	0.000299886	0.000368306	0.00019623	0.000198118	0.000248514	0.000129021	0.000350126	0.000249449	0.00030359	0.000353895	0.000323903	0.000265529	0.00029122	0.000296508	0.000260315	0.000204464	0.000221696	0.000275669	0.000300118	0.000281512	0.000129487	0.000221655	9.00158e-05	0.000209335	0.000385477	0.000337219	0.000358798	0.000390507	0.000348867	0.000380379	0.000443554	0.000438478	0.000402222	0.000441458	0.000420385	0.000279265	0.000419886	0.000471767	0.000474977	0.000450175	0.000393067	0.000367994	0.000423735
Thermodesulfobacteria	0.00024079	0.000159055	0.000200325	0.000211854	0.000219052	0.000229157	0.000234846	0.000294406	0.000156158	0.000161112	0.000199998	0.000105282	0.000279229	0.000205995	0.000241954	0.000280803	0.000276009	0.000224543	0.000237916	0.000250768	0.000219749	0.000183898	0.000194898	0.00022976	0.000258768	0.000229929	0.00010414	0.000179915	7.16337e-05	0.000175428	0.000338996	0.000294109	0.000303568	0.000328631	0.000352182	0.000333418	0.00035377	0.000373836	0.000346896	0.000442848	0.000343596	0.000253702	0.000374064	0.000418501	0.000402016	0.000405033	0.000348479	0.000349178	0.000370141
Dictyoglomia	0.000240306	0.000176082	0.000187964	0.000213888	0.000178373	0.000210805	0.000230009	0.000295947	0.000144602	0.000132287	0.00017358	0.000124942	0.000243528	0.000200174	0.000209371	0.000277924	0.000327385	0.000182857	0.000247806	0.000220821	0.000225706	0.00017167	0.000190762	0.000202975	0.000242431	0.00022744	0.000161362	0.000173255	0.000143201	0.000185687	0.000287786	0.000288326	0.000251621	0.000294335	0.000378401	0.000355553	0.000333866	0.000381399	0.000342708	0.000418163	0.000304361	0.000183985	0.000328242	0.000351755	0.00040464	0.000408831	0.000308565	0.000351161	0.00030789
Gloeobacteria	0.000266928	0.000155555	0.000180273	0.000212131	0.000221255	0.00022735	0.000319748	0.000321024	0.000167934	0.000186627	0.000190566	0.000103784	0.000257754	0.000185128	0.000235718	0.000291147	0.000250011	0.000245605	0.000231627	0.000245574	0.000199829	0.000185725	0.000164663	0.000202225	0.000249287	0.000209601	9.5857e-05	0.000161064	7.03539e-05	0.00014014	0.000340614	0.000280146	0.000317171	0.000306146	0.00026828	0.000284286	0.000410251	0.000307922	0.000335143	0.000330378	0.000374187	0.00028261	0.00036014	0.000355815	0.000390207	0.000347064	0.000341646	0.00029766	0.000375434
Anaerolineae	0.000239602	0.000163785	0.000179762	0.0002217	0.000198122	0.000234143	0.000278172	0.000341268	0.000161607	0.000158775	0.000174482	8.82339e-05	0.000251742	0.000184835	0.000215946	0.000278559	0.000284786	0.000203569	0.000253486	0.000227062	0.00021893	0.000163809	0.000174013	0.000212832	0.000251361	0.000223352	8.81884e-05	0.000161185	5.89524e-05	0.000160855	0.000320329	0.000259179	0.00028025	0.00028624	0.000274368	0.000292272	0.000336834	0.000334272	0.000335269	0.000342557	0.000346207	0.000266682	0.000345772	0.000348128	0.000394659	0.000346441	0.000313285	0.000286494	0.000354868
Gemmatimonadetes	0.000242858	0.00015267	0.000181724	0.000197292	0.000187933	0.000228719	0.000298445	0.000333563	0.000174744	0.000176577	0.00017125	0.000107098	0.000245134	0.000186812	0.000243984	0.000262457	0.000238848	0.000215217	0.000221737	0.000232326	0.000205196	0.000181358	0.000177596	0.000196761	0.000241965	0.000213503	9.79937e-05	0.00015949	7.02708e-05	0.000152618	0.000362205	0.000247285	0.000299811	0.000284981	0.000243929	0.000268314	0.000365555	0.000293831	0.000316451	0.000318608	0.000381586	0.000333225	0.000342277	0.000349969	0.000373337	0.00033156	0.000325555	0.000267338	0.000355584
Chrysiogenetes	0.000223628	0.000133043	0.000151784	0.000193178	0.000169285	0.000197	0.000226716	0.000270661	0.000137221	0.000130222	0.000158886	7.80053e-05	0.000220905	0.000156427	0.000208646	0.000235231	0.000222534	0.000175063	0.000196074	0.000215801	0.000175544	0.000141576	0.000146253	0.000172012	0.000236886	0.00017608	7.53099e-05	0.00013648	4.92461e-05	0.000134198	0.000291768	0.000246626	0.000261682	0.000265675	0.00027491	0.000286369	0.000336005	0.000297493	0.000303323	0.000314358	0.000309025	0.000233467	0.000297343	0.000309856	0.000335802	0.000311884	0.000277596	0.000265865	0.000306842
Phycisphaerae	0.000222	0.000154089	0.000162104	0.000200713	0.000188641	0.000214202	0.000368632	0.000342388	0.000159981	0.000149076	0.000156744	8.61308e-05	0.000226412	0.000167922	0.000206084	0.000251625	0.000222343	0.000203657	0.000227113	0.000196591	0.000202831	0.000158251	0.000163264	0.000195368	0.000212169	0.000200868	7.24708e-05	0.000157108	5.07253e-05	0.000143124	0.000348765	0.000208358	0.000308923	0.000259919	0.000181184	0.000234981	0.000371709	0.000247818	0.000263501	0.000250767	0.000351803	0.000314407	0.00032336	0.000301357	0.000344987	0.000278946	0.000289462	0.000201595	0.00035404
Thermoplasmata	0.000225741	0.000108496	0.000134635	0.000158601	0.000136947	0.000159199	0.000160543	0.000189967	0.000102201	0.000121496	0.000133971	7.35761e-05	0.000196768	0.000154524	0.000177803	0.00028378	0.000205456	0.000161445	0.000172998	0.000183623	0.000153988	0.000120892	0.000132068	0.000162744	0.000189145	0.000172512	8.292e-05	0.000129335	5.99995e-05	0.000121646	0.00021965	0.000252409	0.000194707	0.000230419	0.000288894	0.000264234	0.000250672	0.000270426	0.000280693	0.000322368	0.000228069	0.000147766	0.000253906	0.00029524	0.000296908	0.000335109	0.000244784	0.000337616	0.000245033
Elusimicrobia	0.000175664	0.000124719	0.000136872	0.000167708	0.000157601	0.000172786	0.000166203	0.000217845	0.000113713	0.000109031	0.000141412	6.37298e-05	0.000192684	0.000139953	0.000165573	0.000199563	0.000200734	0.000147477	0.000184105	0.000170549	0.000157308	0.000123075	0.000130699	0.000169815	0.000170903	0.000169948	6.58267e-05	0.000124047	3.68972e-05	0.000117873	0.000197499	0.000191011	0.000189093	0.000216629	0.000198422	0.000222741	0.000227975	0.000258883	0.000256562	0.0002636	0.000222846	0.000154625	0.00023266	0.000246737	0.000268979	0.000265248	0.000212962	0.000198534	0.000242552
Caldisericia	9.39045e-05	5.33495e-05	6.7455e-05	8.0202e-05	7.39614e-05	9.20355e-05	9.56054e-05	0.000124613	5.71203e-05	5.44182e-05	8.15101e-05	3.24385e-05	0.000126789	7.34728e-05	9.22857e-05	0.000106808	0.000105519	7.69788e-05	0.000100674	9.32232e-05	8.97731e-05	5.67338e-05	6.46067e-05	7.9015e-05	9.19696e-05	0.000110487	3.74354e-05	6.49503e-05	2.18724e-05	6.79865e-05	0.00010659	0.000102064	0.00010627	0.000131668	0.00010114	0.000124044	0.000138453	0.000138597	0.00012453	0.000153256	0.000132439	8.60412e-05	0.000129533	0.000150652	0.000149157	0.000142026	0.000120954	0.000110517	0.000132
Methanopyri	8.69519e-05	6.13424e-05	5.76841e-05	7.51172e-05	7.00273e-05	7.82849e-05	0.000113821	0.000122302	6.43702e-05	5.30159e-05	6.09165e-05	3.11639e-05	9.54932e-05	6.35154e-05	8.21337e-05	8.812e-05	8.04271e-05	7.14615e-05	8.5104e-05	8.44378e-05	7.4629e-05	6.789e-05	5.93053e-05	6.86225e-05	8.76525e-05	7.32861e-05	3.1084e-05	6.01063e-05	2.31355e-05	5.73582e-05	9.77538e-05	7.64419e-05	9.04659e-05	9.33548e-05	7.06413e-05	9.4357e-05	0.000105629	9.10709e-05	9.23348e-05	9.38334e-05	0.000112853	0.000110187	0.000101574	9.81428e-05	0.000113121	0.000100184	9.6862e-05	7.63985e-05	0.000105148
[truncated: 41 more columns]

## Sheet: Order
ID	sample3	sample5	sample7	sample8	sample9	sample10	sample12	sample15	sample16	sample18	sample20	sample21	sample22	sample23	sample24	sample25	sample26	sample27	sample28	sample29	sample30	sample31	sample32	sample33	sample34	sample35	sample36	sample37	sample38	sample39	sample40	sample41	sample42	sample43	sample44	sample45	sample46	sample47	sample48	sample49	sample50	sample51	sample52	sample53	sample54	sample55	sample56	sample57	sample58
Number	3	5	7	8	9	10	12	15	16	18	20	21	22	23	24	25	26	27	28	29	30	31	32	33	34	35	36	37	38	39	40	41	42	43	44	45	46	47	48	49	50	51	52	53	54	55	56	57	58
Kitten Name	Salem	Orion	Hutch	Fat Louis	Bellatrix	Ludo	Wussel	Daphne	Dexter	Scooby	Aston	Freeby	Donnatello	Ginny Weasley	Mr Bigglesworth	Morgana	Kalahari	Noddy	Duchess	Rufus	Ace	Cookie	Justice	Squirt	Sophia	Winston	Shrimp	Liquorice	Saffron	Sassie	Salem	Orion	Hutch	Fat louis	Bellatrix	Ludo	Wussel	Daphne	Dexter	Scooby	Aston	Freeby	Donnatello	Ginny Weasley	Mr Bigglesworth	Morgana	Kalahari	Noddy	Rufus
Neuter Date	Conventional	Early	Conventional	Early	Conventional	Conventional	Early	Early	Conventional	Conventional	Early	Early	Conventional	Conventional	Early	Early	Conventional	Conventional	Early	Early	Conventional	Conventional	Early	Early	Conventional	Conventional	Early	Early	Conventional	Early	Conventional	Early	Conventional	Early	Conventional	Conventional	Early	Early	Conventional	Conventional	Early	Early	Conventional	Conventional	Early	Early	Conventional	Conventional	Early
Age(weeks)	18	18	18	18	18	18	18	18	18	18	18	18	18	18	18	18	18	18	18	18	18	18	18	18	18	18	18	18	18	18	30	30	30	30	30	30	30	30	30	30	30	30	30	30	30	30	30	30	30
SIBLING Group	2	4	6	6	6	7	7	8	9	9	10	10	11	11	13	13	14	15	16	17	17	17	18	19	19	20	20	21	22	23	2	4	6	6	6	7	7	8	9	9	10	10	11	11	13	13	14	15	17
SEX	Male	Male	Male	Male	Female	Male	Male	Female	Male	Female	Male	Female	Male	Female	Male	Female	Female	Male	Female	Male	Male	Female	Female	Male	Female	Male	Female	Male	Female	Female	Male	Male	Male	Male	Female	Male	Male	Female	Male	Female	Male	Female	Male	Female	Male	Female	Female	Male	Male
Chroococcales	79717	44592	64592	65569	71997	58695	37463	62206	50199	54278	66907	43347	77913	73069	63930	81578	72493	64647	63815	89130	63496	56493	80579	53776	82642	77322	45901	58711	60511	89495	69498	83364	90162	67727	70256	51095	111082	56093	74348	57787	74888	61242	83373	89215	111623	77724	95933	78581	84880
Nostocales	22081	11791	17525	18021	19561	15136	8993	15630	13177	14065	18407	11810	20508	19987	16996	21534	19323	16765	17232	23541	16757	14497	20893	14058	21964	20241	12947	16140	16851	24334	17909	22437	23369	17255	19918	13532	28296	14459	20495	15323	19553	15660	21758	22529	29543	20854	24985	21994	21872
Gloeobacterales	6066	3289	4594	4589	5624	4150	3107	4583	3822	4791	5071	3257	5617	5057	4876	5967	5241	5609	4567	7044	4394	4678	5653	3775	5890	5640	3275	3990	4233	5683	5474	5959	7345	5106	4451	3275	9399	3868	5361	4042	6018	4986	6492	6573	8327	5574	7601	5252	6809
Prochlorales	15989	10093	13464	13050	13793	11369	6817	11931	9867	11004	14141	9906	15947	15451	13575	16535	15954	12929	12829	19799	13080	12712	17043	10961	17809	16532	10979	12388	14345	19656	12769	17797	17542	14183	16550	11715	21141	12640	15402	13638	14454	11570	16765	18447	23484	16809	19739	18757	16797
Oscillatoriales	6500	3891	5370	5280	5961	4503	2432	4206	3827	4496	5971	3867	6315	6340	5044	6073	5941	5358	5500	7090	5184	4817	6468	4403	6173	6590	3975	4937	5278	7495	5837	6570	7168	5451	6036	4025	8588	4663	5959	4970	5716	4808	6621	7633	8572	6563	7716	6634	6870
Rhodospirillales	92208	61385	85896	80917	94995	75880	55397	80643	77505	82784	87735	70851	91853	93122	83654	88064	87156	88760	83395	110949	79778	79871	107706	66447	97421	101180	67432	77264	100212	118733	93408	89386	113517	76986	77800	50719	131872	57910	84456	59141	93316	99609	99956	97781	130159	83106	113622	82823	106823
Sphingomonadales	33190	19815	27705	27044	30748	25146	18480	28612	23274	25153	27792	19485	32889	29999	28987	33143	29891	29777	27711	38274	27081	25496	35141	22066	35484	32897	19846	24773	26077	37131	33346	33121	40564	27744	26515	19921	48958	22237	30455	22603	33704	30442	36492	37075	47155	30997	41272	31418	37768
Rhizobiales	202981	119905	165044	168082	185809	151634	112874	174201	146914	149835	176506	113867	205536	182767	171212	200507	183965	175441	167663	226871	166629	153250	212045	135222	216081	200644	115884	149026	150062	228739	199112	210196	246638	176352	166388	120120	296302	133184	186829	137813	203462	191050	222172	225434	289796	189588	255731	192740	231429
Rickettsiales	22588	13170	18581	17822	19953	16223	8568	15461	13626	15761	20377	13840	23154	22091	19060	23393	22623	19253	18928	27049	18682	17428	25132	16707	24753	25340	15661	17980	20610	27616	19149	24260	24500	19248	21640	15573	30734	17896	20902	18580	20349	15442	24419	25460	32612	23635	27179	23977	23818
Caulobacterales	22227	12879	17869	18846	20248	16299	12958	20370	14864	15785	17698	12323	21641	19862	18615	22906	20198	19211	18297	24894	18786	16360	22191	14361	24112	21591	12354	16031	16594	24115	20926	23140	26943	18421	19558	13775	31407	14501	21077	15636	21784	20222	24531	24603	32053	20434	27899	21968	24182
Rhodobacterales	57709	32878	45595	48434	51221	42492	31414	49557	38035	39742	46768	29916	56875	50500	48082	58517	53015	48696	45662	65689	46728	42568	58465	37465	62047	56420	30610	41105	37552	62025	59848	58058	72426	50145	46695	36087	87166	40273	54436	41340	59997	54873	65465	66546	85008	54922	75017	55162	67832
Parvularculales	2969	1797	2323	2309	2782	2174	1693	2335	1991	2441	2417	1787	2974	2415	2614	2798	2606	2996	2519	3519	2447	2502	3138	2147	2986	2904	1715	2229	2229	3205	3047	2795	3676	2483	2429	1900	4481	1908	2590	2083	3140	2805	3358	3083	4347	2594	3792	2903	3658
Magnetococcales	6997	4123	6254	5693	7384	5636	4024	5884	5055	5520	6562	4244	7198	7040	6091	6364	5877	6245	6361	7646	5991	4962	7276	4694	6807	7099	4387	5228	6334	8190	6376	5718	7696	5911	4141	3640	9350	4278	5536	4304	6820	5635	6803	6860	9142	5822	7528	5000	7336
Burkholderiales	272274	159214	215097	219817	241477	197867	159596	240212	186859	192525	221112	151144	253467	238139	222384	270093	237343	230818	219500	294104	217822	200319	281120	171861	275516	262334	151817	192617	201781	298735	268581	255184	334247	221840	222707	156764	389399	178600	242686	178348	268812	266478	293264	294123	375893	251609	334048	259998	305600
Rhodocyclales	22585	12544	17630	18689	20324	16300	13051	19297	14595	14825	18541	11658	20463	19676	17263	22766	18909	18156	18377	22748	17564	15037	21833	14184	22726	21189	12645	15795	16500	24017	21835	21731	28619	18153	19889	14435	32246	15535	20966	15975	22524	20395	24690	24371	31440	21426	27246	23031	24845
Neisseriales	27967	12965	17041	17960	20924	15602	11095	17021	15309	15803	19211	12821	21891	19700	18447	20995	21043	17179	17257	25452	16564	17173	23219	14221	22776	22034	13356	15601	17883	25319	20985	23371	26527	19124	22167	13690	29950	14176	21711	14606	20814	21553	23479	24819	28614	23793	25752	23645	22747
Gallionellales	6493	3582	4577	4901	5375	4311	2894	5053	3763	4281	5128	3179	6213	5500	5087	6394	5612	4781	4470	6930	4664	4326	6583	3951	6626	6067	3350	4361	4355	6756	5076	6525	7058	5609	6489	4240	8195	4369	5932	4490	5741	4863	6575	7003	8361	6384	7672	6852	6064
Methylophilales	10412	5508	7302	7818	8564	7006	4568	7050	5998	6790	8523	5499	9645	8900	7849	10621	8862	7804	7104	11166	7173	7048	10128	6096	10306	9445	5587	6986	7407	10715	8521	10518	11805	9106	9788	6612	14389	7635	9886	7481	9064	7555	10555	11549	13707	10215	12179	11757	10497
Nitrosomonadales	14079	7386	10554	11658	12529	9931	7002	11236	8281	9206	11066	6370	13071	12169	10446	14670	12398	10977	11478	13964	10766	8647	12787	8680	14030	13229	7205	9420	8669	14396	12225	14547	15677	11931	13212	8982	18804	10056	13109	9631	12905	10099	14701	15092	19535	13957	15991	14934	14639
Hydrogenophilales	2927	1677	2256	2357	2558	2050	1546	2533	1891	2005	2314	1496	2785	2385	2429	2898	2617	2399	2225	3313	2335	2124	2890	1865	3118	2740	1416	2004	1901	3045	2728	2917	3451	2601	2799	1747	4420	2094	2647	1992	2772	2514	3017	3349	4064	2899	3675	3093	3049
Acidithiobacillales	10765	5752	8518	8888	9401	7704	5539	9008	7124	6067	9299	5252	10727	9422	8420	11103	9781	8367	8835	11422	8609	7175	10432	6837	11292	9529	5679	7978	6727	11659	8740	11924	11818	9409	9955	6407	14038	7565	9837	6991	9670	8135	10898	11134	14140	10265	12576	10982	11277
Pseudomonadales	99838	55800	76288	80041	87289	69985	50228	78913	63083	68571	80319	53408	95767	87025	79428	101488	89024	82899	76365	107905	78069	71435	97912	64148	104236	95629	55123	70372	72306	107217	89719	104154	115065	81895	90404	63825	136959	68191	93316	71014	95002	83665	106592	110615	138379	95105	122289	104779	105988
Vibrionales	49171	26840	37346	41828	42877	34442	19664	33963	30834	33081	41627	25901	46613	43810	37918	47209	44240	38080	38745	54153	37134	34356	48107	31219	48581	47662	27684	34303	36494	52665	40188	50278	51978	41390	45698	31029	66534	33194	49267	36007	48006	35746	52579	52595	71573	49459	56431	56737	48783
Pasteurellales	33958	17495	26542	28938	29247	23439	11698	22072	19682	22434	31126	19378	32163	31559	27242	35579	31463	27173	26368	38308	26464	23391	33825	23543	36009	34505	21403	25202	32194	37964	26300	37126	35195	28754	35268	25999	43969	26783	33250	29053	30854	19865	35745	39375	48713	36457	40279	41401	32854
Aeromonadales	19523	10281	13951	16723	15982	14849	8877	14157	11515	11949	15135	9848	17901	16611	14387	20391	17431	15244	16518	19622	14716	12702	17831	11319	19726	18279	11311	12875	19668	20683	15341	21710	20675	15777	21630	14750	26084	13811	21907	15083	19366	13422	21801	22081	29651	20052	23294	28399	18763
Oceanospirillales	38301	22172	30324	31161	34884	27935	17508	28740	24607	27296	33533	21808	36938	35159	31504	37730	34835	32613	30907	43367	30275	28525	39086	25555	39918	37187	23136	27653	31003	42338	32797	39351	41942	32562	34227	24179	50560	26181	36160	27697	35673	29444	39495	41504	52363	37599	45093	39519	40226
Chromatiales	33305	17607	23954	26741	27951	23147	16863	26147	20336	21398	25046	16701	30030	27080	25461	32768	27851	25557	24359	34694	23794	22179	30315	19241	33588	29861	16570	21819	21769	32546	32192	34287	40094	27263	30038	20080	47638	21585	31939	22528	32730	29048	35103	36594	45601	31564	40978	34700	36034
Alteromonadales	123349	65465	91593	96579	103290	83258	50900	84838	71610	78744	99127	64512	115038	107277	95270	126014	109158	94767	91981	133316	91820	83168	116900	78422	124293	115132	70638	85303	98257	130609	96851	129703	127976	101994	117699	78770	161563	85478	113385	89594	109550	83710	123950	134102	167658	121192	142302	137028	120534
Enterobacteriales	1276909	99404	148482	4868526	290046	155344	79104	245240	143202	134182	1993113	96451	2364262	158864	142986	1697544	522473	158885	540113	203181	1287750	124080	175435	118084	848175	1144207	105650	1014792	464518	569946	151602	200632	195193	146958	156446	114524	248482	120538	172218	125311	179903	133766	193058	207555	261770	170402	205084	210775	231243
Legionellales	22411	15831	24383	20741	24340	21407	10330	16745	22570	20999	27538	21272	24872	27513	22560	22572	24854	23615	22208	30798	21992	21028	31009	18916	24779	28119	24996	22386	40100	36859	19586	22908	24325	20024	19105	13303	31081	16810	21554	17107	22060	19112	24721	25343	32832	22997	26671	21006	25401
Cardiobacteriales	2555	1207	1679	1884	1889	1711	1007	1787	1381	1141	1760	875	2110	1950	1642	2548	2192	1521	1868	2429	1741	1370	2094	1387	2250	2252	903	1406	1082	2160	2317	2683	2887	2220	2573	1638	3827	1794	2300	1876	2629	1521	2527	3050	3417	2588	3072	2733	2439
Thiotrichales	28713	12622	18211	17350	20685	15971	8358	14748	15353	16233	20211	12941	21886	21454	18161	20278	21139	18090	18364	25433	17298	18558	24266	15537	22507	23972	14933	16497	20377	26122	19246	24492	22881	19792	21713	12950	29621	14004	23237	15291	20741	19587	22807	26194	29076	26715	25439	23043	21404
Methylococcales	14954	8489	11905	12356	13039	10712	7047	11959	9427	9874	12437	8223	14261	13365	12288	15095	13875	12298	11372	16701	11672	10433	14543	9802	15804	14411	8529	10447	11178	16251	12239	15130	15779	12426	13867	9750	19275	10734	13511	10642	12931	11399	15258	15282	19997	14399	17706	15821	15270
Xanthomonadales	40011	22526	30843	32536	35046	29141	23454	35022	26261	27623	31140	21195	38396	33797	31851	39647	34120	33032	31248	41923	31415	27759	38657	24466	41801	36452	20989	27480	26759	42278	39553	40574	49109	33834	33872	23587	59243	25669	36935	26228	40354	37667	43559	44220	56218	36765	49963	39345	44957
Myxococcales	75971	45259	62381	63685	70249	58082	48135	70367	54390	56380	61868	42915	73842	67450	65271	74796	67404	67164	63605	85855	63398	58091	78772	49381	81100	74929	42419	55182	54399	85149	85218	74204	101273	64417	58199	45488	119996	49690	71097	51363	84081	83759	88446	86338	113918	69810	102140	68357	94596
Bdellovibrionales	10420	5325	7919	7993	8514	7064	3782	7082	6005	6670	8449	5869	9957	9036	8439	10581	9465	8207	7437	12422	7629	7763	10173	6805	10843	9833	6432	7210	8504	11254	8470	11465	11321	9136	10652	7153	14801	7896	9424	8337	9554	7088	10968	11975	14839	10592	12497	11771	10900
Desulfarculales	5243	3062	4557	4796	5212	4209	3163	5263	3802	3818	4494	2858	5377	5053	4338	5402	4845	4419	5066	5740	4580	3456	5178	3463	5438	5440	2843	4119	3630	6206	6185	5157	6516	4715	3754	2955	7507	3804	4767	3567	5473	4752	5640	5784	7737	4861	6511	4340	6038
Desulfobacterales	39029	21037	30190	30887	34962	27257	15935	27050	24583	27312	34102	21404	38728	35259	31514	38605	36487	32585	30635	45932	28754	28964	39329	26206	39385	39633	22475	27789	27525	41996	37188	43041	46585	37084	38258	25841	58311	29906	38819	30863	39573	30244	42986	47338	57548	39885	50383	40818	44486
Syntrophobacterales	26571	16099	22152	21603	24720	19944	12670	20195	17879	20210	23176	16066	25776	24725	22828	25757	24905	22687	22209	31614	21541	21167	28543	18619	26639	27777	15469	19910	19428	30711	22710	26380	31775	23530	22212	15477	38164	18205	24574	18625	25641	22436	27699	30167	35194	25896	32082	24031	28404
Desulfovibrionales	80519	33546	46662	49560	52947	42543	31800	46843	39210	40915	50250	32431	70762	64904	47850	62591	57751	47684	46137	71601	45509	41671	59072	38438	127654	58303	33876	41619	43807	64008	63622	136557	161344	172356	69764	41859	141600	44192	92969	47120	101746	49771	119049	174176	91063	100814	177865	65314	84378
Desulfuromonadales	48282	28007	41056	39361	45274	36394	22836	37658	31810	35401	44110	28197	48847	45117	42572	49682	44861	42056	40542	58032	39301	35801	50603	34044	51745	49835	29800	37003	38331	56012	44979	50997	57408	43618	42960	31846	72618	36398	46779	38239	49028	38396	53677	57253	70839	49310	61281	47984	54786
Desulfurellales	2681	1602	2368	2062	2792	2260	935	1962	1794	2309	2779	1748	2864	2834	2673	2700	3022	2619	2570	3877	2495	2348	3235	2311	2731	3438	2087	2172	2703	3561	3011	2453	3059	2565	1986	1724	4404	2225	2567	2560	2733	1806	2967	3235	4242	2913	3493	2447	3374
Campylobacterales	94698	60466	79979	125305	96996	57462	30488	71030	48599	56115	77080	47493	79264	85437	66958	164092	84367	67583	62020	97978	90991	60849	89920	63889	79181	103802	67778	64891	93695	119093	64111	104053	236265	125036	81542	74298	108816	61730	74792	70567	73178	54963	82429	144279	137196	84136	108627	159355	79382
Nautiliales	2247	1233	1732	1779	2011	1659	825	1765	1340	1572	1968	1267	2281	2100	1900	2422	2305	1716	1928	2767	1808	1679	2163	1657	2525	2636	1399	1695	1598	2526	1707	2659	2472	2083	2568	1736	2943	1905	2274	2070	1826	1298	2164	2716	3424	2663	2522	2695	2151
Halanaerobiales	19362	11847	18096	16555	19643	16819	7979	15740	14449	15322	20733	12097	21388	20753	19268	20052	22145	17923	18498	27571	17327	16043	23016	16439	22485	24341	13308	16619	16122	25818	19233	22438	24466	20012	19196	14607	31953	18788	21905	20394	21645	14259	24017	27999	33058	24748	27161	19286	23804
Clostridiales	3412341	2535324	4290339	3580338	4395806	4034656	1592756	3140501	3168074	3191096	4617388	2281940	4215054	4117607	3849083	3518715	4437767	3601261	3972488	5049011	3877927	3411986	5051245	3785256	7366748	4762430	2594064	3592531	2560792	6306848	3262339	4940577	4470595	3747571	2452238	2538061	5786168	3623677	3684304	3277234	4305841	2722058	4387562	4628371	6458702	4582246	4759407	2565428	4713604
Thermoanaerobacterales	123118	68579	100981	100926	118819	95368	46475	90224	83659	91725	118401	62770	127650	119447	104180	110354	130573	101554	113633	153912	98321	94442	135676	92163	121448	142267	71983	90585	80158	145972	109797	126597	139632	121657	103752	77074	188463	104689	118121	104499	128242	89980	139885	155792	185017	137962	155230	102157	141951
Natranaerobiales	6391	3826	5388	5740	5995	5255	2441	5035	4231	4899	6636	3447	6939	6717	5762	6849	7410	5711	5792	8347	5149	5216	7433	5077	7034	7418	3900	4963	3943	7660	5619	7231	7757	6699	5680	4663	9998	6198	6647	7031	7136	4568	7702	8894	10753	7770	8846	6198	8265
Selenomonadales	200314	124580	180484	180518	199227	190387	84391	170091	124661	156798	220817	116214	192004	215139	203746	212558	240449	170506	195918	233413	179756	128042	221653	148283	280754	218184	171999	153221	203115	231752	188348	251040	190798	170795	238196	211896	241652	179517	356008	326981	218026	146362	210474	223569	381150	328909	237237	198652	210809
Lactobacillales	2114496	7476238	10533239	2735942	7860965	6387172	1881959	2057428	9787074	8643576	9959084	17534097	3967357	11423986	6979612	1424298	6366472	7316788	6114784	7937216	7052374	8029910	13047249	5825488	3553704	7395487	23518916	11289343	46006049	19127743	2840969	1358394	1689486	886555	302721	1011156	947158	1706584	1023132	1261373	1785836	1949972	2699915	531984	1386932	1323920	1907904	645617	1807323
Bacillales	324387	190262	288817	270630	320469	265468	124552	241102	225570	264070	331043	199954	344420	340374	292634	311221	362249	296405	313439	419764	273227	269147	378539	251918	342343	401928	225275	264623	289613	405464	370180	347589	379590	317630	297948	217979	497769	281281	336130	290641	350591	250880	380568	402936	539185	376218	423896	310132	393973
Erysipelotrichales	25134	14123	22309	21374	30578	25463	5590	18850	16573	31202	34360	16783	43328	32417	26857	28705	41059	40180	31066	48310	25797	32581	38065	26589	26980	46143	22182	18535	27793	31636	37014	19106	27036	35151	16323	19310	50926	28894	19914	30720	43178	21475	39724	29491	58779	31133	37093	19051	48491
Acholeplasmatales	10196	6292	9554	10457	11891	9871	4477	10142	7175	10251	11066	5186	13298	13436	9641	11614	16668	11680	15374	14695	10769	9411	12573	9329	11469	19164	6508	8453	7476	12942	12105	9996	11494	11967	9347	7301	16249	10752	10834	10709	12158	8884	14315	12666	21436	13117	14131	9997	14378
Mycoplasmatales	32816	19064	29835	26763	32945	27887	10894	24292	22997	31636	36623	23273	40396	39935	33094	35222	43858	35677	35495	49429	29343	32525	42304	29158	36230	51420	27208	28153	35559	44025	36984	35767	37624	35844	33619	26026	51959	33831	32087	36343	36970	26439	42587	42772	60976	40888	47205	37132	44642
Entomoplasmatales	2992	1598	2571	2517	3403	2102	1084	1641	1612	2474	2662	1849	2980	3360	2203	2300	3615	2563	3091	3755	2158	2632	2965	1774	2470	3839	1784	2388	2209	3590	3343	2450	3601	2866	2910	1427	5186	1935	2817	2242	3537	2585	3330	2853	4908	3144	3594	2728	3817
Acidimicrobiales	2211	1397	1960	1888	2058	1832	1331	2063	1812	2041	1973	1502	2368	2086	2153	2159	2214	2135	1872	2823	2052	2004	2577	1629	2644	2460	1314	1823	1869	2782	2683	2385	2967	2146	2091	1469	3573	1584	2440	1691	2854	2694	2904	2723	3786	2305	3196	2240	2976
Actinomycetales	624940	366006	496334	482727	551990	446928	365114	532295	450366	476464	506573	372646	579142	538024	523560	547584	525034	550452	498764	675705	490646	502484	648638	405852	612009	622798	358153	440782	473701	672657	636639	557349	755824	495394	417425	314912	895044	358035	526679	370128	638020	678284	662588	658245	847104	551149	753840	485579	708902
Bifidobacteriales	1686128	6002101	4972646	1774738	5325107	2341615	2447388	2621803	5211139	9379753	4065285	7809556	2962998	4638588	4155821	1023595	1842905	6585978	3510165	5021573	4063843	9070285	9212252	4375169	2126123	6806505	4402810	4166476	6655586	6981292	2212580	555718	2505005	824363	105022	287656	1183866	392757	415164	446730	1296047	6909054	1629914	519915	635493	292162	2540971	237606	2867290
Coriobacteriales	457491	465637	679957	383051	584289	553400	427494	681500	704199	680761	587885	633764	597507	524011	943391	409758	593800	728318	440798	1250696	573040	864216	937016	482682	766923	765945	494959	459397	625504	781982	1892308	423376	1414886	551526	274219	412843	1726421	387594	667993	558359	1462230	1640116	1116761	890990	1738362	450419	1353127	310970	1622997
Solirubrobacterales	6886	4290	6038	5904	6642	5688	4516	7242	5313	5691	6195	4047	7170	6700	6356	6830	9173	6703	7715	8634	5943	5611	7466	4834	7539	9669	4066	5297	5175	7741	8522	6466	9617	6287	4320	4027	11246	4863	6462	5145	8516	8115	9018	8469	11043	6384	9936	5720	9615
Rubrobacterales	3714	2381	3318	3218	3772	3033	2345	3497	2762	2927	3190	1946	3911	3352	3331	3709	3556	3462	3548	4680	3445	2998	4116	2676	3877	3891	2097	2777	2460	4213	4746	3575	5727	3320	2596	2263	7049	2639	3430	2815	4733	4231	4964	4638	6304	3444	5281	3142	5429
Acidobacteriales	28982	17201	23853	23358	26109	20971	13987	21929	19138	21400	24860	17610	27871	26457	24151	28375	25473	24785	22737	33169	22796	22216	30065	19567	29106	28478	18064	21744	24134	32981	24450	28349	32103	23840	22532	17415	37518	18978	25440	19137	25698	23923	29148	29644	37476	25496	33954	27092	29745
Solibacterales	12488	6836	9396	9809	10572	8708	6114	9220	7635	8045	10260	6651	11916	10681	9518	12237	10989	9910	9197	13506	9320	8643	12143	7778	12167	11506	7099	8560	9190	13392	11451	12513	14762	10335	9813	7592	17821	8551	11470	9156	12113	10083	12987	13904	16721	11467	14860	11578	13478
Fibrobacterales	23866	12662	19212	19592	20762	17343	8735	16905	13125	14121	20880	11414	21246	20621	16471	24816	22197	16839	19673	24503	18361	14574	21760	16436	25746	22182	12596	16704	15421	25995	15612	27212	21947	19778	25574	16832	25666	18276	21617	18608	17694	12184	21010	21930	30468	23043	24466	25542	19765
Verrucomicrobiales	15745	6303	7627	10750	9855	7559	4419	7535	5718	5543	8336	5299	9376	9927	7321	14729	9975	6953	8193	11331	7716	5367	8978	6216	12245	9033	5902	6714	8693	11153	9207	15327	13557	10907	14657	9515	15284	8531	13627	9095	9652	6450	11158	13009	14904	12731	13669	16131	9940
Puniceicoccales	4999	3080	4470	4337	4842	3947	2263	3732	3638	4044	4768	3485	4988	5101	4292	4729	4701	4452	4467	6176	4106	3801	5399	3563	5042	5502	3812	4190	5477	6200	4151	4938	5693	4286	3837	2632	6713	3250	4413	3317	4702	3701	5185	5270	6638	4344	5958	4323	5230
Methylacidiphilales	5695	2488	3382	3780	4178	3319	1460	3022	2494	3171	3933	2150	4613	4105	3591	6359	4556	3543	3167	5406	3378	3440	4364	3316	4422	4494	2310	3096	2404	4582	3467	5133	5091	3762	4023	2933	6271	3494	4481	3882	4195	2943	4727	5972	6310	5086	5508	5161	5013
Chlamydiales	24180	13073	18928	18416	20613	16550	8793	16160	14378	16804	20960	13099	23330	21931	18947	24480	22076	19666	18309	28325	18584	17746	24380	16534	24351	24318	14511	17887	18340	26727	19660	25523	26793	21232	23109	16417	33857	18979	22812	19492	22282	16418	25281	29081	33773	24466	29332	25853	25403
Synergistales	17420	10793	15472	15136	17890	14116	8077	14216	12003	13475	17369	10363	18804	17742	15711	17994	18402	16318	16149	22531	15265	13894	20291	13646	19381	19786	10832	13734	13570	21203	16385	18779	21707	16708	15155	11481	27573	14443	17557	14830	18913	14095	20528	22986	26817	18619	23175	17008	21208
Anaerolineales	5445	3463	4581	4796	5036	4274	2703	4872	3678	4076	4643	2769	5486	5049	4467	5709	5970	4649	4998	6513	4814	4126	5974	3973	5939	6010	3013	3993	3547	6523	5148	5513	6490	4774	4552	3367	7717	4199	5363	4191	5568	4705	6233	6431	8422	5564	6970	5055	6436
Chloroflexales	17692	10758	15236	14716	16393	13414	9875	15995	12755	14175	15247	10641	18251	16396	15987	17792	16800	16390	14318	22279	14637	14473	19086	12339	19661	18205	10383	13473	12969	19774	19007	17746	23300	15414	13657	10341	27075	12164	16648	13166	19563	18966	20620	20848	26729	16634	23831	16116	21815
Herpetosiphonales	8198	5104	6950	6886	7718	6557	4093	6861	5854	6451	7251	4997	8085	7711	7400	8293	7916	7255	6889	10080	6902	6791	8809	6056	8647	8681	4963	6382	6335	9601	7579	8600	9698	7312	7564	5380	11958	5916	8063	6504	8157	7285	8977	9690	12158	8322	10472	8158	9185
Dehalococcoidales	12743	9081	14461	12240	14420	11484	5516	9948	10426	7222	13232	9118	13714	13885	11354	11159	11863	12471	15728	15604	12233	11068	14924	10128	29719	14355	8336	12982	10298	23805	9493	13901	9966	11650	7221	7879	14830	8714	8825	6386	11046	5846	11460	11542	12283	12546	14486	5952	12955
Sphaerobacterales	4224	2601	3644	3757	3823	3386	2469	3880	3094	2939	3573	2302	4377	3825	3765	4209	4198	3743	3603	5069	3641	3335	4342	2874	4755	4547	2249	3184	2785	4886	5201	4421	5906	3852	3297	2868	6998	3213	4263	3387	5056	4606	5454	5478	7149	4003	6228	4060	5759
Thermomicrobiales	3684	2498	3579	3545	4004	3273	2546	3869	2928	3050	3500	2076	3734	3509	3514	3908	3654	3641	4000	4272	3498	2951	4525	2997	4132	4185	2197	3234	2679	5162	3723	3455	4393	3050	2288	2051	5094	2440	3375	2307	3744	3700	3928	3937	4962	3265	4443	2683	4218
Caldilineales	7751	4144	5868	6747	6999	5994	3800	6236	4780	5071	6494	3653	7359	6553	5837	7892	7277	6174	6465	8394	6058	5224	7405	5146	7895	7331	3911	5430	4141	8292	5938	8111	8501	6532	7116	4811	10330	5800	7307	5623	7115	5811	7805	8092	10161	7398	8956	7369	7984
Aquificales	18415	9751	13726	14549	15640	12775	6860	12983	10211	12003	15471	8406	19450	16676	14316	20012	18177	14168	14927	21249	14405	12268	17950	12018	19459	19209	9550	12510	11041	19459	15272	20334	20370	16797	19127	13474	25869	15353	18402	16437	17584	12109	19771	22744	27932	20639	22762	21221	19897
Spirochaetales	200126	125318	191771	182484	211763	177320	87711	170307	145020	164358	213831	109857	226524	209976	186826	209572	227423	203260	199684	265871	189073	173875	245621	168980	222977	236737	128233	167522	141383	256053	179143	217505	240911	204910	169428	137739	312936	178818	190919	175910	216546	147566	233698	249306	321893	221103	266263	185020	258452
Bacteroidales	9116665	1909312	1132237	4403088	2766342	1371346	1154005	1966226	695318	288810	1311782	399533	3173629	2200044	812342	7814397	2858353	559013	1311262	3977996	1449459	251550	1120901	959270	4141654	1260423	239537	886764	165161	1601183	1459032	8958712	7421632	6351529	9201492	4208113	6476161	3038134	5550886	3014890	2512959	495281	3071948	6399213	4237866	4553703	5787505	9115333	1870039
Flavobacteriales	186503	70653	88347	123059	110265	82268	45662	87619	59968	65472	100210	57625	120191	113831	85600	187531	127805	83180	91576	138898	90572	70155	107907	77898	156513	112207	63955	82378	81861	127314	91679	214107	146010	137371	221903	126574	183311	115460	165849	121967	105771	60358	132618	172887	190134	162309	173138	232891	111134
Sphingobacteriales	137052	48759	56206	88279	75017	54387	32072	58510	39047	40333	62114	35722	80690	71593	52696	128796	81919	50646	56872	93516	58110	42481	66507	48541	105790	67638	38040	51008	47988	79671	62569	151183	106520	98332	151105	81696	129690	74927	115877	75959	73100	41974	88548	117466	125134	105727	119248	160380	73492
Cytophagales	107715	45056	54436	102766	63528	63982	29946	50155	36129	38384	55681	31342	69099	66637	48353	107455	70248	51616	64650	81803	51438	39872	61441	42947	85361	62207	37129	47668	66181	70758	52884	115036	84759	78024	119375	64893	140427	61249	109211	64391	63063	39570	73727	93597	104688	88096	98198	124289	77804
Bacteroidetes Order II. Incertae sedis	11905	6535	8673	10099	9851	8418	6377	9726	6860	6752	8482	5301	10710	9691	8622	12433	10264	8613	8844	11265	8986	7242	10883	6918	11811	9908	5794	7588	7365	12509	10220	11985	13021	9382	10312	7314	15602	7419	10934	8327	10771	9575	11561	12309	15621	11158	13679	11773	11663
Chlorobiales	38001	18980	26950	28775	31308	24558	14883	25387	21850	24453	29365	18783	33130	31250	27435	37200	33031	27587	28216	39318	26088	24532	34071	22785	35986	34880	19928	24366	26022	37291	29836	40187	38661	30739	35659	23630	47391	25515	34819	27151	31048	25279	35677	39630	47674	36385	42351	39635	34214
Ignavibacteriales	11713	5389	6749	8684	8171	6299	3629	6659	4896	5151	7441	3994	9211	8225	6530	11563	9518	6607	7438	10616	7237	5645	8759	5620	10651	8762	4847	6231	5667	9974	7788	12474	11414	9405	11833	7676	14901	7954	11114	8511	9395	6020	10613	12672	15220	11310	12280	13087	10346
Deferribacterales	15798	8751	12511	12814	14017	12128	5907	11778	9231	10778	13780	7614	15732	14344	12882	16636	15948	12733	13330	18960	12450	11116	15351	11062	16968	16762	8842	11335	10666	17180	13478	18162	17354	14628	16320	11652	22511	13805	15918	14559	14494	10161	17071	20147	23479	17262	20080	18476	16659
Nitrospirales	12065	7057	10323	11640	11140	9194	6195	10169	8199	8918	10883	6748	12552	11886	10491	13040	11757	10237	10635	14836	10146	9298	13110	8781	13019	12876	7270	9360	10734	14304	11273	13152	14091	11064	10791	7526	19834	9197	11575	9360	12163	9822	13152	14830	17350	12620	15648	11927	14662
Deinococcales	22681	13600	19515	19143	21948	17958	13832	21232	16137	17576	19615	13632	22640	21850	19916	23188	20914	21299	20440	25959	19610	17081	24041	15984	24100	23230	14006	17326	18797	26195	22983	21536	28470	19410	16159	12432	34132	14531	19916	15006	23663	22049	24883	25374	32018	20937	28861	19394	26498
Thermales	16177	9570	13485	13978	15192	12895	9445	14962	11439	11777	13827	8316	16386	15065	14376	16659	15930	13920	14318	18850	14383	12169	17129	11362	17314	17244	8857	12267	10975	18264	17310	16132	21075	14967	12709	10023	24885	11705	15214	12138	17450	16200	19140	19477	25266	16435	21460	14814	19805
Chrysiogenales	5082	2813	3868	4179	4303	3596	2203	3864	3123	3343	4228	2448	4814	4273	4316	4821	4665	3998	3866	6190	3860	3566	5021	3211	5597	4738	2573	3381	2963	5442	4689	5246	6060	4431	4561	3299	7698	3737	4852	3846	4970	4119	5360	5724	7166	5009	6176	4691	5565
Dictyoglomales	5461	3723	4790	4627	4534	3848	2235	4225	3291	3396	4619	3921	5307	5468	4331	5696	6863	4176	4886	6334	4963	4324	6549	3789	5728	6120	5513	4292	8616	7530	4625	6133	5827	4909	6278	4096	7649	4791	5482	5116	4895	3246	5917	6498	8635	6566	6865	6196	5584
Elusimicrobiales	3992	2637	3488	3628	4006	3154	1615	3110	2588	2799	3763	2000	4199	3823	3425	4090	4208	3368	3630	4892	3459	3100	4487	3170	4038	4573	2249	3073	2220	4780	3174	4063	4379	3613	3292	2566	5223	3252	4104	3225	3584	2728	4194	4558	5740	4260	4738	3503	4399
Thermotogales	41944	23496	33541	34140	38178	30947	16518	30928	25203	28990	37774	22357	41621	39665	34035	44233	41666	34737	36091	50800	33502	30591	43659	30898	43422	44984	24973	30828	31382	47130	34610	46103	46171	38114	41272	29133	58581	34522	41250	35488	39274	27217	45130	50220	61711	45130	50913	44157	44329
Fusobacteriales	44437	27543	43963	39052	45363	39821	17191	37156	30858	39676	52222	27576	52248	50910	45036	48670	58362	45969	47592	65983	44871	41645	57879	42611	51346	64874	31449	40068	35743	62458	51928	54210	63291	50836	54352	40670	93208	46757	47741	56729	57578	35831	61224	78814	90253	62285	71023	60574	66239
Gemmatimonadales	5519	3228	4631	4268	4777	4175	2900	4762	3977	4533	4557	3361	5342	5103	5047	5379	5007	4915	4372	6664	4512	4568	6097	3673	5717	5745	3348	3951	4228	6189	5821	5260	6943	4753	4047	3091	8375	3691	5062	3898	6137	5879	6170	6465	7967	5325	7243	4717	6449
Planctomycetales	44339	25543	35168	37323	40657	32788	22543	35174	29301	30747	36486	25195	42225	39330	35094	43821	39326	36122	36125	48091	34766	31089	44957	28922	46952	41817	26213	32080	35509	49796	40906	47094	50594	38426	40339	28431	62083	31131	42393	31890	42215	36542	46308	48183	61595	41531	53546	45342	47068
Phycisphaerales	5045	3258	4131	4342	4795	3910	3582	4888	3641	3827	4171	2703	4934	4587	4263	5157	4661	4651	4478	5639	4460	3986	5605	3647	5013	5405	2476	3892	3052	5804	5605	4432	7154	4335	3006	2707	8516	3113	4215	3068	5658	5547	5829	5567	7362	4480	6440	3557	6421
Thermodesulfobacteriales	5472	3363	5105	4583	5568	4183	2282	4203	3554	4136	5322	3304	6085	5627	5005	5755	5786	5128	4691	7193	4832	4632	6691	4289	6114	6187	3558	4457	4310	7114	5448	6256	7030	5481	5843	3841	8105	4696	5549	5418	5526	4476	6743	7731	8579	6505	7753	6161	6713
Caldisericales	2134	1128	1719	1735	1880	1680	929	1779	1300	1397	2169	1018	2763	2007	1909	2189	2212	1758	1985	2674	1974	1429	2218	1475	2173	2973	1279	1609	1316	2757	1713	2171	2461	2196	1678	1429	3172	1741	1992	1875	2130	1518	2335	2783	3183	2281	2691	1950	2394
Sulfolobales	12053	7258	9810	9080	10485	8487	4391	8032	7209	8600	10803	7495	12504	12367	10570	13223	12043	10607	9954	15087	9980	9413	13358	8965	12778	13380	8895	9448	11515	15276	9508	13102	13293	10553	11155	8156	16843	9782	10989	10073	10361	7662	13331	14737	17212	12898	14996	13336	13028
Acidilobales	1214	647	937	934	1073	933	567	985	889	981	983	699	1225	1173	1064	1280	1168	1099	916	1386	956	988	1289	821	1698	1207	718	911	961	1262	912	1332	1106	933	930	707	1557	966	1104	915	1056	835	1211	1395	1609	1252	1521	1186	1154
Desulfurococcales	38809	17084	28786	24483	31791	17639	13506	15269	40647	16727	40828	22647	41039	33308	26878	22860	29721	24285	28823	36669	24256	26985	33242	18055	25704	30741	18380	24022	25751	38108	22297	47696	39155	41676	30193	11468	52056	12067	36176	13154	33958	34079	30664	32242	32883	34314	30833	27032	27477
Thermoproteales	21461	12462	17778	17421	18614	15824	9931	16628	13644	15499	17552	11457	20804	19160	17194	19368	18682	17149	17513	22290	16345	14612	21093	13278	22100	19815	12539	15960	15671	23433	21488	21426	24929	17521	17527	12044	30473	13047	20599	13588	20932	18187	22504	22930	30125	20804	25626	20807	23612
Fervidicoccales	1256	670	1210	1082	1289	925	614	1086	804	841	1136	641	1363	1199	1180	1276	1204	1193	1151	1558	1067	949	1319	922	1412	1420	704	1089	776	1455	876	1139	1255	984	994	672	1560	913	1128	870	1076	768	1351	1542	1753	1326	1443	1176	1290
Archaeoglobales	7242	3898	5933	5552	6349	5379	2914	5258	4466	5086	6613	4049	7630	6814	6280	7253	6790	6064	5742	8505	5724	5150	7611	5146	7091	7575	4424	5491	5416	8489	6195	7173	8309	6513	5788	4382	10162	5508	6434	5401	6761	4927	7569	8715	10136	7230	8745	6493	7685
Halobacteriales	38157	22608	31664	32005	34196	29196	20651	32745	26259	28661	31934	22421	37805	35438	33639	37958	35269	33147	31187	43504	31671	29373	41152	25733	40081	38836	22788	28625	29717	43859	39148	37043	47687	31862	30139	22073	57389	25269	36026	26000	40423	37802	43479	43515	55899	36315	50187	35473	44626
Methanobacteriales	19652	12192	18508	16689	19352	16576	9340	16095	13722	15728	20436	11371	21159	21179	18217	20723	21751	18514	19570	26813	18091	16903	23820	16691	20418	23550	13120	17040	15323	26247	17556	20077	22405	18255	15216	13110	28596	17021	17677	16501	19005	15179	21823	22943	30148	20235	24204	17792	23671
Methanococcales	15743	8569	12051	11858	13514	10629	4654	9309	8881	10490	13770	8962	15446	14682	12995	15454	15323	12263	12087	19384	12257	11610	16036	11166	16851	16621	10638	11959	13175	18076	12484	17689	16240	14300	15890	10895	20429	12902	15245	13520	13673	9069	16589	18827	22756	17135	19055	17229	15979
Methanocellales	8453	4737	6975	6793	7577	6122	3927	6874	5411	7154	7789	5028	8365	8640	7221	8403	9183	7221	8092	10164	6894	6796	9122	6131	9181	10634	5226	6574	6219	9685	8869	9421	10226	7685	8243	6219	12048	7133	8606	7918	8418	7423	10067	10091	13637	9127	11334	9040	10273
Methanosarcinales	29948	17116	24301	24347	26323	22138	12064	21956	18339	21189	26003	15917	29450	28511	25208	29494	29134	24952	25569	34547	23604	22933	31694	20883	29750	32088	17342	22234	20121	33645	26829	31250	33518	27298	25957	18747	42354	22453	27928	24019	27955	22196	32080	35509	44209	30734	36741	29792	34040
Methanomicrobiales	23328	14176	19734	19259	22102	18553	10462	17997	16519	18453	21612	13972	24457	22412	21311	24255	23019	21246	19677	30572	19012	19821	26445	17318	25560	25876	14205	17879	17112	28139	23300	24247	29512	20738	19581	14889	37176	18113	22930	19196	24567	20549	26791	28402	36003	23304	31238	22009	29731
Methanopyrales	1976	1297	1470	1625	1780	1429	1106	1746	1465	1361	1621	978	2081	1735	1699	1806	1686	1632	1678	2422	1641	1710	2036	1281	2071	1972	1062	1489	1392	2326	1571	1626	2095	1557	1172	1087	2420	1144	1477	1148	1815	1944	1831	1813	2414	1609	2155	1348	1907
Thermoplasmatales	5130	2294	3431	3431	3481	2906	1560	2712	2326	3119	3565	2309	4288	4221	3678	5816	4307	3687	3411	5267	3386	3045	4534	3038	4469	4642	2833	3204	3610	4933	3530	5369	4509	3843	4793	3044	5743	3397	4490	3944	3668	2607	4577	5454	6336	5382	5446	5957	4444
Thermococcales	14660	8109	11435	11035	12585	9894	5728	10078	8925	10255	12956	8650	14864	14121	12441	15382	14066	12437	11579	17289	11338	10891	15624	10655	15345	15659	9434	11465	12146	17309	11673	15679	16724	12667	13630	9705	20098	11837	13488	12036	13137	10562	16210	17364	21252	15136	18145	16139	15834
Cenarchaeales	2726	1456	2090	2305	2353	2027	1264	2153	1716	2094	2334	1257	2779	2350	2099	2688	2353	2299	2123	3055	2252	2012	2657	1723	2910	2483	1405	1904	1494	2949	2418	2987	3184	2311	2651	1659	4147	1795	2813	2128	2538	2277	2850	2792	3825	2599	3320	2570	2959
Nitrosopumilales	1698	866	1052	1171	1208	937	518	995	728	941	1317	628	1516	1306	1241	2104	1720	1152	1024	1644	1236	1031	1490	1060	1680	1532	785	1085	925	1524	1182	1822	1752	1323	1741	1283	2146	1158	1585	1336	1437	961	1557	1986	2310	1709	2026	1977	1561
Caudovirales	69	15	27	52	44	26	8	34	15	11	26	7	124	25	18	54	40	32	27	55	19	14	20	18	46	20	11	21	12	36	148	52	165	62	31	62	210	56	69	63	164	100	165	84	150	45	110	54	155
Sum	22655228	21054158	25363334	21497687	25290642	18163412	9672481	14204155	22631665	25506456	26446225	31234622	21642058	27190897	20568899	20428304	20875411	22697427	19606654	28538742	21879987	25045888	34152294	18575849	23540303	26714313	34037296	24648316	59947059	40369512	15956373	21229690	23048139	16611162	16562328	11487406	22789265	12501288	15943027	12176601	15970111	17513267	17925599	18391107	21217905	15996456	22143504	17606113	18016835
[truncated: 39 more columns]

## Sheet: Order_Prop
ID	sample3	sample5	sample7	sample8	sample9	sample10	sample12	sample15	sample16	sample18	sample20	sample21	sample22	sample23	sample24	sample25	sample26	sample27	sample28	sample29	sample30	sample31	sample32	sample33	sample34	sample35	sample36	sample37	sample38	sample39	sample40	sample41	sample42	sample43	sample44	sample45	sample46	sample47	sample48	sample49	sample50	sample51	sample52	sample53	sample54	sample55	sample56	sample57	sample58
Number	3	5	7	8	9	10	12	15	16	18	20	21	22	23	24	25	26	27	28	29	30	31	32	33	34	35	36	37	38	39	40	41	42	43	44	45	46	47	48	49	50	51	52	53	54	55	56	57	58
Kitten Name	Salem	Orion	Hutch	Fat Louis	Bellatrix	Ludo	Wussel	Daphne	Dexter	Scooby	Aston	Freeby	Donnatello	Ginny Weasley	Mr Bigglesworth	Morgana	Kalahari	Noddy	Duchess	Rufus	Ace	Cookie	Justice	Squirt	Sophia	Winston	Shrimp	Liquorice	Saffron	Sassie	Salem	Orion	Hutch	Fat louis	Bellatrix	Ludo	Wussel	Daphne	Dexter	Scooby	Aston	Freeby	Donnatello	Ginny Weasley	Mr Bigglesworth	Morgana	Kalahari	Noddy	Rufus
Neuter Date	Conventional	Early	Conventional	Early	Conventional	Conventional	Early	Early	Conventional	Conventional	Early	Early	Conventional	Conventional	Early	Early	Conventional	Conventional	Early	Early	Conventional	Conventional	Early	Early	Conventional	Conventional	Early	Early	Conventional	Early	Conventional	Early	Conventional	Early	Conventional	Conventional	Early	Early	Conventional	Conventional	Early	Early	Conventional	Conventional	Early	Early	Conventional	Conventional	Early
Age(weeks)	18	18	18	18	18	18	18	18	18	18	18	18	18	18	18	18	18	18	18	18	18	18	18	18	18	18	18	18	18	18	30	30	30	30	30	30	30	30	30	30	30	30	30	30	30	30	30	30	30
SIBLING Group	2	4	6	6	6	7	7	8	9	9	10	10	11	11	13	13	14	15	16	17	17	17	18	19	19	20	20	21	22	23	2	4	6	6	6	7	7	8	9	9	10	10	11	11	13	13	14	15	17
SEX	Male	Male	Male	Male	Female	Male	Male	Female	Male	Female	Male	Female	Male	Female	Male	Female	Female	Male	Female	Male	Male	Female	Female	Male	Female	Male	Female	Male	Female	Female	Male	Male	Male	Male	Female	Male	Male	Female	Male	Female	Male	Female	Male	Female	Male	Female	Female	Male	Male
Bacteroidales	0.402409	0.0906857	0.0446407	0.204817	0.109382	0.0755005	0.119308	0.138426	0.0307232	0.011323	0.0496019	0.0127914	0.146642	0.080911	0.0394937	0.382528	0.136924	0.0246289	0.0668784	0.139389	0.0662459	0.0100436	0.0328207	0.0516407	0.175939	0.0471816	0.00703749	0.0359767	0.00275511	0.0396632	0.0914388	0.42199	0.322006	0.382365	0.555568	0.366324	0.284176	0.243026	0.34817	0.247597	0.157354	0.0282803	0.171372	0.347951	0.199731	0.284669	0.261364	0.517737	0.103794
Clostridiales	0.15062	0.120419	0.169155	0.166545	0.173812	0.222131	0.164669	0.221097	0.139984	0.125109	0.174595	0.073058	0.194762	0.151433	0.187131	0.172247	0.212583	0.158664	0.202609	0.176918	0.177236	0.136229	0.147904	0.203773	0.312942	0.178273	0.0762124	0.145752	0.0427176	0.156228	0.204454	0.23272	0.193968	0.225606	0.148061	0.220943	0.253899	0.289864	0.231092	0.269142	0.269619	0.155428	0.244765	0.251664	0.304399	0.286454	0.214935	0.145712	0.261622
Lactobacillales	0.0933337	0.355096	0.415294	0.127267	0.310825	0.35165	0.194568	0.144847	0.43245	0.338878	0.376579	0.561367	0.183317	0.42014	0.339328	0.0697218	0.304975	0.322362	0.311873	0.278121	0.322321	0.320608	0.382031	0.313605	0.150963	0.276836	0.690975	0.458017	0.767445	0.473817	0.178046	0.0639856	0.0733025	0.053371	0.0182777	0.088023	0.0415616	0.136513	0.0641743	0.10359	0.111824	0.111343	0.150618	0.0289262	0.0653661	0.0827633	0.0861609	0.03667	0.100313
Bifidobacteriales	0.0744256	0.285079	0.196056	0.0825548	0.210556	0.128919	0.253026	0.18458	0.230259	0.36774	0.153719	0.250029	0.136909	0.170593	0.202044	0.0501067	0.0882811	0.290164	0.179029	0.175956	0.185733	0.362147	0.26974	0.23553	0.0903184	0.254789	0.129353	0.169037	0.111024	0.172935	0.138664	0.0261765	0.108686	0.0496271	0.00634102	0.025041	0.0519484	0.0314173	0.0260405	0.0366876	0.0811545	0.394504	0.0909266	0.0282699	0.0299508	0.0182642	0.11475	0.0134957	0.159145
Coriobacteriales	0.0201936	0.0221162	0.0268087	0.0178182	0.023103	0.0304678	0.0441969	0.0479789	0.0311157	0.0266898	0.0222294	0.0202904	0.0276086	0.0192716	0.0458649	0.0200583	0.0284449	0.0320881	0.0224821	0.0438245	0.0261901	0.0345053	0.0274364	0.0259844	0.0325791	0.0286717	0.0145417	0.0186381	0.0104343	0.0193706	0.118593	0.0199426	0.0613883	0.0332021	0.0165568	0.0359387	0.0757559	0.0310043	0.0418988	0.0458551	0.0915604	0.0936499	0.0622998	0.0484468	0.081929	0.0281574	0.0611072	0.0176626	0.0900822
Selenomonadales	0.00884184	0.00591712	0.00711594	0.00839709	0.0078775	0.0104819	0.00872486	0.0119747	0.00550826	0.00614738	0.00834966	0.00372068	0.0088718	0.00791217	0.00990554	0.0104051	0.0115183	0.00751213	0.00999242	0.00817881	0.00821554	0.0051123	0.00649014	0.00798257	0.0119265	0.00816731	0.00505325	0.00621629	0.00338824	0.00574077	0.0118039	0.0118249	0.00827824	0.0102819	0.0143818	0.0184459	0.0106038	0.0143599	0.02233	0.0268532	0.0136521	0.00835721	0.0117415	0.0121564	0.0179636	0.0205614	0.0107136	0.0112831	0.0117007
Actinomycetales	0.0275848	0.017384	0.019569	0.0224548	0.0218259	0.0246059	0.0377477	0.0374746	0.0198998	0.0186801	0.0191548	0.0119305	0.02676	0.0197869	0.025454	0.0268052	0.0251508	0.0242517	0.0254385	0.0236768	0.0224244	0.0200625	0.0189925	0.0218484	0.0259983	0.0233133	0.0105224	0.0178828	0.00790199	0.0166625	0.0398987	0.0262533	0.0327933	0.029823	0.0252033	0.0274137	0.0392748	0.0286398	0.0330351	0.0303967	0.0399509	0.0387297	0.0369632	0.0357915	0.039924	0.0344544	0.0340434	0.0275801	0.0393466
Enterobacteriales	0.0563627	0.00472135	0.0058542	0.226467	0.0114685	0.00855258	0.00817825	0.0172654	0.00632751	0.00526071	0.0753647	0.00308795	0.109244	0.00584254	0.00695156	0.0830976	0.0250282	0.00700013	0.0275474	0.00711948	0.0588552	0.00495411	0.00513684	0.00635686	0.0360308	0.0428312	0.00310395	0.0411708	0.0077488	0.0141182	0.00950103	0.00945054	0.00846893	0.00884694	0.00944589	0.00996953	0.0109035	0.00964205	0.0108021	0.0102911	0.011265	0.00763798	0.01077	0.0112856	0.0123372	0.0106525	0.00926159	0.0119717	0.0128348
Bacillales	0.0143184	0.00903679	0.0113872	0.0125888	0.0126714	0.0146155	0.0128769	0.016974	0.00996701	0.0103531	0.0125176	0.00640168	0.0159144	0.0125179	0.014227	0.0152348	0.0173529	0.013059	0.0159864	0.0147086	0.0124875	0.0107462	0.0110839	0.0135616	0.0145428	0.0150454	0.00661848	0.0107359	0.00483115	0.0100438	0.0231995	0.0163728	0.0164694	0.0191215	0.0179895	0.0189755	0.0218423	0.0225002	0.0210832	0.0238688	0.0219529	0.0143251	0.0212304	0.0219093	0.0254118	0.0235188	0.0191431	0.017615	0.0218669
Burkholderiales	0.0120182	0.00756212	0.00848063	0.0102251	0.00954808	0.0108937	0.0165	0.0169114	0.00825653	0.00754809	0.00836082	0.00483899	0.0117118	0.00875804	0.0108117	0.0132215	0.0113695	0.0101693	0.0111952	0.0103054	0.00995531	0.00799808	0.00823137	0.00925185	0.011704	0.00981998	0.00446031	0.00781461	0.00336599	0.00740002	0.0168322	0.0120201	0.0145021	0.0133549	0.0134466	0.0136466	0.0170869	0.0142865	0.0152221	0.0146468	0.0168322	0.0152158	0.0163601	0.0159927	0.0177158	0.015729	0.0150856	0.0147675	0.0169619
Spirochaetales	0.00883355	0.00595217	0.00756095	0.00848854	0.00837318	0.00976248	0.0090681	0.0119899	0.00640784	0.00644378	0.0080855	0.00351715	0.0104668	0.00772229	0.00908294	0.0102589	0.0108943	0.0089552	0.0101845	0.00931614	0.00864137	0.00694226	0.00719193	0.00909676	0.00947214	0.0088618	0.00376743	0.00679649	0.00235846	0.00634273	0.0112271	0.0102453	0.0104525	0.0123357	0.0102297	0.0119904	0.0137317	0.014304	0.0119751	0.0144466	0.0135595	0.00842596	0.0130371	0.0135558	0.0151708	0.013822	0.0120244	0.0105088	0.014345
Rhizobiales	0.00895957	0.00569507	0.00650719	0.00781861	0.00734695	0.00834832	0.0116696	0.0122641	0.00649152	0.0058744	0.00667415	0.00364554	0.00949706	0.00672162	0.00832383	0.00981516	0.00881252	0.00772955	0.00855133	0.00794958	0.00761559	0.00611877	0.00620881	0.00727945	0.00917919	0.00751073	0.00340462	0.00604609	0.00250324	0.00566613	0.0124785	0.00990104	0.010701	0.0106165	0.0100462	0.0104567	0.0130018	0.0106536	0.0117185	0.0113179	0.0127402	0.0109089	0.0123941	0.0122578	0.0136581	0.0118519	0.0115488	0.0109473	0.0128452
Flavobacteriales	0.00823223	0.00335577	0.00348326	0.00572429	0.00435991	0.00452933	0.00472082	0.00616855	0.00264974	0.00256688	0.0037892	0.00184491	0.00555358	0.00418636	0.00416162	0.00917996	0.00612227	0.00366473	0.00467066	0.004867	0.00413949	0.00280106	0.00315958	0.00419351	0.00664872	0.00420026	0.00187897	0.00334214	0.00136555	0.00315372	0.0057456	0.0100853	0.006335	0.0082698	0.0133981	0.0110185	0.00804374	0.00923585	0.0104026	0.0100165	0.00662306	0.00344642	0.00739825	0.00940058	0.00896102	0.0101466	0.00781891	0.0132278	0.00616834
Thermoanaerobacterales	0.00543442	0.00325727	0.00398138	0.00469474	0.00469814	0.00525056	0.00480487	0.00635194	0.00369655	0.00359615	0.00447705	0.00200963	0.00589824	0.0043929	0.00506493	0.00540201	0.00625487	0.00447425	0.00579563	0.00539309	0.00449365	0.00377076	0.00397268	0.00496144	0.00515915	0.0053255	0.00211483	0.0036751	0.00133715	0.0036159	0.00688108	0.00596321	0.00605828	0.00732381	0.00626434	0.00670943	0.00826981	0.00837426	0.00740894	0.00858195	0.00803013	0.00513782	0.00780364	0.00847105	0.00871985	0.00862454	0.00701018	0.00580236	0.0078788
Alteromonadales	0.00544462	0.00310936	0.00361124	0.00449253	0.00408412	0.00458383	0.00526235	0.00597276	0.00316415	0.00308722	0.00374825	0.0020654	0.00531548	0.00394533	0.00463175	0.0061686	0.00522902	0.00417523	0.00469132	0.0046714	0.00419653	0.00332062	0.0034229	0.00422172	0.00528001	0.00430975	0.00207531	0.0034608	0.00163906	0.00323534	0.00606974	0.00610951	0.00555255	0.00614009	0.00710643	0.00685707	0.00708943	0.00683754	0.00711189	0.00735788	0.00685969	0.0047798	0.00691469	0.00729168	0.00790172	0.00757618	0.00642635	0.00778298	0.00669008
Sphingobacteriales	0.00604946	0.00231588	0.00221603	0.00410644	0.0029662	0.00299432	0.0033158	0.00411922	0.00172533	0.00158129	0.00234869	0.00114367	0.00372839	0.00263298	0.00256193	0.00630478	0.00392419	0.00223135	0.00290065	0.00327681	0.00265585	0.00169613	0.00194737	0.00261312	0.00449399	0.0025319	0.0011176	0.00206943	0.000800506	0.00197354	0.00392125	0.0071213	0.00462163	0.00591963	0.00912342	0.00711179	0.00569084	0.00599354	0.00726819	0.00623811	0.0045773	0.0023967	0.00493975	0.00638711	0.00589757	0.0066094	0.00538524	0.00910934	0.00407907
Campylobacterales	0.00417996	0.00287193	0.00315333	0.00582877	0.00383525	0.00316361	0.00315204	0.00500065	0.00214739	0.00220003	0.00291459	0.00152052	0.0036625	0.00314212	0.0032553	0.00803258	0.00404145	0.00297756	0.00316321	0.00343316	0.00415864	0.0024295	0.00263291	0.00343936	0.00336364	0.00388563	0.00199129	0.00263267	0.00156296	0.00295007	0.00401789	0.0049013	0.0102509	0.00752723	0.00492334	0.00646778	0.00477488	0.00493789	0.0046912	0.0057953	0.00458218	0.00313836	0.0045984	0.00784504	0.00646605	0.00525967	0.00490559	0.00905112	0.00440599
Pseudomonadales	0.00440684	0.00265031	0.00300781	0.00372324	0.00345143	0.00385308	0.00519288	0.00555563	0.00278738	0.00268838	0.00303707	0.0017099	0.00442504	0.00320052	0.00386156	0.00496801	0.00426454	0.00365235	0.00389485	0.003781	0.00356806	0.00285216	0.00286692	0.0034533	0.00442798	0.00357969	0.00161949	0.00285504	0.00120616	0.00265589	0.00562277	0.00490605	0.00499238	0.00493012	0.00545841	0.00555608	0.0060098	0.00545472	0.00585309	0.00583201	0.00594874	0.00477724	0.00594636	0.00601459	0.0065218	0.00594538	0.00552257	0.00595129	0.00588272
Rhodospirillales	0.00407005	0.00291558	0.00338662	0.00376399	0.00375613	0.00417763	0.00572728	0.00567742	0.00342463	0.00324561	0.00331749	0.00226835	0.00424419	0.00342475	0.00406701	0.00431088	0.00417506	0.00391058	0.0042534	0.00388766	0.00364616	0.00318899	0.0031537	0.00357706	0.00413848	0.00378748	0.00198112	0.00313466	0.00167168	0.00294116	0.00585396	0.00421042	0.00492521	0.00463459	0.00469741	0.00441518	0.00578658	0.00463232	0.00529736	0.00485694	0.00584317	0.00568763	0.00557616	0.00531675	0.00613439	0.00519528	0.00513117	0.00470422	0.00592907
Desulfovibrionales	0.0035541	0.00159332	0.00183974	0.00230536	0.00209354	0.00234224	0.00328768	0.00329784	0.00173253	0.0016041	0.00190008	0.0010383	0.00326965	0.00238698	0.00232633	0.00306394	0.00276646	0.00210085	0.00235313	0.00250891	0.00207994	0.00166379	0.00172966	0.00206925	0.00542278	0.00218246	0.000995261	0.00168851	0.000730761	0.00158555	0.00398725	0.00643236	0.0070003	0.0103759	0.00421221	0.0036439	0.00621345	0.003535	0.00583133	0.00386972	0.00637103	0.0028419	0.00664128	0.00947066	0.0042918	0.00630227	0.00803238	0.00370973	0.00468329
Cytophagales	0.00475453	0.00214	0.00214625	0.00478033	0.00251192	0.00352258	0.003096	0.00353101	0.00159639	0.00150487	0.00210544	0.00100344	0.00319281	0.00245071	0.00235078	0.0052601	0.00336511	0.00227409	0.00329735	0.00286638	0.00235092	0.00159196	0.00179903	0.00231198	0.00362616	0.0023286	0.00109083	0.00193393	0.00110399	0.00175276	0.00331429	0.00541864	0.00367748	0.00469708	0.00720762	0.00564906	0.00616198	0.00489942	0.00685008	0.00528809	0.00394881	0.00225943	0.00411294	0.00508925	0.00493395	0.00550722	0.00443462	0.00705942	0.00431841
Chroococcales	0.0035187	0.00211797	0.00254667	0.00305005	0.00284678	0.0032315	0.00387315	0.00437942	0.00221809	0.00212801	0.00252993	0.00138779	0.00360007	0.00268726	0.00310809	0.00399338	0.00347265	0.00284821	0.00325476	0.00312312	0.00290201	0.00225558	0.0023594	0.00289494	0.00351066	0.0028944	0.00134855	0.00238195	0.00100941	0.0022169	0.0043555	0.00392676	0.0039119	0.0040772	0.00424192	0.00444791	0.00487431	0.00448698	0.00466336	0.00474574	0.00468926	0.00349689	0.00465106	0.00485099	0.00526079	0.00485883	0.00433233	0.00446328	0.00471115
Myxococcales	0.00335335	0.00214965	0.0024595	0.00296241	0.00277767	0.00319775	0.00497649	0.00495397	0.00240327	0.00221042	0.00233939	0.00137396	0.00341197	0.00248061	0.00317329	0.00366139	0.00322887	0.0029591	0.00324405	0.00300837	0.00289753	0.00231938	0.00230649	0.00265834	0.00344516	0.00280483	0.00124625	0.00223877	0.000907451	0.00210924	0.00534069	0.00349529	0.00439398	0.00387793	0.00351394	0.00395981	0.00526546	0.00397479	0.00445944	0.00421817	0.0052649	0.0047826	0.00493406	0.00469455	0.00536896	0.00436409	0.00461264	0.00388257	0.00525042
Rhodobacterales	0.00254727	0.00156159	0.00179767	0.00225299	0.00202529	0.00233943	0.00324777	0.00348891	0.00168061	0.00155812	0.00176842	0.000957783	0.00262798	0.00185724	0.00233761	0.00286451	0.00253959	0.00214544	0.0023289	0.00230175	0.00213565	0.0016996	0.00171189	0.00201687	0.00263578	0.00211198	0.000899308	0.00166766	0.000626419	0.00153643	0.00375073	0.00273475	0.00314238	0.00301875	0.00281935	0.00314144	0.00382487	0.00322151	0.00341441	0.00339504	0.00375683	0.00313322	0.00365204	0.00361838	0.00400643	0.00343339	0.00338777	0.00313312	0.00376492
Fusobacteriales	0.00196145	0.0013082	0.00173333	0.00181657	0.00179367	0.00219237	0.00177731	0.00261585	0.00136349	0.00155553	0.00197465	0.000882866	0.00241419	0.00187232	0.00218952	0.00238248	0.00279573	0.0020253	0.00242734	0.00231205	0.00205078	0.00166275	0.00169473	0.00229389	0.0021812	0.00242844	0.000923957	0.00162559	0.000596243	0.00154716	0.00325437	0.0025535	0.00274604	0.00306035	0.00328166	0.0035404	0.00409	0.00374017	0.00299448	0.00465885	0.00360536	0.00204593	0.00341545	0.00428544	0.00425362	0.00389367	0.0032074	0.00344051	0.00367651
Desulfuromonadales	0.00213116	0.00133024	0.00161871	0.00183094	0.00179015	0.0020037	0.00236092	0.0026512	0.00140555	0.00138792	0.00166791	0.000902748	0.00225704	0.00165927	0.00206973	0.00243202	0.00214899	0.0018529	0.00206777	0.00203345	0.00179621	0.00142942	0.00148169	0.0018327	0.00219815	0.00186548	0.00087551	0.00150124	0.000639414	0.00138748	0.00281887	0.00240215	0.00249079	0.00262582	0.00259384	0.00277225	0.0031865	0.00291154	0.00293414	0.00314037	0.00306998	0.0021924	0.00299443	0.00311308	0.00333864	0.00308256	0.00276745	0.00272542	0.00304082
Vibrionales	0.0021704	0.00127481	0.00147244	0.0019457	0.00169537	0.00189623	0.00203298	0.00239106	0.00136243	0.00129697	0.00157402	0.00082924	0.00215382	0.0016112	0.00184346	0.00231096	0.00211924	0.00167772	0.00197611	0.00189753	0.00169717	0.00137172	0.0014086	0.00168062	0.00206374	0.00178414	0.000813343	0.0013917	0.00060877	0.00130457	0.00251862	0.00236829	0.00225519	0.0024917	0.00275915	0.00270113	0.00291953	0.00265525	0.00309019	0.00295706	0.00300599	0.00204108	0.00293318	0.00285981	0.00337324	0.00309187	0.00254842	0.00322257	0.00270763
Planctomycetales	0.00195712	0.0012132	0.00138657	0.00173614	0.00160759	0.00180517	0.00233063	0.00247632	0.00129469	0.00120546	0.00137963	0.000806637	0.00195106	0.00144644	0.00170617	0.00214511	0.00188384	0.00159146	0.00184249	0.00168511	0.00158894	0.00124128	0.00131637	0.00155697	0.00199454	0.00156534	0.000770126	0.00130151	0.000592339	0.00123351	0.00256362	0.00221831	0.00219514	0.00231326	0.00243559	0.00247497	0.00272422	0.00249022	0.00265903	0.00261896	0.00264338	0.00208653	0.00258334	0.00261991	0.00290297	0.00259626	0.00241814	0.00257536	0.00261245
Thermotogales	0.0018514	0.00111598	0.00132242	0.00158808	0.00150957	0.00170381	0.00170773	0.00217739	0.00111362	0.00113657	0.00142833	0.000715776	0.00192315	0.00145876	0.00165468	0.00216528	0.00199594	0.00153044	0.00184075	0.00178004	0.00153117	0.0012214	0.00127836	0.00166334	0.00184458	0.00168389	0.000733695	0.00125071	0.000523495	0.00116747	0.00216904	0.00217163	0.00200324	0.00229448	0.00249192	0.00253608	0.00257055	0.00276148	0.00258734	0.00291444	0.00245922	0.00155408	0.00251763	0.00273067	0.00290844	0.00282125	0.00229923	0.00250805	0.00246042
Desulfobacterales	0.00172274	0.000999185	0.0011903	0.00143676	0.00138241	0.00150065	0.00164746	0.00190437	0.00108622	0.00107079	0.00128948	0.000685265	0.00178948	0.00129672	0.00153212	0.00188978	0.00174785	0.00143563	0.00156248	0.00160946	0.00131417	0.00115644	0.00115158	0.00141076	0.00167309	0.00148359	0.000660305	0.00112742	0.000459155	0.00104029	0.0023306	0.0020274	0.0020212	0.00223247	0.00230994	0.00224951	0.0025587	0.00239223	0.00243486	0.00253462	0.00247794	0.00172692	0.00239802	0.00257396	0.00271224	0.00249336	0.00227529	0.0023184	0.00246914
Mycoplasmatales	0.0014485	0.000905474	0.0011763	0.00124492	0.00130266	0.00153534	0.00112629	0.0017102	0.00101614	0.00124031	0.00138481	0.000745103	0.00186655	0.00146869	0.00160893	0.00172418	0.00210094	0.00157185	0.00181035	0.001732	0.00134109	0.00129862	0.00123869	0.00156967	0.00153906	0.00192481	0.000799358	0.00114219	0.000593173	0.00109055	0.00231782	0.00168476	0.00163241	0.00215783	0.00202985	0.00226561	0.00227998	0.0027062	0.0020126	0.00298466	0.00231495	0.00150966	0.00237576	0.00232569	0.0028738	0.00255607	0.00213178	0.00210904	0.00247779
Xanthomonadales	0.00176608	0.00106991	0.00121605	0.00151347	0.00138573	0.00160438	0.00242482	0.00246562	0.00116037	0.00108298	0.00117748	0.000678574	0.00177414	0.00124295	0.0015485	0.00194079	0.00163446	0.00145532	0.00159374	0.00146899	0.00143579	0.00110833	0.0011319	0.00131709	0.00177572	0.00136451	0.000616647	0.00111488	0.000446377	0.00104728	0.00247882	0.00191119	0.00213071	0.00203682	0.00204512	0.00205329	0.0025996	0.00205331	0.00231669	0.00215397	0.00252685	0.00215077	0.00242999	0.00240442	0.00264955	0.00229832	0.00225633	0.00223474	0.00249528
Halobacteriales	0.00168425	0.0010738	0.00124842	0.00148876	0.00135212	0.00160741	0.00213503	0.00230531	0.00116028	0.00112368	0.00120751	0.000717825	0.00174683	0.0013033	0.00163543	0.00185811	0.0016895	0.00146039	0.00159063	0.00152438	0.00144749	0.00117277	0.00120496	0.00138529	0.00170265	0.00145375	0.000669501	0.00116134	0.000495721	0.00108644	0.00245344	0.00174487	0.00206902	0.00191811	0.00181973	0.0019215	0.00251825	0.00202131	0.00225967	0.00213524	0.00253117	0.00215848	0.00242553	0.00236609	0.00263452	0.00227019	0.00226644	0.00201481	0.00247691
Oceanospirillales	0.0016906	0.00105309	0.00119558	0.0014495	0.00137932	0.00153798	0.00181008	0.00202335	0.00108728	0.00107016	0.00126797	0.0006982	0.00170677	0.00129304	0.00153163	0.00184695	0.00166871	0.00143686	0.00157635	0.00151958	0.00138368	0.00113891	0.00114446	0.00137571	0.00169573	0.00139203	0.000679725	0.0011219	0.000517173	0.00104876	0.00205542	0.00185358	0.00181976	0.00196025	0.00206656	0.00210483	0.00221859	0.00209426	0.00226808	0.00227461	0.00223374	0.00168124	0.00220327	0.00225674	0.00246787	0.00235046	0.0020364	0.00224462	0.00223269
Chlorobiales	0.00167736	0.000901485	0.00106256	0.00133852	0.00123793	0.00135206	0.0015387	0.00178729	0.000965461	0.000958698	0.00111037	0.000601352	0.00153082	0.00114928	0.00133381	0.001821	0.00158229	0.00121542	0.0014391	0.00137771	0.00119232	0.000979482	0.00099762	0.00122659	0.0015287	0.00130567	0.000585475	0.000988546	0.000434083	0.000923742	0.00186985	0.00189296	0.0016774	0.0018505	0.00215302	0.00205704	0.00207953	0.00204099	0.00218396	0.00222977	0.00194413	0.00144342	0.00199028	0.00215485	0.00224688	0.00227457	0.00191257	0.00225121	0.001899
Pasteurellales	0.0014989	0.000830952	0.00104647	0.0013461	0.00115644	0.00129045	0.00120941	0.00155391	0.000869666	0.000879542	0.00117695	0.000620401	0.00148613	0.00116065	0.00132443	0.00174165	0.00150718	0.00119718	0.00134485	0.00134232	0.00120951	0.000933926	0.000990417	0.0012674	0.00152967	0.00129163	0.00062881	0.00102246	0.000537041	0.000940413	0.00164824	0.00174878	0.00152702	0.001731	0.00212941	0.00226326	0.00192937	0.00214242	0.00208555	0.00238597	0.00193198	0.00113428	0.00199408	0.00214098	0.00229584	0.00227907	0.001819	0.00235151	0.00182352
Sphingomonadales	0.001465	0.000941144	0.00109232	0.001258	0.00121579	0.00138443	0.00191057	0.00201434	0.00102838	0.000986142	0.00105089	0.000623827	0.00151968	0.00110327	0.00140926	0.00162241	0.00143188	0.00131191	0.00141335	0.00134112	0.00123771	0.00101797	0.00102895	0.00118789	0.00150737	0.00123144	0.000583066	0.00100506	0.000435	0.000919778	0.00208982	0.00156013	0.00175997	0.0016702	0.00160092	0.00173416	0.00214829	0.00177878	0.00191024	0.00185627	0.00211044	0.00173823	0.00203575	0.00201592	0.00222242	0.00193774	0.00186384	0.00178449	0.00209626
Chromatiales	0.00147008	0.000836272	0.000944434	0.0012439	0.00110519	0.00127438	0.0017434	0.0018408	0.000898564	0.000838925	0.000947054	0.000534695	0.00138758	0.000995922	0.00123784	0.00160405	0.00133415	0.00112599	0.00124238	0.00121568	0.00108748	0.000885535	0.000887642	0.00103581	0.00142683	0.00111779	0.000486819	0.000885213	0.000363137	0.000806202	0.0020175	0.00161505	0.00173958	0.00164125	0.00181363	0.001748	0.00209037	0.00172662	0.00200332	0.00185011	0.00204945	0.00165863	0.00195826	0.00198977	0.00214918	0.00197319	0.00185057	0.00197091	0.00200002
Erysipelotrichales	0.00110941	0.000670794	0.000879577	0.000994246	0.00120906	0.00140188	0.000577928	0.00132708	0.000732293	0.0012233	0.00129924	0.00053732	0.00200203	0.0011922	0.00130571	0.00140516	0.00196686	0.00177024	0.00158446	0.00169279	0.00117902	0.00130085	0.00111457	0.00143137	0.00114612	0.00172728	0.000651697	0.000751978	0.000463626	0.000783661	0.0023197	0.000899966	0.00117302	0.00211611	0.00098555	0.00168097	0.00223465	0.00231128	0.00124907	0.00252287	0.00270368	0.00122621	0.00221605	0.00160355	0.00277025	0.00194624	0.00167512	0.00108207	0.00269143
Desulfurococcales	0.00171303	0.000811431	0.00113495	0.00113887	0.00125703	0.000971128	0.00139633	0.00107497	0.00179602	0.000655795	0.00154381	0.000725061	0.00189626	0.00122497	0.00130673	0.00111904	0.00142373	0.00106995	0.00147006	0.00128488	0.00110859	0.00107742	0.000973346	0.000971961	0.00109191	0.00115073	0.000539996	0.00097459	0.000429562	0.00094398	0.00139737	0.00224666	0.00169884	0.00250892	0.00182299	0.000998311	0.00228423	0.000965261	0.00226908	0.00108027	0.00212635	0.0019459	0.00171063	0.00175313	0.00154978	0.0021451	0.00139242	0.00153538	0.00152507
Methanosarcinales	0.0013219	0.000812951	0.000958115	0.00113254	0.00104082	0.00121882	0.00124725	0.00154574	0.000810325	0.000830731	0.000983241	0.000509595	0.00136078	0.00104855	0.00122554	0.00144378	0.00139561	0.00109933	0.0013041	0.00121053	0.00107879	0.000915639	0.00092802	0.0011242	0.00126379	0.00120115	0.0005095	0.000902049	0.000335646	0.000833426	0.0016814	0.001472	0.00145426	0.00164335	0.00156723	0.00163196	0.00185851	0.00179605	0.00175174	0.00197255	0.00175046	0.00126738	0.00178962	0.00193077	0.00208357	0.0019213	0.00165922	0.00169214	0.00188934
Acidobacteriales	0.00127926	0.000816988	0.000940452	0.00108654	0.00103236	0.00115457	0.00144606	0.00154384	0.000845629	0.000839003	0.000940021	0.000563797	0.00128782	0.000973009	0.00117415	0.001389	0.00122024	0.00109197	0.00115966	0.00116224	0.00104187	0.000887012	0.000880322	0.00105336	0.00123643	0.00106602	0.000530712	0.00088217	0.000402589	0.000816978	0.0015323	0.00133535	0.00139287	0.00143518	0.00136044	0.00151601	0.0016463	0.00151808	0.00159568	0.00157162	0.00160913	0.00136599	0.00162605	0.00161187	0.00176624	0.00159385	0.00153336	0.00153878	0.00165096
Syntrophobacterales	0.00117284	0.000764647	0.000873387	0.0010049	0.000977437	0.00109803	0.0013099	0.00142177	0.000789999	0.000792348	0.000876344	0.000514365	0.00119101	0.000909312	0.00110983	0.00126085	0.00119303	0.000999541	0.00113273	0.00110776	0.000984507	0.000845129	0.000835756	0.00100232	0.00113163	0.00103978	0.000454472	0.000807763	0.000324086	0.000760747	0.00142326	0.0012426	0.00137864	0.00141652	0.00134112	0.0013473	0.00167465	0.00145625	0.00154136	0.00152957	0.00160556	0.00128109	0.00154522	0.0016403	0.00165869	0.00161886	0.00144882	0.00136492	0.00157653
Methanomicrobiales	0.0010297	0.000673311	0.000778052	0.000895864	0.00087392	0.00102145	0.00108163	0.00126702	0.000729907	0.000723464	0.000817205	0.000447324	0.00113007	0.000824246	0.00103608	0.00118732	0.00110268	0.000936053	0.00100359	0.00107125	0.000868922	0.000791387	0.000774326	0.000932286	0.0010858	0.000968619	0.000417336	0.000725364	0.000285452	0.000697036	0.00146023	0.00114213	0.00128045	0.00124844	0.00118226	0.00129612	0.00163129	0.00144889	0.00143825	0.00157647	0.00153831	0.00117334	0.00149457	0.00154433	0.00169682	0.00145682	0.00141071	0.00125008	0.00165018
Chlamydiales	0.0010673	0.000620922	0.000746274	0.00085665	0.000815045	0.000911172	0.000909074	0.0011377	0.000635305	0.000658814	0.000792552	0.000419374	0.00107799	0.000806557	0.000921148	0.00119834	0.00105751	0.000866442	0.000933816	0.00099251	0.000849361	0.000708539	0.000713861	0.00089008	0.00103444	0.000910299	0.000426326	0.000725689	0.000305937	0.000662059	0.00123211	0.00120223	0.00116248	0.00127818	0.00139527	0.00142913	0.00148566	0.00151816	0.00143084	0.00160078	0.00139523	0.000937461	0.00141033	0.00158125	0.00159172	0.00152946	0.00132463	0.00146841	0.00140996
Legionellales	0.00098922	0.000751918	0.000961348	0.000964801	0.000962411	0.00117858	0.00106798	0.00117888	0.000997275	0.000823282	0.00104128	0.000681039	0.00114924	0.00101185	0.0010968	0.00110494	0.00119059	0.00104043	0.00113268	0.00107916	0.00100512	0.000839579	0.000907962	0.00101831	0.00105262	0.00105258	0.000734371	0.000908216	0.000668924	0.000913041	0.00122747	0.00107905	0.0010554	0.00120545	0.00115352	0.00115805	0.00136384	0.00134466	0.00135194	0.00140491	0.00138133	0.00109129	0.00137909	0.001378	0.00154737	0.00143763	0.00120446	0.00119311	0.00140985
Rickettsiales	0.000997033	0.00062553	0.000732593	0.000829019	0.000788948	0.000893169	0.000885812	0.00108848	0.000602077	0.000617922	0.000770507	0.000443098	0.00106986	0.000812441	0.000926642	0.00114513	0.00108372	0.000848246	0.000965387	0.000947799	0.00085384	0.000695843	0.00073588	0.000899394	0.00105152	0.000948555	0.000460113	0.000729462	0.000343803	0.000684081	0.00120008	0.00114274	0.00106299	0.00115874	0.00130658	0.00135566	0.00134862	0.00143153	0.00131104	0.00152588	0.00127419	0.000881732	0.00136224	0.00138436	0.001537	0.00147751	0.0012274	0.00136186	0.00132199
Thiotrichales	0.00126739	0.000599502	0.000718005	0.000807064	0.000817891	0.000879295	0.000864101	0.00103829	0.000678386	0.000636427	0.00076423	0.000414316	0.00101127	0.000789014	0.000882935	0.000992642	0.00101263	0.000797007	0.000936621	0.000891175	0.000790585	0.00074096	0.000710523	0.000836409	0.000956105	0.000897347	0.000438725	0.000669295	0.000339917	0.000647072	0.00120616	0.00115367	0.000992748	0.00119149	0.00131099	0.00112732	0.00129978	0.0011202	0.0014575	0.00125577	0.00129874	0.00111841	0.00127231	0.00142428	0.00137035	0.00167006	0.00114882	0.00130881	0.001188
Deinococcales	0.00100114	0.000645953	0.000769418	0.000890468	0.000867831	0.000988691	0.00143004	0.00149477	0.000713028	0.00068908	0.000741694	0.000436439	0.00104611	0.000803578	0.000968258	0.00113509	0.00100185	0.000938388	0.0010425	0.000909606	0.000896253	0.000681988	0.000703935	0.000860472	0.00102378	0.000869571	0.00041149	0.000702928	0.00031356	0.000648881	0.00144036	0.00101443	0.00123524	0.00116849	0.000975648	0.00108223	0.00149772	0.00116236	0.0012492	0.00123236	0.00148171	0.00125899	0.00138813	0.00137969	0.00150901	0.00130885	0.00130336	0.00110155	0.00147074
Neisseriales	0.00123446	0.000615793	0.000671875	0.000835439	0.000827342	0.00085898	0.00114707	0.00119831	0.000676442	0.000619569	0.000726417	0.000410474	0.0010115	0.000724507	0.000896839	0.00102774	0.00100803	0.00075687	0.00088016	0.00089184	0.000757039	0.000685661	0.000679866	0.000765564	0.000967532	0.000824801	0.000392393	0.000632944	0.000298313	0.000627181	0.00131515	0.00110086	0.00115094	0.00115127	0.0013384	0.00119174	0.00131422	0.00113396	0.00136179	0.00119951	0.00130331	0.00123067	0.0013098	0.00134951	0.00134858	0.00148739	0.00116296	0.001343	0.00126254
Caulobacterales	0.000981098	0.000611708	0.000704521	0.000876652	0.000800612	0.000897353	0.00133968	0.00143409	0.000656779	0.000618863	0.000669207	0.00039453	0.000999951	0.000730465	0.000905007	0.00112129	0.00096755	0.000846395	0.000933204	0.000872288	0.000858593	0.000653201	0.000649766	0.000773101	0.00102429	0.000808218	0.000362955	0.000650389	0.000276811	0.000597357	0.00131145	0.00108998	0.00116899	0.00110895	0.00118087	0.00119914	0.00137815	0.00115996	0.00132202	0.0012841	0.00136405	0.00115467	0.00136849	0.00133777	0.00151066	0.00127741	0.00125992	0.00124775	0.00134219
Halanaerobiales	0.000854637	0.000562692	0.000713471	0.000770083	0.00077669	0.000925982	0.000824918	0.00110813	0.000638442	0.000600711	0.000783968	0.000387295	0.000988261	0.000763233	0.000936754	0.000981579	0.00106082	0.000789649	0.000943455	0.00096609	0.000791911	0.000640544	0.000673923	0.000884966	0.00095517	0.000911159	0.000390983	0.000674245	0.000268937	0.000639542	0.00120535	0.00105692	0.00106152	0.00120473	0.00115902	0.00127157	0.00140211	0.00150289	0.00137395	0.00167485	0.00135534	0.000814183	0.00133982	0.00152242	0.00155802	0.00154709	0.00122659	0.00109541	0.00132121
Fibrobacterales	0.00105344	0.000601401	0.000757471	0.000911354	0.000820936	0.000954832	0.000903078	0.00119014	0.00057994	0.000553625	0.000789527	0.000365428	0.0009817	0.000758379	0.000800772	0.00121479	0.00106331	0.00074189	0.00100338	0.000858587	0.000839169	0.000581892	0.000637146	0.000884805	0.0010937	0.000830341	0.000370065	0.000677693	0.000257244	0.000643927	0.000978418	0.00128179	0.000952224	0.00119065	0.00154411	0.00146526	0.00112623	0.00146193	0.00135589	0.00152818	0.00110794	0.000695701	0.00117207	0.00119242	0.00143596	0.00144051	0.00110488	0.00145075	0.00109703
Rhodocyclales	0.0009969	0.000595797	0.000695098	0.000869349	0.000803617	0.000897408	0.00134929	0.00135855	0.000644893	0.000581225	0.000701083	0.00037324	0.00094552	0.000723625	0.000839277	0.00111443	0.000905803	0.000799914	0.000937284	0.000797092	0.000802743	0.000600378	0.000639284	0.000763572	0.000965408	0.00079317	0.000371504	0.000640815	0.000275243	0.000594929	0.00136842	0.00102361	0.00124171	0.00109282	0.00120086	0.00125659	0.00141496	0.00124267	0.00131506	0.00131194	0.00141038	0.00116455	0.00137736	0.00132515	0.00148177	0.00133942	0.00123043	0.00130813	0.00137899
Nostocales	0.000974654	0.000560032	0.000690958	0.000838276	0.000773448	0.000833324	0.000929751	0.00110038	0.000582237	0.000551429	0.000696016	0.000378106	0.000947599	0.000735062	0.000826296	0.00105413	0.000925634	0.00073863	0.000878885	0.000824879	0.00076586	0.000578818	0.00061176	0.000756789	0.000933038	0.000757684	0.000380377	0.000654811	0.000281098	0.000602782	0.00112237	0.00105687	0.00101392	0.00103876	0.00120261	0.00117799	0.00124164	0.0011566	0.00128551	0.0012584	0.00122435	0.000894179	0.00121379	0.00122499	0.00139236	0.00130366	0.00112832	0.00124923	0.00121398
Aeromonadales	0.000861744	0.000488312	0.000550046	0.000777898	0.000631933	0.000817523	0.000917758	0.00099668	0.0005088	0.00046847	0.000572293	0.000315291	0.000827139	0.000610903	0.000699454	0.000998174	0.000835002	0.000671618	0.000842469	0.000687557	0.000672578	0.000507149	0.000522103	0.00060934	0.000837967	0.00068424	0.000332312	0.000522348	0.000328089	0.000512342	0.000961434	0.00102262	0.000897036	0.000949783	0.00130598	0.00128401	0.00114457	0.00110477	0.00137408	0.00123869	0.00121264	0.00076639	0.00121619	0.00120063	0.00139745	0.00125353	0.00105196	0.00161302	0.00104141
Thermoproteales	0.000947287	0.000591902	0.000700933	0.000810366	0.000736003	0.000871202	0.00102673	0.00117064	0.000602872	0.00060765	0.000663686	0.000366805	0.000961276	0.000704648	0.000835922	0.000948096	0.000894928	0.000755548	0.000893217	0.000781044	0.00074703	0.000583409	0.000617616	0.000714799	0.000938815	0.000741737	0.00036839	0.000647509	0.000261414	0.000580463	0.00134667	0.00100925	0.00108161	0.00105477	0.00105824	0.00104845	0.00133716	0.00104365	0.00129204	0.00111591	0.0013107	0.00103847	0.00125541	0.0012468	0.00141979	0.00130054	0.00115727	0.00118181	0.00131055
Methanobacteriales	0.000867438	0.000579078	0.000729715	0.000776316	0.000765184	0.000912604	0.000965626	0.00113312	0.000606319	0.000616628	0.000772738	0.000364051	0.00097768	0.0007789	0.000885658	0.00101443	0.00104194	0.000815687	0.000998131	0.00093953	0.000826829	0.000674881	0.000697464	0.000898532	0.000867364	0.00088155	0.00038546	0.000691325	0.000255609	0.000650169	0.00110025	0.000945704	0.000972096	0.00109896	0.000918711	0.00114125	0.0012548	0.00136154	0.00110876	0.00135514	0.00119004	0.000866714	0.00121742	0.00124751	0.00142088	0.00126497	0.00109305	0.00101056	0.00131383
Aquificales	0.000812837	0.000463139	0.000541175	0.00067677	0.000618411	0.000703337	0.000709229	0.000914028	0.000451182	0.000470587	0.000584998	0.000269124	0.000898713	0.000613293	0.000696002	0.000979621	0.000870737	0.000624212	0.000761323	0.000744567	0.000658364	0.000489821	0.000525587	0.000646969	0.000826625	0.000719053	0.000280575	0.00050754	0.000184179	0.000482022	0.00095711	0.00095781	0.000883802	0.00101119	0.00115485	0.00117294	0.00113514	0.00122811	0.00115424	0.00134988	0.00110106	0.000691419	0.00110295	0.00123668	0.00131644	0.00129022	0.00102793	0.00120532	0.00110436
Synergistales	0.000768917	0.00051263	0.000610014	0.000704076	0.000707376	0.000777167	0.000835049	0.00100083	0.000530363	0.000528298	0.000656767	0.000331779	0.000868864	0.000652498	0.000763823	0.000880837	0.000881516	0.000718936	0.000823649	0.000789488	0.00069767	0.000554742	0.000594133	0.00073461	0.000823311	0.000740652	0.000318239	0.000557198	0.000226366	0.000525223	0.00102686	0.000884563	0.000941811	0.00100583	0.000915028	0.000999442	0.00120991	0.00115532	0.00110123	0.00121791	0.00118427	0.000804818	0.00114518	0.00124984	0.00126389	0.00116395	0.00104658	0.000966028	0.00117712
Chloroflexales	0.000780924	0.000510968	0.00060071	0.000684539	0.000648184	0.000738518	0.00102094	0.00112608	0.000563591	0.000555742	0.000576528	0.00034068	0.000843312	0.000602996	0.000777241	0.000870948	0.000804775	0.000722108	0.000730262	0.000780658	0.000668967	0.000577859	0.00055885	0.00066425	0.000835206	0.00068147	0.000305048	0.000546609	0.000216341	0.000489825	0.00119119	0.000835905	0.00101093	0.00092793	0.000824582	0.000900203	0.00118806	0.00097302	0.00104422	0.00108125	0.00122498	0.00108295	0.00115031	0.00113359	0.00125974	0.00103986	0.00107621	0.000915364	0.00121081
Deferribacterales	0.000697322	0.000415642	0.000493271	0.000596064	0.000554237	0.000667716	0.000610702	0.000829194	0.00040788	0.00042256	0.000521057	0.000243768	0.000726918	0.000527529	0.000626285	0.00081436	0.000763961	0.000560989	0.000679871	0.00066436	0.000569013	0.000443825	0.000449487	0.000595504	0.000720806	0.000627454	0.000259774	0.000459869	0.000177924	0.000425569	0.000844678	0.0008555	0.000752946	0.000880613	0.000985369	0.00101433	0.00098779	0.00110429	0.00099843	0.00119565	0.00090757	0.000580189	0.000952325	0.00109548	0.00110657	0.00107911	0.000906812	0.00104941	0.000924635
Thermales	0.000714052	0.000454542	0.000531673	0.000650209	0.000600696	0.000709944	0.000976482	0.00105335	0.000505442	0.000461726	0.000522835	0.000266243	0.000757137	0.000554046	0.000698919	0.000815486	0.000763099	0.000613285	0.000730262	0.000660506	0.000657359	0.000485868	0.000501548	0.000611654	0.000735505	0.000645497	0.000260215	0.000497681	0.000183078	0.000452421	0.00108483	0.000759879	0.000914391	0.000901021	0.000767344	0.000872521	0.00109196	0.000936304	0.000954273	0.00099683	0.00109267	0.000925013	0.00106775	0.00105904	0.00119079	0.00102742	0.000969133	0.000841412	0.00109925
Prochlorales	0.000705753	0.000479383	0.000530845	0.000607042	0.00054538	0.000625929	0.000704783	0.000839965	0.000435982	0.00043142	0.000534708	0.000317148	0.000736852	0.000568242	0.000659977	0.000809416	0.000764248	0.000569624	0.000654319	0.000693759	0.000597807	0.000507548	0.000499029	0.000590067	0.000756532	0.000618844	0.000322558	0.00050259	0.000239294	0.000486902	0.000800245	0.000838307	0.000761103	0.000853823	0.000999256	0.00101981	0.000927674	0.0010111	0.000966065	0.00112002	0.000905066	0.000660642	0.000935255	0.00100304	0.0011068	0.0010508	0.000891413	0.00106537	0.000932295
Methanococcales	0.000694895	0.000406998	0.000475135	0.000551594	0.000534348	0.000585187	0.000481159	0.000655372	0.000392415	0.000411268	0.000520679	0.000286925	0.000713703	0.00053996	0.000631779	0.000756499	0.000734021	0.000540282	0.000616474	0.000679217	0.000560192	0.000463549	0.000469544	0.000601103	0.000715836	0.000622176	0.00031254	0.000485185	0.000219777	0.000447764	0.000782383	0.00083322	0.000704612	0.000860867	0.000959406	0.00094843	0.000896431	0.00103205	0.000956217	0.00111033	0.000856162	0.000517836	0.000925436	0.0010237	0.00107249	0.00107117	0.000860523	0.000978581	0.000886893
Thermococcales	0.000647091	0.00038515	0.000450848	0.000513311	0.000497615	0.000544721	0.000592196	0.000709511	0.000394359	0.000402055	0.0004899	0.000276936	0.000686811	0.000519328	0.000604845	0.000752975	0.000673807	0.000547948	0.000590565	0.000605808	0.00051819	0.000434842	0.00045748	0.000573594	0.000651861	0.000586165	0.000277167	0.000465143	0.000202612	0.000428764	0.000731557	0.000738541	0.000725612	0.00076256	0.000822952	0.000844838	0.000881906	0.000946862	0.000846012	0.000988453	0.000822599	0.000603086	0.000904293	0.000944152	0.00100161	0.00094621	0.000819428	0.00091667	0.000878845
Methylococcales	0.000660068	0.000403198	0.000469378	0.00057476	0.000515566	0.000589757	0.000728562	0.000841937	0.00041654	0.000387118	0.000470275	0.000263266	0.000658948	0.000491525	0.000597407	0.000738926	0.000664658	0.000541824	0.000580007	0.000585204	0.000533456	0.000416555	0.000425828	0.000527674	0.000671359	0.000539449	0.000250578	0.000423842	0.000186465	0.000402556	0.000767029	0.000712681	0.000684611	0.000748051	0.000837262	0.000848756	0.000845793	0.000858632	0.000847455	0.000873971	0.0008097	0.000650878	0.000851185	0.000830945	0.000942459	0.000900137	0.000799602	0.000898608	0.000847541
Nitrosomonadales	0.000621446	0.00035081	0.000416112	0.000542291	0.000495401	0.000546759	0.000723909	0.000791036	0.000365903	0.000360928	0.000418434	0.00020394	0.000603963	0.000447539	0.000507854	0.000718121	0.000593904	0.000483623	0.000585414	0.0004893	0.000492048	0.000345246	0.000374411	0.000467273	0.000595999	0.000495203	0.00021168	0.000382176	0.000144611	0.000356606	0.000766152	0.00068522	0.000680185	0.000718252	0.000797714	0.0007819	0.000825125	0.000804397	0.00082224	0.000790943	0.000808072	0.000576649	0.000820112	0.000820614	0.000920685	0.000872506	0.000722153	0.000848228	0.000812518
Nitrospirales	0.000532548	0.000335183	0.000407005	0.000541454	0.000440479	0.000506182	0.000640477	0.000715917	0.00036228	0.000349637	0.000411514	0.000216042	0.000579982	0.000437132	0.000510042	0.00063833	0.000563198	0.00045102	0.000542418	0.000519855	0.000463711	0.000371239	0.000383869	0.000472711	0.000553052	0.000481989	0.000213589	0.000379742	0.000179058	0.000354327	0.000706489	0.00061951	0.000611373	0.000666058	0.000651539	0.000655152	0.000870322	0.000735684	0.000726023	0.000768687	0.00076161	0.000560832	0.000733699	0.000806368	0.000817706	0.000788925	0.000706663	0.000677435	0.000813794
Sulfolobales	0.000532018	0.00034473	0.000386779	0.000422371	0.00041458	0.000467258	0.000453968	0.000565468	0.000318536	0.00033717	0.000408489	0.000239958	0.000577764	0.000454821	0.000513883	0.000647288	0.000576899	0.000467322	0.000507685	0.00052865	0.000456125	0.00037583	0.00039113	0.000482616	0.000542814	0.000500855	0.000261331	0.000383312	0.000192086	0.000378404	0.000595875	0.000617155	0.000576749	0.000635296	0.000673516	0.000709995	0.000739076	0.000782479	0.000689267	0.000827242	0.000648774	0.000437497	0.000743685	0.000801311	0.000811202	0.000806304	0.000677219	0.000757464	0.000723101
Acholeplasmatales	0.000450051	0.000298848	0.000376685	0.000486424	0.000470174	0.000543455	0.00046286	0.000714016	0.000317034	0.000401898	0.000418434	0.000166034	0.000614452	0.000494136	0.000468717	0.000568525	0.000798451	0.000514596	0.000784122	0.000514914	0.000492185	0.00037575	0.000368145	0.000502211	0.000487207	0.000717368	0.000191202	0.000342944	0.00012471	0.000320588	0.000758631	0.00047085	0.000498695	0.000720419	0.000564353	0.000635566	0.000713011	0.000860071	0.000679545	0.000879474	0.000761297	0.000507273	0.000798579	0.000688702	0.00101028	0.000819994	0.000638156	0.000567814	0.000798031
Solibacterales	0.000551219	0.000324686	0.000370456	0.000456282	0.00041802	0.000479425	0.000632103	0.000649106	0.000337359	0.00031541	0.000387957	0.000212937	0.000550595	0.000392815	0.000462737	0.000599022	0.000526409	0.000436613	0.000469075	0.000473251	0.00042596	0.000345087	0.000355554	0.000418716	0.000516858	0.000430705	0.000208565	0.000347285	0.000153302	0.000331735	0.000717644	0.00058941	0.000640486	0.000622172	0.000592489	0.000660898	0.000781991	0.00068401	0.000719437	0.000751934	0.000758479	0.000575735	0.000724495	0.000756018	0.000788061	0.000716846	0.000671077	0.000657613	0.000748078
Verrucomicrobiales	0.000694983	0.000299371	0.00030071	0.000500054	0.00038967	0.000416166	0.000456863	0.000530479	0.000252655	0.000217318	0.000315206	0.000169651	0.000433231	0.000365085	0.000355926	0.000721009	0.000477835	0.000306334	0.000417868	0.000397039	0.000352651	0.000214287	0.000262881	0.000334628	0.000520172	0.000338133	0.000173398	0.000272392	0.000145011	0.000276273	0.000577011	0.000721961	0.000588204	0.000656607	0.00088496	0.000828298	0.000670667	0.00068241	0.000854731	0.000746924	0.000604379	0.000368292	0.000622462	0.000707353	0.000702426	0.000795864	0.000617292	0.000916216	0.000551706
Dehalococcoidales	0.000562475	0.000431316	0.000570154	0.000569364	0.000570171	0.00063226	0.000570278	0.000700358	0.000460682	0.000283144	0.000500336	0.00029192	0.000633674	0.000510649	0.000551998	0.000546252	0.000568276	0.000549446	0.000802177	0.000546766	0.000559095	0.000441909	0.000436984	0.000545224	0.00126247	0.000537352	0.000244908	0.000526689	0.000171785	0.000589678	0.000594935	0.000654791	0.000432399	0.000701336	0.000435989	0.000685882	0.000650745	0.000697048	0.000553534	0.000524448	0.000691667	0.000333804	0.000639309	0.000627586	0.000578898	0.000784299	0.000654187	0.000338064	0.00071905
Bacteroidetes Order II. Incertae sedis	0.000525486	0.00031039	0.00034195	0.000469771	0.000389512	0.000463459	0.000659293	0.000684729	0.000303115	0.000264717	0.000320726	0.000169716	0.00049487	0.000356406	0.000419177	0.000608616	0.000491679	0.00037947	0.000451071	0.000394727	0.000410695	0.000289149	0.000318661	0.000372419	0.000501735	0.000370887	0.000170225	0.000307851	0.000122858	0.000309863	0.000640496	0.00056454	0.000564948	0.000564801	0.000622618	0.000636697	0.000684621	0.000593459	0.000685817	0.000683853	0.000674447	0.000546728	0.000644944	0.000669291	0.000736218	0.00069753	0.000617743	0.000668688	0.000647339
Ignavibacteriales	0.000517011	0.000255959	0.000266093	0.00040395	0.000323084	0.000346796	0.000375188	0.000468806	0.000216334	0.000201949	0.000281363	0.000127871	0.000425606	0.000302491	0.00031747	0.000566028	0.000455943	0.00029109	0.000379361	0.000371986	0.000330759	0.000225386	0.000256469	0.000302543	0.000452458	0.000327989	0.000142403	0.000252796	9.45334e-05	0.000247068	0.000488081	0.000587573	0.000495224	0.000566186	0.000714453	0.00066821	0.00065386	0.000636254	0.000697107	0.000698964	0.000588286	0.000343739	0.000592058	0.000689029	0.000717319	0.000707032	0.000554564	0.000743321	0.000574241
Bdellovibrionales	0.000459938	0.000252919	0.000312222	0.000371807	0.000336646	0.000388914	0.000391006	0.000498587	0.000265336	0.000261502	0.000319478	0.0001879	0.000460076	0.000332317	0.00041028	0.000517958	0.000453404	0.000361583	0.00037931	0.000435268	0.000348675	0.000309951	0.000297872	0.000366336	0.000460614	0.00036808	0.000188969	0.000292515	0.000141859	0.000278775	0.000530822	0.000540046	0.000491189	0.000549992	0.000643146	0.000622682	0.000649472	0.000631615	0.000591105	0.000684674	0.000598243	0.000404722	0.000611862	0.00065113	0.000699362	0.000662147	0.000564364	0.000668575	0.00060499
Acidithiobacillales	0.000475166	0.0002732	0.000335839	0.00041344	0.000371719	0.000424149	0.000572656	0.000634181	0.00031478	0.000237861	0.000351619	0.000168147	0.000495655	0.000346513	0.000409356	0.000543511	0.000468542	0.000368632	0.000450612	0.000400228	0.000393465	0.000286474	0.000305455	0.000368059	0.000479688	0.0003567	0.000166846	0.000323673	0.000112216	0.000288807	0.000547744	0.000561666	0.000512753	0.000566426	0.000601063	0.000557741	0.000615992	0.000605138	0.00061701	0.000574134	0.000605506	0.000464505	0.000607957	0.000605401	0.000666418	0.000641705	0.000567932	0.000623761	0.000625915
Methylophilales	0.000459585	0.000261611	0.000287896	0.000363667	0.000338623	0.00038572	0.000472268	0.000496334	0.000265027	0.000266207	0.000322277	0.000176055	0.00044566	0.000327315	0.000381596	0.000519916	0.000424519	0.000343828	0.000362326	0.000391258	0.000327834	0.000281403	0.000296554	0.000328168	0.000437802	0.000353556	0.000164143	0.000283427	0.000123559	0.000265423	0.000534019	0.000495438	0.000512189	0.000548186	0.00059098	0.000575587	0.000631394	0.000610737	0.000620083	0.000614375	0.00056756	0.000431387	0.000588823	0.000627967	0.000646011	0.000638579	0.000550003	0.000667779	0.000582622
Methanocellales	0.000373115	0.000224991	0.000275003	0.000315987	0.000299597	0.000337051	0.000405997	0.000483943	0.00023909	0.000280478	0.000294522	0.000160975	0.000386516	0.000317753	0.000351064	0.000411341	0.000439896	0.000318142	0.000412717	0.000356147	0.000315082	0.000271342	0.000267098	0.000330052	0.000390012	0.000398064	0.000153537	0.000266712	0.000103742	0.000239909	0.000555828	0.000443765	0.00044368	0.000462641	0.000497696	0.000541375	0.00052867	0.000570581	0.000539797	0.000650264	0.00052711	0.00042385	0.000561599	0.000548689	0.000642712	0.000570564	0.000511843	0.000513458	0.000570189
Herpetosiphonales	0.000361859	0.000242422	0.000274018	0.000320314	0.000305172	0.000361	0.000423159	0.000483028	0.000258664	0.000252916	0.000274179	0.000159983	0.000373578	0.000283588	0.000359766	0.000405956	0.000379202	0.00031964	0.00035136	0.000353204	0.000315448	0.000271142	0.000257933	0.000326015	0.000367327	0.000324957	0.000145811	0.000258922	0.000105677	0.000237828	0.000474983	0.000405093	0.000420771	0.000440186	0.000456699	0.000468339	0.000524721	0.000473231	0.000505738	0.000534139	0.000510767	0.00041597	0.000500792	0.000526885	0.000573007	0.00052024	0.000472915	0.000463362	0.000509801
Caldilineales	0.000342129	0.000196826	0.000231358	0.000313848	0.000276743	0.000330004	0.000392867	0.000439026	0.000211208	0.000198812	0.000245555	0.000116954	0.000340032	0.000241	0.000283778	0.000386327	0.000348592	0.000272013	0.000329735	0.000294126	0.000276874	0.000208577	0.000216823	0.000277026	0.000335382	0.000274422	0.000114903	0.000220299	6.90776e-05	0.000205403	0.00037214	0.000382059	0.000368837	0.00039323	0.00042965	0.000418806	0.000453284	0.000463952	0.000458319	0.000461787	0.00044552	0.000331806	0.000435411	0.000439995	0.000478888	0.000462477	0.000404453	0.000418548	0.000443141
Solirubrobacterales	0.000303948	0.00020376	0.00023806	0.000274634	0.000262627	0.000313157	0.000466892	0.000509851	0.00023476	0.00022312	0.000234249	0.000129568	0.000331299	0.000246406	0.00030901	0.00033434	0.000439416	0.00029532	0.000393489	0.000302536	0.000271618	0.000224029	0.000218609	0.00026023	0.000320259	0.000361941	0.000119457	0.000214903	8.63262e-05	0.000191754	0.000534081	0.000304573	0.000417257	0.00037848	0.000260833	0.000350558	0.000493478	0.000389	0.000405318	0.000422532	0.000533246	0.000463363	0.000503079	0.000460494	0.000520457	0.000399088	0.000448709	0.000324887	0.000533668
Archaeoglobales	0.000319661	0.000185142	0.00023392	0.00025826	0.000251041	0.000296145	0.000301267	0.000370173	0.000197334	0.0001994	0.000250055	0.000129632	0.000352554	0.000250599	0.000305315	0.000355047	0.000325263	0.000267167	0.00029286	0.000298016	0.000261609	0.000205623	0.000222855	0.000277026	0.000301228	0.000283556	0.000129975	0.000222774	9.03464e-05	0.000210282	0.000388246	0.000337876	0.000360506	0.000392086	0.000349468	0.000381461	0.000445912	0.000440595	0.000403562	0.000443556	0.000423353	0.00028133	0.000422245	0.00047387	0.00047771	0.000451975	0.000394924	0.000368792	0.000426546
Natranaerobiales	0.000282098	0.000181722	0.000212433	0.000267005	0.000237044	0.000289318	0.000252365	0.000354474	0.00018695	0.000192069	0.000250924	0.000110358	0.000320626	0.000247031	0.000280132	0.00033527	0.000354963	0.000251614	0.00029541	0.00029248	0.000235329	0.000208258	0.000217643	0.000273312	0.000298807	0.000277679	0.00011458	0.000201352	6.57747e-05	0.000189747	0.000352148	0.000340608	0.000336556	0.000403283	0.000342947	0.000405923	0.000438715	0.000495789	0.000416922	0.000577419	0.000446835	0.000260831	0.000429665	0.000483603	0.000506789	0.000485733	0.000399485	0.000352037	0.000458738
Magnetococcales	0.000308847	0.000195828	0.000246576	0.000264819	0.000291966	0.000310294	0.000416026	0.000414245	0.00022336	0.000216416	0.000248126	0.000135875	0.000332593	0.00025891	0.000296127	0.000311529	0.000281527	0.000275141	0.000324431	0.000267917	0.000273812	0.000198116	0.000213046	0.000252694	0.000289164	0.000265738	0.000128888	0.000212104	0.00010566	0.000202876	0.00039959	0.00026934	0.00033391	0.000355845	0.000250025	0.000316869	0.000410281	0.000342205	0.000347236	0.000353465	0.000427048	0.000321756	0.000379513	0.000373006	0.000430863	0.000363956	0.000339964	0.000283992	0.000407175
Oscillatoriales	0.000286909	0.000184809	0.000211723	0.000245608	0.0002357	0.000247916	0.000251435	0.000296111	0.000169099	0.000176269	0.000225779	0.000123805	0.000291793	0.000233166	0.000245225	0.000297284	0.000284593	0.000236062	0.000280517	0.000248434	0.000236929	0.000192327	0.000189387	0.000237028	0.000262231	0.000246684	0.000116784	0.000200298	8.80444e-05	0.00018566	0.00036581	0.000309472	0.000311001	0.000328153	0.000364442	0.000350384	0.000376844	0.000373002	0.000373768	0.00040816	0.000357919	0.000274535	0.00036936	0.000415038	0.000403998	0.000410278	0.000348454	0.000376801	0.00038131
Gallionellales	0.000286601	0.000170133	0.000180457	0.000227978	0.000212529	0.000237345	0.000299199	0.000355741	0.000166271	0.00016784	0.000193903	0.000101778	0.00028708	0.000202274	0.000247315	0.000312997	0.000268833	0.000210641	0.000227984	0.000242828	0.000213163	0.000172723	0.000192754	0.000212696	0.000281475	0.000227107	9.84214e-05	0.000176929	7.26474e-05	0.000167354	0.000318117	0.000307353	0.000306229	0.000337665	0.000391793	0.0003691	0.000359599	0.000349484	0.000372075	0.00036874	0.000359484	0.000277675	0.000366794	0.000380782	0.000394054	0.000399088	0.000346467	0.000389183	0.000336574
Thermodesulfobacteriales	0.000241534	0.000159731	0.000201275	0.000213186	0.00022016	0.000230298	0.000235927	0.000295899	0.000157037	0.000162155	0.000201239	0.00010578	0.000281165	0.000206944	0.000243329	0.000281717	0.000277168	0.000225929	0.000239256	0.000252043	0.000220841	0.000184941	0.000195917	0.000230891	0.000259725	0.000231599	0.000104532	0.000180824	7.18968e-05	0.000176222	0.000341431	0.000294682	0.000305014	0.000329959	0.000352789	0.000334366	0.00035565	0.000375641	0.000348052	0.000444952	0.000346021	0.000255578	0.000376166	0.000420366	0.000404328	0.000406653	0.000350125	0.000349935	0.000372596
Dictyoglomales	0.000241048	0.00017683	0.000188855	0.000215232	0.000179276	0.000211854	0.000231068	0.000297448	0.000145416	0.000133143	0.000174656	0.000125534	0.000245217	0.000201097	0.000210561	0.000278829	0.00032876	0.000183986	0.000249201	0.000221944	0.000226828	0.000172643	0.000191759	0.000203975	0.000243327	0.000229091	0.000161969	0.00017413	0.000143727	0.000186527	0.000289853	0.000288888	0.000252819	0.000295524	0.000379053	0.000356564	0.00033564	0.000383241	0.000343849	0.00042015	0.00030651	0.000185345	0.000330087	0.000353323	0.000406968	0.000410466	0.000310023	0.000351923	0.000309932
Gloeobacterales	0.000267753	0.000156216	0.000181128	0.000213465	0.000222375	0.000228481	0.000321221	0.000322652	0.000168878	0.000187835	0.000191748	0.000104275	0.000259541	0.000185981	0.000237057	0.000292095	0.000251061	0.000247121	0.000232931	0.000246822	0.000200823	0.000186777	0.000165523	0.000203221	0.000250209	0.000211123	9.6218e-05	0.000161877	7.06123e-05	0.000140775	0.00034306	0.000280692	0.000318681	0.000307384	0.000268742	0.000285095	0.000412431	0.000309408	0.00033626	0.000331948	0.000376829	0.000284698	0.000362164	0.000357401	0.000392452	0.000348452	0.000343261	0.000298305	0.000377924
Anaerolineales	0.000240342	0.000164481	0.000180615	0.000223094	0.000199125	0.000235308	0.000279453	0.000342998	0.000162516	0.000159803	0.000175564	8.86516e-05	0.000253488	0.000185687	0.000217173	0.000279465	0.000285982	0.000204825	0.000254913	0.000228216	0.000220018	0.000164738	0.000174922	0.00021388	0.000252291	0.000224973	8.85205e-05	0.000161999	5.91689e-05	0.000161582	0.00032263	0.000259683	0.000281585	0.000287397	0.000274841	0.000293104	0.000338624	0.000335885	0.000336385	0.000344185	0.000348651	0.000268653	0.000347715	0.00034968	0.000396929	0.000347827	0.000314765	0.000287116	0.000357221
Gemmatimonadales	0.000243608	0.000153319	0.000182586	0.000198533	0.000188884	0.000229858	0.00029982	0.000335254	0.000175727	0.00017772	0.000172312	0.000107605	0.000246834	0.000187673	0.00024537	0.000263311	0.000239852	0.000216544	0.000222986	0.000233507	0.000206216	0.000182385	0.000178524	0.00019773	0.00024286	0.000215053	9.83627e-05	0.000160295	7.05289e-05	0.000153309	0.000364807	0.000247766	0.000301239	0.000286133	0.00024435	0.000269077	0.000367498	0.00029525	0.000317506	0.000320122	0.00038428	0.000335688	0.0003442	0.000351529	0.000375485	0.000332886	0.000327094	0.000267918	0.000357943
Desulfarculales	0.000231426	0.000145434	0.000179669	0.000223094	0.000206084	0.00023173	0.00032701	0.000370525	0.000167995	0.000149688	0.00016993	9.1501e-05	0.000248451	0.000185834	0.000210901	0.000264437	0.000232091	0.000194692	0.000258382	0.00020113	0.000209324	0.000137987	0.000151615	0.000186425	0.000231008	0.000203636	8.3526e-05	0.000167111	6.05534e-05	0.00015373	0.000387619	0.000242915	0.000282713	0.000283845	0.000226659	0.000257238	0.000329409	0.000304289	0.000299002	0.000292939	0.000342703	0.000271337	0.000314634	0.0003145	0.000364645	0.00030388	0.000294037	0.000246505	0.000335131
Chrysiogenales	0.000224319	0.000133608	0.000152504	0.000194393	0.000170142	0.00019798	0.00022776	0.000272033	0.000137992	0.000131065	0.000159872	7.83746e-05	0.000222437	0.000157148	0.000209831	0.000235996	0.000223469	0.000176143	0.000197178	0.000216898	0.000176417	0.000142379	0.000147018	0.000172859	0.000237762	0.000177358	7.55935e-05	0.00013717	4.94269e-05	0.000134805	0.000293864	0.000247107	0.000262928	0.000266748	0.000275384	0.000287184	0.000337791	0.000298929	0.000304334	0.000315852	0.000311206	0.000235193	0.000299014	0.000311237	0.000337734	0.000313132	0.000278908	0.000266442	0.000308878
Phycisphaerales	0.000222686	0.000154744	0.000162873	0.000201975	0.000189596	0.000215268	0.000370329	0.000344125	0.000160881	0.00015004	0.000157716	8.65386e-05	0.000227982	0.000168696	0.000207255	0.000252444	0.000223277	0.000204913	0.000228392	0.000197591	0.000203839	0.000159148	0.000164118	0.00019633	0.000212954	0.000202326	7.27437e-05	0.000157901	5.09116e-05	0.000143772	0.00035127	0.000208764	0.000310394	0.000260969	0.000181496	0.000235649	0.000373685	0.000249014	0.000264379	0.000251959	0.000354287	0.000316731	0.000325177	0.000302701	0.000346971	0.000280062	0.00029083	0.000202032	0.000356389
Puniceicoccales	0.000220655	0.000146289	0.000176239	0.000201743	0.000191454	0.000217305	0.000233963	0.00026274	0.000160748	0.000158548	0.00018029	0.000111575	0.000230477	0.0001876	0.000208665	0.000231493	0.000225193	0.000196146	0.000227831	0.000216408	0.00018766	0.000151761	0.000158086	0.000191808	0.000214186	0.000205957	0.000111995	0.000169991	9.13639e-05	0.000153581	0.000260147	0.000232599	0.000247005	0.000258019	0.00023167	0.00022912	0.000294569	0.000259973	0.000276798	0.000272408	0.000294425	0.000211326	0.000289251	0.000286552	0.000312849	0.00027156	0.000269063	0.00024554	0.000290284
Thermoplasmatales	0.000226438	0.000108957	0.000135274	0.000159599	0.00013764	0.000159992	0.000161282	0.00019093	0.000102776	0.000122283	0.000134802	7.39244e-05	0.000198133	0.000155236	0.000178814	0.000284703	0.000206319	0.000162441	0.000173972	0.000184556	0.000154753	0.000121577	0.000132758	0.000163546	0.000189845	0.000173765	8.32322e-05	0.000129989	6.02198e-05	0.000122196	0.000221228	0.000252901	0.000195634	0.00023135	0.000289392	0.000264986	0.000252005	0.000271732	0.000281628	0.0003239	0.000229679	0.000148859	0.000255333	0.000296556	0.000298616	0.00033645	0.000245941	0.000338348	0.000246658
Sphaerobacterales	0.000186447	0.000123539	0.000143672	0.000174763	0.000151163	0.000186419	0.00025526	0.00027316	0.000136711	0.000115226	0.000135104	7.37003e-05	0.000202245	0.000140672	0.000183043	0.000206038	0.000201098	0.000164909	0.000183764	0.000177618	0.000166408	0.000133156	0.000127136	0.000154717	0.000201994	0.000170208	6.60746e-05	0.000129177	4.64577e-05	0.000121032	0.000325951	0.000208246	0.000256246	0.000231892	0.000199066	0.000249665	0.000307074	0.000257014	0.00026739	0.000278156	0.000316591	0.000263001	0.000304258	0.000297861	0.000336932	0.000250243	0.000281256	0.000230602	0.000319645
Methylacidiphilales	0.000251377	0.000118171	0.000133342	0.000175833	0.000165199	0.00018273	0.000150944	0.000212755	0.0001102	0.000124321	0.000148717	6.88339e-05	0.00021315	0.00015097	0.000174584	0.000311284	0.000218247	0.000156097	0.000161527	0.000189427	0.000154388	0.000137348	0.000127781	0.000178511	0.000187848	0.000168224	6.78667e-05	0.000125607	4.01021e-05	0.000113501	0.00021728	0.000241784	0.000220886	0.000226474	0.000242901	0.000255323	0.000275173	0.000279491	0.000281063	0.000318808	0.000262678	0.000168044	0.000263701	0.000324722	0.00029739	0.000317945	0.000248741	0.000293137	0.00027824
Elusimicrobiales	0.000176207	0.000125248	0.000137521	0.000168762	0.000158399	0.000173646	0.000166969	0.00021895	0.000114353	0.000109737	0.000142289	6.40315e-05	0.00019402	0.000140599	0.000166514	0.000200212	0.000201577	0.000148387	0.000185141	0.000171416	0.00015809	0.000123773	0.000131382	0.000170652	0.000171536	0.000171182	6.60746e-05	0.000124674	3.70327e-05	0.000118406	0.000198917	0.000191383	0.000189994	0.000217504	0.000198764	0.000223375	0.000229187	0.000260133	0.000257417	0.000264852	0.000224419	0.000155768	0.000233967	0.000247837	0.000270526	0.000266309	0.000213968	0.000198965	0.000244161
Rubrobacterales	0.000163936	0.000113089	0.000130819	0.000149691	0.000149146	0.000166984	0.00024244	0.000246196	0.000122041	0.000114755	0.000120622	6.23027e-05	0.000180713	0.000123277	0.000161944	0.000181562	0.000170344	0.000152528	0.000180959	0.000163988	0.00015745	0.0001197	0.000120519	0.000144058	0.000164696	0.000145652	6.16089e-05	0.000112665	4.10362e-05	0.000104361	0.000297436	0.000168396	0.00024848	0.000199866	0.000156741	0.000196998	0.000309312	0.000211098	0.000215141	0.000231181	0.000296366	0.000241588	0.000276922	0.000252187	0.000297108	0.000215298	0.00023849	0.000178461	0.000301329
Thermomicrobiales	0.000162611	0.000118646	0.000141109	0.000164901	0.000158319	0.000180197	0.000263221	0.000272385	0.000129376	0.000119578	0.000132344	6.64647e-05	0.000172534	0.000129051	0.00017084	0.000191303	0.000175038	0.000160415	0.000204012	0.000149691	0.000159872	0.000117824	0.000132495	0.000161339	0.000175529	0.000156658	6.45468e-05	0.000131206	4.46894e-05	0.000127869	0.000233324	0.000162744	0.000190601	0.000183611	0.000138145	0.000178543	0.000223526	0.00019518	0.000211691	0.000189462	0.000234438	0.000211268	0.000219128	0.000214071	0.000233859	0.000204108	0.000200646	0.00015239	0.000234114
Entomoplasmatales	0.000132067	7.58995e-05	0.000101367	0.000117082	0.000134556	0.000115727	0.000112071	0.00011553	7.12276e-05	9.69951e-05	0.000100657	5.91971e-05	0.000137695	0.000123571	0.000107103	0.000112589	0.00017317	0.00011292	0.000157651	0.000131576	9.86289e-05	0.000105087	8.6817e-05	9.55003e-05	0.000104926	0.000143706	5.24131e-05	9.68829e-05	3.68492e-05	8.89285e-05	0.000209509	0.000115404	0.000156238	0.000172535	0.0001757	0.000124223	0.000227563	0.000154784	0.000176692	0.000184124	0.000221476	0.000147602	0.000185768	0.000155129	0.000231314	0.000196544	0.000162305	0.000154946	0.000211857
Parvularculales	0.000131051	8.53513e-05	9.15889e-05	0.000107407	0.000110001	0.000119691	0.000175033	0.000164389	8.79741e-05	9.57013e-05	9.1393e-05	5.72122e-05	0.000137418	8.88165e-05	0.000127085	0.000136967	0.000124836	0.000131997	0.000128477	0.000123306	0.000111837	9.98966e-05	9.18826e-05	0.00011558	0.000126846	0.000108706	5.03859e-05	9.04321e-05	3.71828e-05	7.93916e-05	0.000190958	0.000131655	0.000159492	0.000149478	0.000146658	0.000165399	0.000196628	0.000152624	0.000162453	0.000171066	0.000196617	0.000160164	0.00018733	0.000167635	0.000204874	0.000162161	0.000171247	0.000164886	0.000203032
Hydrogenophilales	0.000129198	7.96517e-05	8.89473e-05	0.00010964	0.000101144	0.000112864	0.000159835	0.000178328	8.35555e-05	7.86075e-05	8.74983e-05	4.78956e-05	0.000128685	8.77132e-05	0.000118091	0.000141862	0.000125363	0.000105695	0.000113482	0.000116088	0.000106719	8.48043e-05	8.4621e-05	0.000100399	0.000132454	0.000102567	4.16014e-05	8.13037e-05	3.17113e-05	7.54282e-05	0.000170966	0.000137402	0.00014973	0.000156581	0.000168998	0.00015208	0.000193951	0.000167503	0.000166029	0.000163592	0.000173574	0.000143548	0.000168307	0.000182099	0.000191536	0.000181228	0.000165963	0.000175678	0.000169231
Desulfurellales	0.000118339	7.60895e-05	9.33631e-05	9.59173e-05	0.000110397	0.000124426	9.6666e-05	0.000138129	7.92695e-05	9.05261e-05	0.000105081	5.59635e-05	0.000132335	0.000104226	0.000129953	0.00013217	0.000144764	0.000115388	0.000131078	0.00013585	0.000114031	9.37479e-05	9.47228e-05	0.000124409	0.000116014	0.000128695	6.13151e-05	8.81196e-05	4.50898e-05	8.82101e-05	0.000188702	0.000115546	0.000132722	0.000154414	0.000119911	0.000150077	0.000193249	0.000177982	0.000161011	0.000210239	0.000171132	0.000103122	0.000165517	0.0001759	0.000199925	0.000182103	0.000157744	0.000138986	0.000187269
Cenarchaeales	0.000120325	6.9155e-05	8.24024e-05	0.000107221	9.30384e-05	0.000111598	0.00013068	0.000151575	7.5823e-05	8.20969e-05	8.82546e-05	4.02438e-05	0.000128407	8.6426e-05	0.000102047	0.000131582	0.000112716	0.000101289	0.00010828	0.000107047	0.000102925	8.03325e-05	7.77986e-05	9.27548e-05	0.000123618	9.29464e-05	4.12782e-05	7.72467e-05	2.4922e-05	7.30502e-05	0.000151538	0.000140699	0.000138146	0.000139123	0.000160062	0.000144419	0.000181972	0.000143585	0.000176441	0.000174761	0.000158922	0.000130016	0.000158991	0.000151813	0.000180272	0.000162473	0.000149931	0.000145972	0.000164235
Acidimicrobiales	9.75934e-05	6.63527e-05	7.72769e-05	8.78234e-05	8.1374e-05	0.000100862	0.000137607	0.000145239	8.00648e-05	8.0019e-05	7.46042e-05	4.80877e-05	0.000109417	7.67169e-05	0.000104673	0.000105687	0.000106058	9.40635e-05	9.54778e-05	9.89182e-05	9.37843e-05	8.00131e-05	7.54561e-05	8.76945e-05	0.000112318	9.20855e-05	3.86047e-05	7.39604e-05	3.11775e-05	6.89134e-05	0.000168146	0.000112343	0.000128731	0.00012919	0.00012625	0.000127879	0.000156784	0.000126707	0.000153045	0.000138873	0.000178709	0.000153826	0.000162003	0.000148061	0.000178434	0.000144094	0.000144331	0.000127229	0.000165179
Cardiobacteriales	0.000112778	5.73283e-05	6.61979e-05	8.76373e-05	7.46917e-05	9.42004e-05	0.00010411	0.000125808	6.10207e-05	4.47338e-05	6.65501e-05	2.80138e-05	9.74953e-05	7.17152e-05	7.98293e-05	0.000124729	0.000105004	6.7012e-05	9.52738e-05	8.51124e-05	7.95704e-05	5.46996e-05	6.13136e-05	7.46668e-05	9.55808e-05	8.42994e-05	2.65297e-05	5.70424e-05	1.80493e-05	5.35057e-05	0.000145208	0.00012638	0.00012526	0.000133645	0.000155353	0.000142591	0.00016793	0.000143505	0.000144264	0.000154066	0.00016462	8.68484e-05	0.000140972	0.000165841	0.000161043	0.000161786	0.000138731	0.00015523	0.000135373
Nautiliales	9.91824e-05	5.85633e-05	6.82876e-05	8.27531e-05	7.95156e-05	9.13375e-05	8.52935e-05	0.000124259	5.92091e-05	6.16315e-05	7.44152e-05	4.0564e-05	0.000105397	7.72317e-05	9.23725e-05	0.000118561	0.000110417	7.56033e-05	9.8334e-05	9.69559e-05	8.26326e-05	6.7037e-05	6.3334e-05	8.92018e-05	0.000107263	9.86737e-05	4.1102e-05	6.87674e-05	2.66569e-05	6.2572e-05	0.000106979	0.000125249	0.000107254	0.000125398	0.000155051	0.000151122	0.00012914	0.000152384	0.000142633	0.000169998	0.000114339	7.41152e-05	0.000120721	0.00014768	0.000161373	0.000166474	0.000113893	0.000153072	0.000119388
Caldisericales	9.41946e-05	5.35761e-05	6.7775e-05	8.07064e-05	7.43358e-05	9.24936e-05	9.60457e-05	0.000125245	5.74416e-05	5.47704e-05	8.20155e-05	3.2592e-05	0.000127668	7.38115e-05	9.281e-05	0.000107155	0.000105962	7.74537e-05	0.000101241	9.36972e-05	9.02194e-05	5.70553e-05	6.49444e-05	7.94042e-05	9.23098e-05	0.000111289	3.75764e-05	6.52783e-05	2.19527e-05	6.82941e-05	0.000107355	0.000102262	0.000106777	0.0001322	0.000101314	0.000124397	0.000139188	0.000139266	0.000124945	0.000153984	0.000133374	8.66771e-05	0.000130261	0.000151323	0.000150015	0.000142594	0.000121525	0.000110757	0.000132876
Methanopyrales	8.72205e-05	6.1603e-05	5.79577e-05	7.55895e-05	7.03818e-05	7.86746e-05	0.000114345	0.000122922	6.47323e-05	5.3359e-05	6.12942e-05	3.13114e-05	9.61554e-05	6.38081e-05	8.26004e-05	8.84068e-05	8.07649e-05	7.19024e-05	8.55832e-05	8.48671e-05	7.5e-05	6.82747e-05	5.96153e-05	6.89605e-05	8.79768e-05	7.38181e-05	3.12011e-05	6.04098e-05	2.32205e-05	5.76177e-05	9.8456e-05	7.65908e-05	9.08967e-05	9.37322e-05	7.0763e-05	9.46254e-05	0.00010619	9.15106e-05	9.26424e-05	9.42792e-05	0.00011365	0.000111002	0.000102144	9.85803e-05	0.000113772	0.000100585	9.73197e-05	7.65643e-05	0.000105845
Nitrosopumilales	7.49496e-05	4.1132e-05	4.14772e-05	5.4471e-05	4.77647e-05	5.15872e-05	5.3554e-05	7.00499e-05	3.21673e-05	3.68926e-05	4.97992e-05	2.01059e-05	7.00488e-05	4.80308e-05	6.03338e-05	0.000102994	8.23936e-05	5.07547e-05	5.22272e-05	5.76059e-05	5.649e-05	4.11644e-05	4.36281e-05	5.70633e-05	7.1367e-05	5.73475e-05	2.30629e-05	4.40192e-05	1.54303e-05	3.77513e-05	7.4077e-05	8.58232e-05	7.60148e-05	7.96452e-05	0.000105118	0.000111688	9.41671e-05	9.26305e-05	9.94165e-05	0.000109719	8.99806e-05	5.48727e-05	8.6859e-05	0.000107987	0.00010887	0.000106836	9.14941e-05	0.000112291	8.66412e-05
Fervidicoccales	5.54397e-05	3.18227e-05	4.77067e-05	5.0331e-05	5.09675e-05	5.09266e-05	6.34791e-05	7.64565e-05	3.55254e-05	3.2972e-05	4.29551e-05	2.05221e-05	6.29792e-05	4.40956e-05	5.73682e-05	6.24624e-05	5.76755e-05	5.2561e-05	5.87046e-05	5.45925e-05	4.8766e-05	3.78905e-05	3.86211e-05	4.96343e-05	5.99822e-05	5.3155e-05	2.06832e-05	4.41815e-05	1.29448e-05	3.60421e-05	5.48997e-05	5.36513e-05	5.44513e-05	5.92373e-05	6.00157e-05	5.84988e-05	6.84533e-05	7.30325e-05	7.07519e-05	7.14485e-05	6.73759e-05	4.38525e-05	7.53671e-05	8.38449e-05	8.26189e-05	8.28934e-05	6.51658e-05	6.6795e-05	7.15997e-05
Acidilobales	5.35859e-05	3.07303e-05	3.69431e-05	4.34465e-05	4.24268e-05	5.1367e-05	5.86199e-05	6.93459e-05	3.92812e-05	3.84609e-05	3.71698e-05	2.2379e-05	5.66028e-05	4.31394e-05	5.17286e-05	6.26582e-05	5.5951e-05	4.84196e-05	4.67188e-05	4.85656e-05	4.36929e-05	3.94476e-05	3.77427e-05	4.41972e-05	7.21316e-05	4.51818e-05	2.10945e-05	3.69599e-05	1.60308e-05	3.12612e-05	5.71558e-05	6.27423e-05	4.79865e-05	5.61671e-05	5.61515e-05	6.15457e-05	6.83216e-05	7.7272e-05	6.92466e-05	7.51441e-05	6.61235e-05	4.76781e-05	6.7557e-05	7.58519e-05	7.58322e-05	7.82673e-05	6.86883e-05	6.7363e-05	6.40512e-05
Caudovirales	3.04565e-06	7.12448e-07	1.06453e-06	2.41886e-06	1.73977e-06	1.43145e-06	8.27089e-07	2.39367e-06	6.62788e-07	4.31263e-07	9.83127e-07	2.2411e-07	5.72958e-06	9.19425e-07	8.75108e-07	2.64339e-06	1.91613e-06	1.40985e-06	1.37708e-06	1.9272e-06	8.68373e-07	5.58974e-07	5.85612e-07	9.69e-07	1.9541e-06	7.48662e-07	3.23175e-07	8.51985e-07	2.00177e-07	8.91762e-07	9.27529e-06	2.4494e-06	7.15893e-06	3.73243e-06	1.87172e-06	5.39722e-06	9.21486e-06	4.47954e-06	4.32791e-06	5.17386e-06	1.02692e-05	5.70996e-06	9.20471e-06	4.56742e-06	7.0695e-06	2.81312e-06	4.9676e-06	3.06712e-06	8.60306e-06
[truncated: 41 more columns]

## Sheet: Family
ID	sample3	sample5	sample7	sample8	sample9	sample10	sample12	sample15	sample16	sample18	sample20	sample21	sample22	sample23	sample24	sample25	sample26	sample27	sample28	sample29	sample30	sample31	sample32	sample33	sample34	sample35	sample36	sample37	sample38	sample39	sample40	sample41	sample42	sample43	sample44	sample45	sample46	sample47	sample48	sample49	sample50	sample51	sample52	sample53	sample54	sample55	sample56	sample57	sample58
Number	3	5	7	8	9	10	12	15	16	18	20	21	22	23	24	25	26	27	28	29	30	31	32	33	34	35	36	37	38	39	40	41	42	43	44	45	46	47	48	49	50	51	52	53	54	55	56	57	58
Kitten Name	Salem	Orion	Hutch	Fat Louis	Bellatrix	Ludo	Wussel	Daphne	Dexter	Scooby	Aston	Freeby	Donnatello	Ginny Weasley	Mr Bigglesworth	Morgana	Kalahari	Noddy	Duchess	Rufus	Ace	Cookie	Justice	Squirt	Sophia	Winston	Shrimp	Liquorice	Saffron	Sassie	Salem	Orion	Hutch	Fat louis	Bellatrix	Ludo	Wussel	Daphne	Dexter	Scooby	Aston	Freeby	Donnatello	Ginny Weasley	Mr Bigglesworth	Morgana	Kalahari	Noddy	Rufus
Neuter Date	Conventional	Early	Conventional	Early	Conventional	Conventional	Early	Early	Conventional	Conventional	Early	Early	Conventional	Conventional	Early	Early	Conventional	Conventional	Early	Early	Conventional	Conventional	Early	Early	Conventional	Conventional	Early	Early	Conventional	Early	Conventional	Early	Conventional	Early	Conventional	Conventional	Early	Early	Conventional	Conventional	Early	Early	Conventional	Conventional	Early	Early	Conventional	Conventional	Early
Age(weeks)	18	18	18	18	18	18	18	18	18	18	18	18	18	18	18	18	18	18	18	18	18	18	18	18	18	18	18	18	18	18	30	30	30	30	30	30	30	30	30	30	30	30	30	30	30	30	30	30	30
SIBLING Group	2	4	6	6	6	7	7	8	9	9	10	10	11	11	13	13	14	15	16	17	17	17	18	19	19	20	20	21	22	23	2	4	6	6	6	7	7	8	9	9	10	10	11	11	13	13	14	15	17
SEX	Male	Male	Male	Male	Female	Male	Male	Female	Male	Female	Male	Female	Male	Female	Male	Female	Female	Male	Female	Male	Male	Female	Female	Male	Female	Male	Female	Male	Female	Female	Male	Male	Male	Male	Female	Male	Male	Female	Male	Female	Male	Female	Male	Female	Male	Female	Female	Male	Male
Nostocaceae	22081	11791	17525	18021	19561	15136	8993	15630	13177	14065	18407	11810	20508	19987	16996	21534	19323	16765	17232	23541	16757	14497	20893	14058	21964	20241	12947	16140	16851	24334	17909	22437	23369	17255	19918	13532	28296	14459	20495	15323	19553	15660	21758	22529	29543	20854	24985	21994	21872
Prochlorococcaceae	15989	10093	13464	13050	13793	11369	6817	11931	9867	11004	14141	9906	15947	15451	13575	16535	15954	12929	12829	19799	13080	12712	17043	10961	17809	16532	10979	12388	14345	19656	12769	17797	17542	14183	16550	11715	21141	12640	15402	13638	14454	11570	16765	18447	23484	16809	19739	18757	16797
Acetobacteraceae	21063	13041	17204	18140	19188	15731	12580	18835	14506	16162	17454	12134	20740	19192	17939	20934	19013	18377	17956	23747	17439	16626	22806	14443	22522	21802	11722	15520	14556	23733	20968	20885	26427	17724	16922	12321	32386	14260	18993	14420	22075	21596	23356	23387	30094	19338	27138	19179	24894
Rhodospirillaceae	70925	48102	68482	62551	75544	59925	42597	61500	62742	66375	70001	58506	70845	73620	65465	66886	67892	70122	65154	86912	62062	62966	84468	51733	74608	79048	55570	61540	85495	94604	72172	68355	86746	59088	60791	38248	99155	43510	65279	44565	70956	77642	76334	74173	99715	63609	86184	63521	81594
Sphingomonadaceae	29796	17569	24446	24208	27401	22181	16527	25687	20625	22369	24467	16959	29510	26425	25635	29762	26464	26422	24471	33894	24156	22471	30804	19419	31760	29136	17110	21840	22411	32741	29887	29775	36724	24983	23899	17800	44001	19710	27240	20255	30430	27376	32700	33313	42089	27707	37053	28256	33758
Erythrobacteraceae	3124	2009	2910	2560	3032	2753	1840	2650	2440	2519	2919	2352	3058	3157	3022	3057	2992	3024	2785	3952	2612	2694	3783	2289	3420	3196	2509	2515	3570	3836	3081	3025	3420	2541	2384	1862	4506	2159	2909	2098	2959	2803	3338	3411	4469	2966	3820	2856	3445
Rhizobiaceae	52793	31699	43173	43934	48737	39068	28349	45201	43900	39727	52000	30013	58490	47743	44300	52150	47954	45747	44279	59020	43536	39545	55119	35360	56403	52710	30570	39066	39376	59734	48600	60838	62290	50614	44911	31746	74416	34232	47805	35516	51125	47242	57139	57796	74306	49141	65011	51312	58157
Xanthobacteraceae	13343	7332	10214	10778	11772	9882	7288	11303	9118	9468	10592	6425	12453	11423	10403	12554	11808	10726	10806	13574	10629	9347	12975	8285	13740	12562	6739	9289	8876	14573	13871	13015	16260	11532	9933	7613	19060	8337	11887	8941	13493	12926	14191	14335	19080	12366	16414	11574	14804
Bartonellaceae	6930	3944	5231	5587	5904	4675	3113	5390	4216	4628	5631	3253	6677	6120	5273	6973	6309	5234	5865	7390	5426	4544	6684	4417	6638	6987	3296	4793	3956	7179	5763	6794	7174	5877	5713	3973	9520	4890	6292	4777	6170	4758	6810	7776	9182	6806	8037	6584	6570
Beijerinckiaceae	7759	4496	6262	6647	7201	5961	4520	6714	5141	5210	6389	4118	7363	6851	6100	7749	7165	6523	6342	8137	6196	5501	7784	5272	8549	7282	4248	5753	5409	8914	7396	8465	9239	6501	7100	4815	11082	5358	7466	5338	7429	6682	8213	8485	11040	7488	9420	8080	8517
Bradyrhizobiaceae	50942	30375	41189	41207	46427	38223	28291	42690	36405	38018	42237	29321	51060	45226	44364	49038	45534	44335	40879	58923	41183	40626	54737	34059	54310	50339	29414	36972	38375	57151	52126	50443	62734	42630	40133	29227	75029	32793	47018	33447	51731	49910	56077	56240	72921	46833	64872	46642	59602
Brucellaceae	6261	3578	5067	4988	5613	4334	3146	5249	4223	4802	5521	3593	6295	5811	5514	6689	5860	5894	5073	7661	4954	4998	6953	4494	6925	6193	3677	4876	4441	7406	6722	6440	7773	5222	5833	4860	9751	4938	5894	5261	6775	6258	7223	7515	9895	6348	8132	7016	8176
Phyllobacteriaceae	18892	11065	15185	16349	17297	14376	10492	16428	12520	13812	16163	10233	18414	17309	15557	19578	17467	16236	16023	21109	15639	14110	19953	13113	20729	18939	10774	13837	13225	21754	17945	19639	23301	16077	15858	11974	27848	13087	18571	13540	19138	17079	21251	21381	27222	18300	24220	18639	21901
Hyphomicrobiaceae	13492	7875	10588	11384	11903	9965	7205	11076	8426	9332	10891	7208	12902	11959	11611	14077	12208	10954	10424	15113	10958	9558	13683	8792	14600	12923	7701	9762	10092	14812	12786	14619	16178	11643	12507	8731	19222	9514	13041	10123	13206	12035	14978	15837	19208	13098	17574	14878	15163
Methylobacteriaceae	28100	17038	24319	23125	26904	21719	17682	25639	19990	21805	23254	17655	27631	26293	24498	26969	25476	25893	23567	31290	23983	21954	29879	18426	29539	28269	17181	21507	23507	32434	29578	25762	36592	22464	21297	14731	44281	17121	25213	17924	30168	30105	31630	31182	40569	25032	36721	24222	33684
Anaplasmataceae	13900	8205	11617	11093	12710	10309	5689	10099	8901	10114	12489	8819	13776	13350	11720	14015	13339	11857	11694	16277	11454	10702	15235	10071	14211	15256	9552	10997	12691	16662	11350	14241	14838	11417	12303	8555	17996	10115	12330	10296	12033	9856	14392	14739	18622	13584	16152	13778	14032
Rickettsiaceae	7209	4229	5795	5589	6054	5007	2494	4439	3970	4722	6584	4365	7806	7360	6224	7663	7678	6166	6068	8966	6044	5679	8390	5587	8820	8475	5321	5994	6866	9389	6477	8239	8234	6429	7592	5723	10474	6461	7223	6762	6972	4848	8429	9106	11742	8414	9257	8336	8323
Caulobacteraceae	22227	12879	17869	18846	20248	16299	12958	20370	14864	15785	17698	12323	21641	19862	18615	22906	20198	19211	18297	24894	18786	16360	22191	14361	24112	21591	12354	16031	16594	24115	20926	23140	26943	18421	19558	13775	31407	14501	21077	15636	21784	20222	24531	24603	32053	20434	27899	21968	24182
Rhodobacteraceae	47708	27380	38306	40256	42940	35420	26505	41435	31909	33070	39165	24981	47142	42190	39775	48370	44081	40861	38491	53900	39076	35449	49046	31485	51335	46882	25563	34585	31453	51796	49659	47296	60092	41287	37669	29716	72209	32879	44950	34308	50088	46339	54595	54919	70271	45348	62174	44780	56781
Hyphomonadaceae	9954	5459	7259	8142	8234	7041	4889	8086	6091	6646	7541	4898	9696	8244	8267	10107	8883	7796	7126	11729	7608	7088	9365	5947	10674	9477	5010	6479	6072	10182	10143	10718	12275	8809	8996	6338	14860	7362	9441	6990	9858	8487	10801	11548	14658	9538	12777	10337	10994
Parvularculaceae	2969	1797	2323	2309	2782	2174	1693	2335	1991	2441	2417	1787	2974	2415	2614	2798	2606	2996	2519	3519	2447	2502	3138	2147	2986	2904	1715	2229	2229	3205	3047	2795	3676	2483	2429	1900	4481	1908	2590	2083	3140	2805	3358	3083	4347	2594	3792	2903	3658
Magnetococcaceae	6997	4123	6254	5693	7384	5636	4024	5884	5055	5520	6562	4244	7198	7040	6091	6364	5877	6245	6361	7646	5991	4962	7276	4694	6807	7099	4387	5228	6334	8190	6376	5718	7696	5911	4141	3640	9350	4278	5536	4304	6820	5635	6803	6860	9142	5822	7528	5000	7336
Alcaligenaceae	29438	16326	21898	22866	25072	20564	15088	24883	18297	18875	23652	14147	26534	24562	22383	29949	26039	23331	23196	30061	22854	20388	28829	18241	28701	27155	14641	20045	17923	30512	24691	28083	33941	24637	25961	17814	38658	20345	25749	19706	26047	24438	30151	32091	38413	28130	34280	29948	31095
Comamonadaceae	56747	34311	46429	46724	51459	42395	34623	51896	38750	41397	46703	31242	54501	51247	48012	57976	51318	50523	47579	64482	47251	43415	60599	37577	59670	56661	31432	41299	39968	63398	57634	55158	71004	48302	46436	33188	82868	38412	50908	38327	58100	55674	62953	62698	81630	53589	71393	54194	65689
Burkholderiaceae	139794	84281	115129	115137	126982	105173	86269	126392	101913	106241	116736	86189	134145	126541	120502	137366	124117	124483	114420	158911	114959	108876	150043	90746	144479	140036	85657	103090	118344	160210	145860	130702	177664	113643	108992	79915	209717	90663	126454	92529	144800	148714	155892	153534	199665	127105	178769	129662	164138
Oxalobacteraceae	19995	10263	13662	14940	16271	12679	8689	13945	12199	11779	15025	8880	17018	15755	13779	17761	15695	14029	14320	18900	13844	13016	18345	11297	18061	17126	9342	12280	11704	19598	17291	18212	21157	15805	16875	10681	25136	11732	17045	11676	17434	16263	18950	19963	23895	18005	21407	18243	19261
Rhodocyclaceae	22585	12544	17630	18689	20324	16300	13051	19297	14595	14825	18541	11658	20463	19676	17263	22766	18909	18156	18377	22748	17564	15037	21833	14184	22726	21189	12645	15795	16500	24017	21835	21731	28619	18153	19889	14435	32246	15535	20966	15975	22524	20395	24690	24371	31440	21426	27246	23031	24845
Neisseriaceae	27967	12965	17041	17960	20924	15602	11095	17021	15309	15803	19211	12821	21891	19700	18447	20995	21043	17179	17257	25452	16564	17173	23219	14221	22776	22034	13356	15601	17883	25319	20985	23371	26527	19124	22167	13690	29950	14176	21711	14606	20814	21553	23479	24819	28614	23793	25752	23645	22747
Gallionellaceae	6493	3582	4577	4901	5375	4311	2894	5053	3763	4281	5128	3179	6213	5500	5087	6394	5612	4781	4470	6930	4664	4326	6583	3951	6626	6067	3350	4361	4355	6756	5076	6525	7058	5609	6489	4240	8195	4369	5932	4490	5741	4863	6575	7003	8361	6384	7672	6852	6064
Methylophilaceae	10412	5508	7302	7818	8564	7006	4568	7050	5998	6790	8523	5499	9645	8900	7849	10621	8862	7804	7104	11166	7173	7048	10128	6096	10306	9445	5587	6986	7407	10715	8521	10518	11805	9106	9788	6612	14389	7635	9886	7481	9064	7555	10555	11549	13707	10215	12179	11757	10497
Nitrosomonadaceae	14079	7386	10554	11658	12529	9931	7002	11236	8281	9206	11066	6370	13071	12169	10446	14670	12398	10977	11478	13964	10766	8647	12787	8680	14030	13229	7205	9420	8669	14396	12225	14547	15677	11931	13212	8982	18804	10056	13109	9631	12905	10099	14701	15092	19535	13957	15991	14934	14639
Hydrogenophilaceae	2927	1677	2256	2357	2558	2050	1546	2533	1891	2005	2314	1496	2785	2385	2429	2898	2617	2399	2225	3313	2335	2124	2890	1865	3118	2740	1416	2004	1901	3045	2728	2917	3451	2601	2799	1747	4420	2094	2647	1992	2772	2514	3017	3349	4064	2899	3675	3093	3049
Acidithiobacillaceae	10765	5752	8518	8888	9401	7704	5539	9008	7124	6067	9299	5252	10727	9422	8420	11103	9781	8367	8835	11422	8609	7175	10432	6837	11292	9529	5679	7978	6727	11659	8740	11924	11818	9409	9955	6407	14038	7565	9837	6991	9670	8135	10898	11134	14140	10265	12576	10982	11277
Moraxellaceae	19952	10505	14825	14854	17221	13146	7515	13327	11482	13105	16364	10057	19084	17740	14693	20707	17950	15182	14821	20775	14682	13356	18878	12915	20874	19421	11060	13512	14564	21275	15525	22810	20452	16621	21242	14180	24707	14914	19098	15575	17040	12294	19953	21396	27270	20218	22837	24003	18842
Pseudomonadaceae	79721	45173	61288	65012	69915	56684	42592	65345	51485	55363	63764	43300	76533	69123	64571	80615	70903	67565	61369	87006	63192	58004	78868	51115	83159	76024	43991	56716	57690	85698	74055	81221	94429	65180	69092	49527	112090	53161	74092	55351	77768	71188	86452	89058	110865	74740	99278	80686	86934
Vibrionaceae	49171	26840	37346	41828	42877	34442	19664	33963	30834	33081	41627	25901	46613	43810	37918	47209	44240	38080	38745	54153	37134	34356	48107	31219	48581	47662	27684	34303	36494	52665	40188	50278	51978	41390	45698	31029	66534	33194	49267	36007	48006	35746	52579	52595	71573	49459	56431	56737	48783
Pasteurellaceae	33958	17495	26542	28938	29247	23439	11698	22072	19682	22434	31126	19378	32163	31559	27242	35579	31463	27173	26368	38308	26464	23391	33825	23543	36009	34505	21403	25202	32194	37964	26300	37126	35195	28754	35268	25999	43969	26783	33250	29053	30854	19865	35745	39375	48713	36457	40279	41401	32854
Aeromonadaceae	19523	10281	13951	16723	15982	14849	8877	14157	11515	11949	15135	9848	17901	16611	14387	20391	17431	15244	16518	19622	14716	12702	17831	11319	19726	18279	11311	12875	19668	20683	15341	21710	20675	15777	21630	14750	26084	13811	21907	15083	19366	13422	21801	22081	29651	20052	23294	28399	18763
Alcanivoracaceae	5961	3157	4145	4623	5046	3821	2480	4144	3325	3495	4814	2794	5618	4968	4585	6060	5020	4711	4627	6592	4436	3908	5694	3635	6047	5489	3058	4033	3934	6016	5403	6056	7108	4982	5441	3952	8451	4388	5714	4586	6064	4676	6414	6746	8704	5872	7221	6350	6896
Halomonadaceae	8222	5110	7058	7051	8090	6525	4693	7251	5803	6117	7153	5394	8026	7583	7235	8488	7455	7461	6964	9931	7206	6403	8650	5746	9752	8072	5257	6182	7281	9791	7434	8656	9585	6797	7440	5206	10510	5365	7721	5520	7549	7053	8641	8492	11497	7829	9916	8720	8375
Hahellaceae	8573	5234	7508	7057	8577	7129	3914	6281	6161	7435	8461	5726	8717	8670	7525	8227	8151	8290	7266	10152	7211	6949	9623	6395	8862	9094	6047	6662	8166	10206	8373	8699	10234	8181	7226	5343	12252	6044	8142	6326	8780	7186	9551	10131	12626	8542	10860	8497	9969
Oceanospirillaceae	15428	8574	11485	12315	12994	10309	6333	10903	9216	10117	12982	7812	14413	13785	11962	14774	14045	11988	11949	16373	11311	11087	14941	9668	15052	14371	8672	10677	11432	16156	11481	15810	14884	12469	13992	9607	19192	10273	14465	11141	13115	10411	14689	15923	19330	15200	16900	15760	14801
Ectothiorhodospiraceae	12607	6682	9388	10462	10653	8906	7061	10673	8024	8413	9357	6583	11151	10169	9903	12479	10498	10260	9244	12907	9029	8372	11592	7175	12972	11306	6085	8281	8701	12288	13465	12916	15743	10357	10821	7792	18768	8114	12353	8503	13250	12107	13648	13919	17652	12069	16131	13134	14361
Chromatiaceae	17604	9294	12267	13760	14679	12029	8173	12918	10360	11165	13238	8606	16121	14226	13347	17227	14882	13013	12521	18753	12434	11969	16099	10262	17538	15915	8748	11417	10675	17119	16464	18464	20994	14456	16811	10592	24918	11613	16941	12214	16917	14935	18532	19604	24376	16729	21628	18796	18954
Halothiobacillaceae	2910	1499	2116	2318	2430	2048	1482	2299	1797	1687	2296	1446	2613	2513	2047	2857	2328	2151	2383	2873	2129	1730	2448	1665	2864	2485	1656	1986	2268	2941	2169	2762	3218	2339	2246	1583	3837	1744	2510	1700	2466	1884	2788	2931	3386	2593	3053	2627	2607
Alteromonadaceae	33188	18214	26123	25714	28942	23403	13627	22666	20299	22021	27765	19532	31953	30323	26843	33724	29650	26482	25285	36678	25795	22856	32687	21810	34471	31978	22093	24352	31799	37770	26473	35832	34962	27762	32630	21688	43556	23288	30733	23841	28923	22252	33320	36290	44787	33055	38773	36435	32345
Colwelliaceae	6477	2949	4385	4770	5096	3810	2337	4175	3208	3584	4573	2715	5396	5079	4318	7157	5316	4732	4382	6280	4452	3893	5311	3908	5700	5162	2867	3867	3730	5884	3778	6542	5591	4552	5952	3850	7380	4328	5375	4453	4641	3220	5608	6600	7452	6180	6521	6912	5385
Ferrimonadaceae	4484	2212	3064	3881	3499	3055	2023	3345	2522	2269	3263	1725	4087	3385	2991	4568	3687	2875	3219	3938	3177	2396	3527	2533	4611	3453	1865	2789	2316	4204	3178	4818	4833	3611	4309	2923	5742	2801	4050	2970	4220	3160	4516	4666	6146	4125	5215	5371	4073
Idiomarinaceae	2485	1257	1852	1964	1934	1681	923	1666	1371	1559	1934	1162	2200	2138	1932	2548	2272	1848	1676	2667	1699	1484	2440	1576	2483	2187	1161	1649	1595	2684	2620	2760	3035	2416	2229	1627	3915	1989	2502	1940	2670	1956	2717	2971	3811	2593	3240	3013	2856
Pseudoalteromonadaceae	10365	5788	7358	8128	8371	6893	3689	6729	5683	6510	8239	4811	10089	9062	7633	10769	9692	7918	7454	11593	7437	7050	9949	6714	10250	9796	5376	7095	6914	10535	7881	11192	9898	8915	10377	6786	13699	7893	9497	8100	9043	6416	10233	11584	14409	10512	11766	11547	10170
Psychromonadaceae	3981	2160	2980	2963	3307	2685	1339	2535	2318	2623	3292	2313	3845	3538	3305	4374	3514	3168	2764	4583	2827	2880	4124	2485	3835	3726	2580	2831	4001	4318	3394	4183	4344	3500	3648	2647	6093	2999	3706	3195	3925	2612	4181	4927	5497	4243	4895	4665	4157
Shewanellaceae	53687	28408	39882	42472	45249	35880	23099	37623	31188	34630	43354	27715	49715	46751	41573	54036	47722	41589	41287	57981	40494	36911	50804	34123	54002	50890	30049	36971	40783	56564	42888	55005	56439	44302	49398	33747	70099	36403	49142	38713	48718	38315	55159	57723	74075	52231	62235	58711	53626
Enterobacteriaceae	1276909	99404	148482	4868526	290046	155344	79104	245240	143202	134182	1993113	96451	2364262	158864	142986	1697544	522473	158885	540113	203181	1287750	124080	175435	118084	848175	1144207	105650	1014792	464518	569946	151602	200632	195193	146958	156446	114524	248482	120538	172218	125311	179903	133766	193058	207555	261770	170402	205084	210775	231243
Coxiellaceae	3674	2212	3281	3639	3543	3124	1663	2927	2679	3124	4167	2302	4288	3860	3263	3994	4210	3842	3335	4832	3465	3287	4666	2993	4555	4484	2598	3043	3753	4766	3074	4106	3699	3536	3648	2804	4676	3061	3415	3250	3772	2802	3998	4045	5704	3817	4345	4046	4135
Legionellaceae	18728	13614	21093	17101	20795	18277	8663	13813	19884	17872	23364	18966	20579	23647	19290	18572	20641	19770	18870	25961	18523	17738	26335	15916	20216	23633	22395	19339	36342	32087	16509	18799	20615	16487	15451	10495	26399	13745	18136	13853	18282	16308	20720	21297	27118	19175	22316	16955	21262
Cardiobacteriaceae	2555	1207	1679	1884	1889	1711	1007	1787	1381	1141	1760	875	2110	1950	1642	2548	2192	1521	1868	2429	1741	1370	2094	1387	2250	2252	903	1406	1082	2160	2317	2683	2887	2220	2573	1638	3827	1794	2300	1876	2629	1521	2527	3050	3417	2588	3072	2733	2439
Francisellaceae	17700	6396	9467	9095	11113	8132	3747	6846	8435	8309	10368	6587	11629	11176	8640	9330	10747	8514	9654	12155	8799	9827	12486	7776	11048	12542	7897	8288	10867	13557	10146	12882	11278	10675	11928	5994	15433	6254	13040	6699	11177	10941	11572	13822	13992	15762	12521	11776	10176
Piscirickettsiaceae	11010	6226	8742	8253	9571	7838	4611	7901	6918	7923	9841	6353	10255	10278	9518	10947	10392	9575	8708	13276	8495	8730	11780	7760	11453	11428	7035	8206	9505	12562	9099	11603	11601	9112	9778	6954	14185	7748	10191	8590	9561	8646	11234	12368	15081	10949	12916	11262	11226
Methylococcaceae	14954	8489	11905	12356	13039	10712	7047	11959	9427	9874	12437	8223	14261	13365	12288	15095	13875	12298	11372	16701	11672	10433	14543	9802	15804	14411	8529	10447	11178	16251	12239	15130	15779	12426	13867	9750	19275	10734	13511	10642	12931	11399	15258	15282	19997	14399	17706	15821	15270
Xanthomonadaceae	40011	22526	30843	32536	35046	29141	23454	35022	26261	27623	31140	21195	38396	33797	31851	39647	34120	33032	31248	41923	31415	27759	38657	24466	41801	36452	20989	27480	26759	42278	39553	40574	49109	33834	33872	23587	59243	25669	36935	26228	40354	37667	43559	44220	56218	36765	49963	39345	44957
Myxococcaceae	35175	20698	28550	29209	32061	26608	22896	33107	25044	25200	28019	19326	33706	30726	29698	34360	30553	30997	29140	38987	29038	26003	36023	22107	36609	33180	18788	25276	24548	38729	39638	33061	47761	29507	25493	20600	56619	22463	32432	23244	39642	39697	41122	40599	52324	32026	47700	30317	44245
Cystobacteraceae	11787	6954	9466	9740	11075	8895	7077	10551	8324	9195	9472	6481	11261	10791	9666	11214	10481	10084	10044	12824	9707	8997	11854	7478	12243	12220	6453	8427	7758	12888	13048	11092	15093	9969	8751	6713	17640	7520	11177	7907	12667	12887	13760	13180	17671	10696	15240	10514	14541
Kofleriaceae	11381	7032	9842	9492	10725	8674	7347	10758	8645	9085	9437	6977	11362	10406	10937	11430	10302	10646	9643	14231	9638	9279	12357	7866	12794	11928	7242	8462	9371	13272	11776	11599	14111	9327	9262	6625	16699	7335	10268	7571	11477	11610	12664	12192	16361	10310	14785	10418	13076
Polyangiaceae	16015	9646	13195	13764	14832	12586	9847	14494	11304	11775	13607	9328	15998	14062	13705	16012	14440	14009	13230	18120	13576	12716	16980	10855	17701	16022	9147	11853	11825	18510	19038	16673	22120	14228	13222	10469	26590	11248	15606	11468	18494	17901	18859	18349	24983	15158	22063	15604	20688
Bacteriovoracaceae	4906	2431	3698	3681	3912	3240	1457	2979	2548	3148	4014	2847	4631	4419	3832	5017	4456	3730	3413	5534	3484	3515	4952	3149	4892	4587	3293	3426	4418	5557	3781	5363	5009	4309	5227	3543	7027	3941	4480	4234	4302	2953	4918	5666	6999	5229	5606	5633	5043
Bdellovibrionaceae	5484	2860	4155	4296	4570	3788	2300	4050	3406	3440	4406	2970	5287	4589	4547	5532	4966	4412	3994	6770	4114	4174	5143	3622	5874	5178	3106	3759	4030	5653	4579	6081	6206	4796	5397	3566	7688	3921	4906	4037	5146	3997	5946	6222	7700	5325	6765	6111	5762
Desulfarculaceae	5243	3062	4557	4796	5212	4209	3163	5263	3802	3818	4494	2858	5377	5053	4338	5402	4845	4419	5066	5740	4580	3456	5178	3463	5438	5440	2843	4119	3630	6206	6185	5157	6516	4715	3754	2955	7507	3804	4767	3567	5473	4752	5640	5784	7737	4861	6511	4340	6038
Desulfobacteraceae	23140	12190	17753	18131	20798	15973	9694	15798	14643	15996	20200	12822	22677	20787	18277	22524	20718	18980	17863	26554	16704	16742	22899	15297	22442	22948	13574	16502	17110	24900	21416	24900	27345	21241	22009	15123	33750	17405	22353	17647	23008	17595	24914	27349	32298	22975	28853	24371	25690
Desulfobulbaceae	15726	8751	12311	12637	14050	11174	6192	11117	9800	11187	13773	8460	15898	14349	13024	15906	15628	13479	12671	19105	11929	12080	16258	10830	16766	16527	8788	11180	10268	16936	15657	17971	19105	15731	16148	10629	24431	12421	16324	13072	16437	12480	17908	19787	25014	16730	21329	16298	18642
Syntrophaceae	19918	12612	17180	16309	18925	15041	9296	14906	13705	16071	17665	12789	19354	19083	17399	19446	18895	17338	17121	24131	16235	16714	22257	14428	19988	21594	12009	15381	15243	23766	16802	19839	23748	17566	17215	11646	28451	13557	18527	13820	18918	17060	20617	22531	26101	19491	23860	18210	21135
Syntrophobacteraceae	6535	3400	4869	5175	5609	4802	3288	5148	4068	4024	5389	3250	6296	5492	5325	6182	5880	5220	4939	7339	5145	4383	6133	4091	6511	6075	3407	4439	4148	6814	5809	6457	7936	5828	4949	3777	9534	4551	5976	4726	6558	5318	6978	7519	8909	6304	8094	5766	7106
Desulfohalobiaceae	3812	2025	2691	2772	2911	2582	1589	2529	2247	2329	2746	1726	3547	3096	2861	3239	3083	2772	2493	4131	2541	2597	3354	2224	3590	3277	1700	2322	2106	3560	2711	3945	4718	3652	2718	1977	5278	2371	3352	2406	3469	2783	3890	4625	4743	3540	4828	3293	3720
Desulfomicrobiaceae	5667	2741	3938	4019	4205	3551	2166	3600	3018	3441	4129	2519	4852	4756	3885	5383	4592	4040	3632	5560	3637	3391	4845	3190	5427	4645	2696	3348	3300	4953	4693	5668	6573	5701	4108	3123	7989	3564	5150	3838	5450	3959	5690	7007	7157	5700	7183	4940	5254
Desulfovibrionaceae	69247	28341	39343	41984	44986	35711	27581	39961	33295	34552	42470	27754	61069	55807	40434	52941	49272	40266	39351	60804	38704	35172	50021	32474	115717	49670	28977	35298	37701	54486	55346	123467	146133	158445	61690	35975	125386	37516	82506	40034	90606	42390	106719	158234	77978	89253	161663	55940	73884
Geobacteraceae	37025	21795	32103	30128	35265	27925	17565	28772	24402	27690	34221	22603	37457	35115	32928	38187	34641	32773	31219	44661	30413	27853	39131	26447	39780	38543	23869	28794	31644	43589	34903	39043	44109	32954	33796	24585	55281	28047	35463	29345	37371	29512	41417	43614	54058	37758	47354	37467	42118
Pelobacteraceae	10408	5775	8330	8526	9321	7807	4893	8239	6911	7107	9135	5234	10585	9268	8935	10737	9489	8585	8661	12365	8293	7450	10673	7078	11054	10557	5490	7655	6205	11618	9403	11045	12375	9875	8708	6737	16233	7831	10402	8265	10825	8295	11452	12780	15564	10826	13043	9883	11721
Desulfurellaceae	2681	1602	2368	2062	2792	2260	935	1962	1794	2309	2779	1748	2864	2834	2673	2700	3022	2619	2570	3877	2495	2348	3235	2311	2731	3438	2087	2172	2703	3561	3011	2453	3059	2565	1986	1724	4404	2225	2567	2560	2733	1806	2967	3235	4242	2913	3493	2447	3374
Campylobacteraceae	49905	33925	43446	85611	55337	25673	14148	36503	20697	24600	37122	19562	36360	42736	30525	111808	42926	31881	27312	46177	54065	29134	43666	33772	34540	56118	36196	31342	45250	67899	27379	55612	175317	81049	32892	43323	50319	28154	34489	32654	33522	24178	37461	89614	73549	39041	56088	104348	34939
Helicobacteraceae	39692	23123	32707	33361	36514	28700	14278	29754	25358	28670	36112	25837	38663	38523	32880	44546	37552	32160	31038	47307	32259	28924	41717	27116	40282	42450	29301	30298	45356	46394	33518	43562	50427	37764	44737	27233	53333	30519	36456	34533	35804	27521	40865	48483	56942	40859	47315	48280	40269
Nautiliaceae	2247	1233	1732	1779	2011	1659	825	1765	1340	1572	1968	1267	2281	2100	1900	2422	2305	1716	1928	2767	1808	1679	2163	1657	2525	2636	1399	1695	1598	2526	1707	2659	2472	2083	2568	1736	2943	1905	2274	2070	1826	1298	2164	2716	3424	2663	2522	2695	2151
Halobacteroidaceae	5138	3104	4432	4405	5190	4375	2049	4138	3746	4078	5348	3190	5360	5274	4989	5422	5765	4511	4547	7244	4357	4024	5745	4076	6020	6248	3647	4292	4451	6355	5285	6451	6322	5309	5733	4315	8014	4996	6216	5615	5694	3618	6168	6785	9147	6562	7056	5683	6111
Halanaerobiaceae	13993	8617	13450	11978	14226	12239	5840	11417	10511	11064	15129	8764	15731	15264	14049	14408	16108	13217	13790	20000	12821	11849	16952	12176	16154	17847	9559	12140	11524	19199	13663	15717	17805	14444	13253	10057	23442	13512	15342	14456	15623	10436	17554	20797	23481	17822	19766	13393	17394
Clostridiaceae	913436	659169	1063549	909756	1081432	985797	399897	835701	795272	854742	1199122	589257	1066025	1142424	1044931	968465	1243407	984602	1038724	1389909	987370	910592	1372880	978729	1047986	1291742	695855	930801	801032	1504695	915618	1051933	1255193	1037685	806140	673337	1610277	1015983	996355	982078	1139518	764463	1218905	1401693	1887966	1757741	1409831	785618	1317005
Clostridiales Family XI. Incertae Sedis	24114	17068	28733	23552	31662	26787	11316	23698	22114	26584	32937	18028	32132	33327	27780	25949	33153	28736	32252	39149	26508	25276	35447	25717	28840	39171	19779	24480	23991	41296	28102	25594	31556	26243	19523	18140	40940	24700	24961	25485	30564	21061	33896	33515	44963	30023	34838	20986	35596
Clostridiales Family XVII. Incertae Sedis	8723	5395	8115	8041	8867	7958	5236	8123	6332	7254	8632	5038	9590	8868	7843	8879	9096	8523	8617	10871	7996	7003	9830	6480	9511	9615	5254	7053	6325	10508	8957	8600	11084	8462	6077	5371	14601	7290	8260	6638	10512	8346	10669	10541	13912	8765	11248	7100	11588
Clostridiales Family XVIII. Incertae Sedis	7103	4151	5983	6289	6458	5799	4893	6751	5067	5007	6225	3397	7347	6345	6243	7217	7245	5875	6526	8596	6154	5206	7476	4961	7513	7331	3958	5151	3978	8037	6780	7402	8696	6455	5916	4873	10355	5540	7132	5792	7609	6868	8044	8602	10481	7239	9167	6391	8114
Lachnospiraceae	548535	409897	642800	572944	732329	669500	258855	502496	509435	500373	774116	330658	714483	643372	580079	617688	704877	562654	622912	791986	605643	572821	811157	628918	714420	774723	387555	588068	280596	904142	459419	661666	742253	564415	347751	359148	759160	586306	610461	519769	584999	436496	753837	721705	903217	656562	731208	371233	807520
Peptococcaceae	135484	83970	127219	118723	141533	116617	60688	113994	98208	107689	140644	78536	148375	143678	129636	139510	151898	125782	135910	182507	122171	110474	160766	114731	149724	162640	86092	113362	98941	173364	129809	149930	168205	138893	114976	95940	215309	123705	140108	130148	149144	100304	164773	189472	219224	159355	185030	119818	167893
Peptostreptococcaceae	137610	96990	190522	117161	175908	168237	52149	128097	151169	184454	241667	167637	159767	219432	251553	140844	223362	176147	215108	285165	197259	191407	330290	173205	150601	309185	145574	178854	142025	347914	186733	154328	237091	166842	197513	110265	306599	192353	204324	216858	226923	147236	226587	350835	384379	287221	296342	187774	274691
Ruminococcaceae	142927	92517	143469	162261	170285	141496	87824	158345	105964	96290	142948	56638	170048	144932	116819	153348	156280	128456	174459	173048	148351	90085	150381	118622	168470	153830	69683	120120	69346	192207	97088	140245	164630	127417	75925	77639	201232	114059	116252	88603	134724	90832	152964	135723	182142	130757	149278	85534	154771
Eubacteriaceae	693111	595746	1157399	841216	1060676	1029666	343761	633759	743010	665492	1025405	521236	961074	839344	856571	655634	936966	778015	827880	1044504	945914	742467	1048154	906981	4065167	964582	606845	816544	570722	1843604	698278	1824284	789602	805916	347922	697517	1324744	792383	776399	578780	1107073	510898	812217	693562	1503244	643777	831770	423812	876443
Heliobacteriaceae	23785	23683	37248	23421	37585	32565	15167	23271	38230	36954	40734	38756	30406	41111	34845	23024	34079	35383	32232	43726	29965	31763	46259	27598	30949	41903	42633	34960	74028	55534	30411	25957	32187	24434	21458	14879	37735	20570	30862	22269	31033	32615	33322	34164	44946	30940	35222	18900	35188
Oscillospiraceae	157649	71206	96687	161890	132591	99921	67198	126820	74464	65113	97961	35771	160341	102652	86909	153488	118837	88311	114161	123040	102236	63760	103111	81424	162171	109501	43151	83124	42054	130316	86602	148386	181270	154263	63761	66560	226177	110316	109321	76380	137827	73440	154588	173045	154008	120902	164096	96098	133354
Syntrophomonadaceae	12822	8076	11250	11472	13798	10533	5995	11003	8807	9629	12862	6501	14397	13411	12331	13653	13215	11600	13058	17465	11616	10130	14730	10574	14157	14981	7299	9983	7758	16682	11107	13800	16191	12727	10508	8992	19491	11422	12918	11653	14061	9317	15098	17687	19424	14035	17065	11157	15573
Thermoanaerobacteraceae	42480	24676	37034	36923	42323	35743	18924	35334	29408	32132	41944	21268	46536	42449	38707	42489	46541	38081	41263	56737	37539	33676	48996	34411	45936	50352	24560	33176	26368	52634	39710	45228	51703	43672	36483	30513	69318	39926	42960	40281	47821	31526	52161	58055	69316	50317	57703	37381	53818
Thermoanaerobacterales Family III. Incertae Sedis	58657	30898	43496	44779	53532	40505	18788	37046	38386	41422	51987	28270	54888	52968	44201	45182	59117	42245	50666	65433	42007	42017	59394	38985	51688	63959	32841	38585	37273	64070	48386	57336	59551	53786	47868	30677	80063	42484	52626	42435	54086	40904	59301	65923	78916	61817	66638	44588	58168
Thermodesulfobiaceae	5727	3270	4895	4791	5533	4393	2225	4474	3602	4563	5887	3085	6018	6065	5098	6186	6338	5060	5464	7345	4755	4534	6388	4489	5774	6961	3524	4328	4159	6782	5546	5948	6195	5500	5340	4151	8174	5017	5746	5125	6020	4407	6680	6703	9198	6310	7077	5741	6848
Thermoanaerobacterales Family IV. Incertae Sedis	11741	7219	11680	10517	12674	10848	4925	9788	9383	10122	14035	7983	14160	13443	11883	11831	13036	11778	11514	17709	10317	10466	15756	10468	13438	14445	8524	11143	9805	16908	11416	13450	16542	13268	10150	8411	22238	12117	12290	12137	14782	10022	15523	17987	19984	13683	17235	10734	17052
Natranaerobiaceae	6391	3826	5388	5740	5995	5255	2441	5035	4231	4899	6636	3447	6939	6717	5762	6849	7410	5711	5792	8347	5149	5216	7433	5077	7034	7418	3900	4963	3943	7660	5619	7231	7757	6699	5680	4663	9998	6198	6647	7031	7136	4568	7702	8894	10753	7770	8846	6198	8265
Acidaminococcaceae	74303	43845	63135	66248	69665	71544	31498	62880	41227	45242	74067	30953	67664	65917	59866	74632	79752	57362	68100	80053	62523	40560	73618	52140	103334	72190	39515	51405	41208	78015	60610	92541	69201	64850	80456	73082	90491	72961	96900	99253	70078	40889	76492	83272	124878	114649	86353	67999	67708
Veillonellaceae	118727	76390	111564	107865	122710	112399	50063	101093	79523	106833	139701	82139	118175	142412	137778	130626	152196	107652	120783	146050	110871	83925	141430	91247	166833	138549	127734	97028	156931	146501	121588	149240	116062	99813	147847	131091	143839	99998	246585	216664	141139	101037	127134	132945	243387	201817	143351	122811	137174
Aerococcaceae	5429	3545	5430	5185	5821	5317	2334	5023	4218	5359	6212	3484	7121	6363	5697	5883	7512	5904	6715	8524	5724	5642	7405	5312	6013	8586	3776	4918	4081	7567	7384	5865	7083	6521	4791	4109	10459	6310	5616	6406	6897	4817	7515	7787	11404	7178	8189	5089	8135
Carnobacteriaceae	5809	4545	7330	5464	7759	6492	3246	6003	6069	6915	8237	5697	7678	7985	7186	6057	7695	7409	7093	9860	6771	6651	9176	6605	7524	9646	6274	6651	9266	10151	7168	6191	8166	6420	4995	4463	10015	7118	6092	6332	8367	6551	8352	8466	12721	8051	9358	5333	8912
Enterococcaceae	56570	43534	71042	59532	71224	65027	29886	59288	53286	54890	72812	37994	67186	72207	59395	61473	80138	63829	81611	81815	69105	56455	79165	61702	69586	87376	44990	60617	54569	92318	59023	54350	68187	53913	44891	39037	78003	59935	54252	49689	759175	52586	81010	65239	135051	96140	86793	46399	73889
Lactobacillaceae	1858349	7253709	10139350	2500809	7474885	6052310	1756048	1824982	9448193	8296061	9520431	17164371	3625799	10987868	6631825	1169527	6010697	6951681	5752634	7464432	6731420	7704661	12588866	5509563	3236888	6941675	23080050	10920803	45288936	18559261	2545482	1103218	1366698	636390	122457	840407	564653	1437457	781597	1018760	759135	1706861	2348985	212580	895031	996315	1538963	443043	1452319
Streptococcaceae	139630	103626	176568	119868	176800	154486	59100	118016	142518	157827	202842	142557	180324	197414	167980	141376	183695	173205	165661	242850	151842	160448	217567	154702	164728	225505	166703	158343	237588	248054	155590	149629	189660	145473	101907	95505	232277	142413	138870	142293	186313	128284	188852	197566	261188	167773	204904	115622	205715
Leuconostocaceae	18260	14467	27112	15340	28397	23632	8891	15754	23132	26457	32034	28119	24636	31845	25348	18005	22765	28084	24869	34508	21997	22675	31564	22090	22153	31534	31286	24954	54745	39458	21108	16628	20044	16970	12523	11706	25256	18061	15779	16009	20355	16510	23125	19300	29576	18381	22690	14884	24052
Alicyclobacillaceae	11129	7179	9990	9627	10696	9380	5809	10229	8134	9517	10862	6772	12072	11023	10460	11296	11829	10336	10332	14436	9755	9698	12402	8628	12836	13076	6698	8735	7384	13194	11858	12430	14284	10967	9987	7862	17670	9401	11706	9874	12706	10710	13969	14212	18670	12143	15567	10749	14193
Bacillaceae	160290	93657	141585	127487	154987	126248	59433	115736	111030	128554	163416	101224	169076	169573	144225	154079	180607	147534	151721	207806	135907	135725	191018	127059	166256	199671	114680	132101	148822	203566	154226	167104	182980	153292	145980	108470	239685	141281	158007	145428	169300	122535	184628	196466	261496	185977	206714	153140	191485
Paenibacillaceae	67439	39387	59820	59968	65584	57496	29853	56267	45403	52760	65571	37527	72527	68069	60639	70008	73405	61178	64322	85693	57913	52870	75921	52199	78212	78833	41092	54085	49175	80586	66059	76149	84255	66650	66181	49048	107402	61033	71242	63059	73339	51957	81532	87752	116757	79448	91856	67849	83753
Listeriaceae	13007	8798	13761	10961	14086	12309	4857	10278	10593	13230	15756	10567	15883	16736	15414	13671	17565	14465	13978	22111	12676	13512	18340	12652	15059	20530	12827	12412	16739	19145	16517	14810	18682	14642	11435	10195	23312	13950	13916	14522	17038	11864	18698	20921	26331	17495	21671	12800	19580
Staphylococcaceae	26188	16750	27110	21560	28713	23466	10681	20599	20445	25254	31290	21500	30630	33430	28557	28263	32000	28687	29418	40356	25116	25224	34483	24103	29201	39796	24864	25370	35075	39176	75044	27679	31560	26513	24353	19751	41300	26512	25672	26581	29159	20736	34192	35310	48017	32221	36469	26064	34531
Planococcaceae	27573	12541	18831	23750	26068	19291	6519	12096	16108	15813	22787	10963	21092	17711	13909	13698	18844	14035	20245	20253	14465	13535	21043	10329	19509	17939	12178	15867	17651	24774	18457	27807	20070	22892	21769	7096	31435	7145	32750	7658	21550	13816	18746	19078	24247	22962	20394	20539	18469
Erysipelotrichaceae	25134	14123	22309	21374	30578	25463	5590	18850	16573	31202	34360	16783	43328	32417	26857	28705	41059	40180	31066	48310	25797	32581	38065	26589	26980	46143	22182	18535	27793	31636	37014	19106	27036	35151	16323	19310	50926	28894	19914	30720	43178	21475	39724	29491	58779	31133	37093	19051	48491
Acholeplasmataceae	10196	6292	9554	10457	11891	9871	4477	10142	7175	10251	11066	5186	13298	13436	9641	11614	16668	11680	15374	14695	10769	9411	12573	9329	11469	19164	6508	8453	7476	12942	12105	9996	11494	11967	9347	7301	16249	10752	10834	10709	12158	8884	14315	12666	21436	13117	14131	9997	14378
Mycoplasmataceae	32816	19064	29835	26763	32945	27887	10894	24292	22997	31636	36623	23273	40396	39935	33094	35222	43858	35677	35495	49429	29343	32525	42304	29158	36230	51420	27208	28153	35559	44025	36984	35767	37624	35844	33619	26026	51959	33831	32087	36343	36970	26439	42587	42772	60976	40888	47205	37132	44642
Entomoplasmataceae	2992	1598	2571	2517	3403	2102	1084	1641	1612	2474	2662	1849	2980	3360	2203	2300	3615	2563	3091	3755	2158	2632	2965	1774	2470	3839	1784	2388	2209	3590	3343	2450	3601	2866	2910	1427	5186	1935	2817	2242	3537	2585	3330	2853	4908	3144	3594	2728	3817
Acidimicrobiaceae	2211	1397	1960	1888	2058	1832	1331	2063	1812	2041	1973	1502	2368	2086	2153	2159	2214	2135	1872	2823	2052	2004	2577	1629	2644	2460	1314	1823	1869	2782	2683	2385	2967	2146	2091	1469	3573	1584	2440	1691	2854	2694	2904	2723	3786	2305	3196	2240	2976
Acidothermaceae	2315	1477	2291	2147	2444	2078	1863	2665	2073	1952	2298	1585	2508	2334	2554	2496	2219	2585	2294	3079	2294	2043	2976	1834	2670	2564	1609	2003	2015	3062	2335	2186	3104	1888	1368	1225	3955	1479	2021	1476	2713	2624	2748	2484	3513	2024	3000	1801	2955
Frankiaceae	31530	20976	28530	27133	31054	25574	23310	32506	24863	26920	27504	20760	32253	29545	30047	30843	28486	31645	28199	38554	28921	27276	36551	22418	35411	33656	19878	24544	25500	38386	36728	28922	44865	26940	19629	17116	51884	19453	27813	19896	36146	39147	38475	36540	47534	27461	43717	24781	41711
Geodermatophilaceae	14067	9633	13386	12413	14425	11788	10406	14373	11889	12474	12738	10432	14416	14143	13431	13886	13663	14118	13415	17189	13068	12306	16792	10579	16073	15760	10163	11684	14570	18532	18657	13433	20587	11914	10235	8279	23372	8938	13827	9743	17222	18631	17799	16395	22783	12927	19997	12271	19598
Nakamurellaceae	5759	3645	5185	4836	5588	4563	3745	5933	4559	5184	4945	3910	5722	5458	5707	5803	5266	5788	5246	6993	4968	4971	6324	3997	6156	6103	3512	4548	4632	6705	6035	4981	7389	4596	3665	3075	8673	3577	4797	3707	6373	6599	6650	5996	8398	4974	7353	4383	6769
Pseudonocardiaceae	39592	24485	34268	33961	38454	30132	26442	37705	29980	30738	32772	23665	37562	35770	34290	38032	34799	36962	35815	43641	34104	30920	42513	26223	40584	38805	22683	30230	28660	45456	43680	35286	52702	31939	25588	20347	61955	23301	34442	23675	42791	44251	44739	43200	55228	33984	50543	31336	48093
Mycobacteriaceae	55678	33710	45602	45886	51576	42551	35184	51089	40000	42942	45612	33667	54775	49966	49077	55585	49456	50903	45495	63666	46216	43668	59722	36404	59818	54805	32811	41294	43410	63132	65740	54020	75993	46331	41802	32461	90132	36304	52189	37555	62649	63348	66228	63840	85110	50209	75802	51060	70926
Corynebacteriaceae	31790	22561	31074	27316	33576	26662	18346	27771	29577	31712	32695	27734	32829	35239	31525	30990	32445	33842	30131	40532	28851	31141	42023	25040	34368	39663	29062	29077	41995	44675	37144	32490	41948	28304	27119	19296	48575	22828	31353	23750	36083	37084	38099	37655	49486	31129	42519	30331	40836
Gordoniaceae	16339	9104	13254	13977	14503	12661	9361	14157	10777	11354	13238	8144	15589	13753	13004	15189	14006	13288	13385	17169	12922	11459	15938	9839	16487	14529	8416	11910	10804	17706	16631	16107	19561	13347	12398	8448	24442	9124	15725	9100	16865	15327	17215	17246	21895	14210	19899	14637	19146
Nocardiaceae	32828	21722	29291	28108	31390	25994	21678	31887	25633	28963	28392	21949	32789	31199	30849	32136	29722	32570	29046	39536	28745	28923	37791	22951	35706	35366	20540	25650	26913	38869	36774	30941	43404	27081	23444	18704	51104	20851	30508	21521	35881	38619	37633	35715	47808	28831	43626	28163	40986
Segniliparaceae	79425	11810	14267	17543	17176	11191	5553	8080	23784	11428	28881	13289	26929	19655	16930	10314	19432	13625	16773	24296	13319	36268	19678	21072	16467	38195	13072	12182	18948	18908	13642	31741	19481	26917	18117	4906	28254	4356	24771	5039	20860	43044	15683	37886	18651	53387	18347	12788	15792
Tsukamurellaceae	3462	2597	3410	2939	3736	2950	2394	3515	2869	3472	3149	2798	4139	3635	3439	3425	3282	3645	3102	4299	3173	3527	4530	2723	4061	4308	2293	3103	3263	4533	3959	3574	4927	2899	2750	2401	5431	2440	3450	2695	4300	4483	4633	4030	5496	3337	5148	3567	4736
Actinomycetaceae	9589	6322	8562	8124	9693	7662	4719	7682	7187	8457	8685	6178	10254	8886	8930	9407	9474	9941	8515	12637	8173	8999	11643	7282	10010	11024	5633	7148	6996	10824	10500	9576	12821	8966	7592	6153	15857	7496	9471	8001	11802	10066	11604	11816	16475	9961	12968	8548	12215
Micrococcaceae	31282	20358	26741	25818	30421	24760	18115	27537	23730	27744	28315	20901	32597	30060	29368	31783	30687	31301	26670	39118	26681	27972	37146	22740	33886	35389	20206	24676	26213	37858	35013	31205	41229	28100	24118	19334	48644	21904	29170	23361	36060	34396	36849	36180	49773	30026	41767	29415	40577
Beutenbergiaceae	3806	2821	3670	3070	4116	3080	2608	3883	3373	3735	3594	3249	3972	3805	4130	3747	3505	4489	3193	5293	3572	4017	5122	3080	4252	4481	2610	3266	3526	4545	3851	3536	4930	3169	2815	2004	5537	2480	3150	2447	3814	4948	4321	4315	5460	3355	5289	3177	4588
Dermabacteraceae	3824	2727	3335	3200	3810	2937	2354	3410	3046	3107	3288	2729	3957	3610	3637	3908	3591	3911	3118	4691	3215	3746	4295	2837	4345	4299	2293	3052	2839	4157	3730	4138	4968	4145	3356	2659	5787	2682	3719	2857	3963	4010	4416	4668	5545	3721	5158	3866	4693
Cellulomonadaceae	9289	6041	8438	8229	9459	7513	6663	9590	7488	8342	8631	6075	9681	8786	8810	9377	8851	9837	8319	10884	8698	7991	10811	6818	10690	9962	5568	7333	6926	11018	9892	9186	12052	7848	6628	5125	14780	6037	8175	5922	10423	10989	11074	10141	14096	8380	12164	7820	11406
Microbacteriaceae	9162	6196	8332	7448	9390	7244	6135	8642	7155	8847	8246	6825	9264	8889	8743	8688	8242	10573	8373	11470	8085	8974	11161	6835	9673	11121	5863	7199	7604	10521	9858	8522	11920	7479	6103	4714	14640	5950	7899	5881	10021	10931	10274	9926	13228	8172	11746	7311	11098
Intrasporangiaceae	3720	2065	2759	2768	3217	2643	2075	3145	2479	2890	2831	2153	3371	3117	3149	3463	3103	3268	2748	5127	2775	3083	3557	2250	3580	3499	1986	2584	2398	3628	5120	3370	5264	3144	2419	2146	6276	2454	3352	2556	4278	4395	4409	4482	5760	3046	4886	3268	4805
Promicromonosporaceae	6340	4024	5249	6006	6047	4988	4302	6170	4890	5796	5501	3763	6403	5659	5546	6462	5970	6282	5541	7241	5483	5336	7346	4494	7819	6616	3425	4786	4321	7289	7607	7286	8447	5751	6441	4295	10512	4465	6492	4816	7884	7941	7721	7117	10866	6175	8553	6458	8489
Jonesiaceae	2592	1651	2313	2079	2623	2101	1824	2880	2184	2397	2298	2099	2672	2510	2917	2456	2622	2958	2097	4059	2195	2817	3340	1867	3120	3224	1858	1979	2443	3078	3556	2804	4453	2495	2302	1654	4930	1943	2375	2143	2901	3227	3265	3205	4409	2551	3724	2278	3448
Dermacoccaceae	2141	1448	1834	1879	2009	1639	1486	1917	1527	1836	1720	1299	2266	1924	1980	2452	1957	2050	1873	2455	1934	1715	2584	1635	2480	2357	1187	1725	1363	2757	2347	2319	3021	1980	1598	1177	3715	1433	2077	1517	2540	2374	2736	2612	3248	2120	3109	2091	2640
Sanguibacteraceae	3610	2430	3933	3260	4089	3406	2558	3772	3302	3847	3850	3367	4250	4230	4115	3550	3889	4551	3606	5238	3514	3817	4944	3037	4517	4848	3102	3387	4737	5067	4961	3867	5600	3293	3120	2362	6538	2632	3577	2673	4806	4780	5107	4261	6561	3657	5551	3411	5355
Catenulisporaceae	10443	6301	8779	8917	9702	8170	6744	10258	7489	7776	8493	5757	10217	9116	9110	10306	9506	9400	8772	11559	9001	7839	10852	6933	11124	10145	5752	7703	7302	11624	10740	9856	13084	9211	8092	5929	15619	6289	9159	6451	11240	10800	12018	11183	15090	8995	13088	8874	12082
Kineosporiaceae	5103	3116	4296	4186	4858	3905	3402	4941	3749	4254	4346	3039	5138	4574	4413	5050	4528	4984	4378	5912	4391	4127	5640	3407	5615	4972	2717	3778	3472	5708	5913	5150	7050	4555	4165	3175	8335	3473	4737	3228	5755	6159	6054	5675	7722	4554	6764	4766	6518
Streptomycetaceae	82713	50928	68898	71878	77715	63656	57489	81948	60647	63792	66800	46948	82044	74095	71803	81745	74357	75965	72161	92299	70632	63977	89242	54327	89792	82277	45817	61189	57394	92923	89775	79348	110933	72078	59941	45641	130427	52858	74216	52979	91007	93259	96268	94051	120580	74620	111517	70447	100957
Nocardioidaceae	11327	7307	9927	9729	11491	9368	6590	10656	8824	9503	9650	6389	11647	10684	10226	11063	10623	11045	9709	13361	9822	9550	12557	8480	12016	11867	6384	8479	7138	12515	11564	10932	14968	9850	7949	6352	16907	7622	10483	7410	12539	11915	13408	12632	16921	10230	15186	9774	14363
Propionibacteriaceae	16664	12114	15408	13772	16494	14001	9935	15209	13626	14746	16286	12090	17536	17247	16796	16106	16626	16308	14790	21980	14855	16105	22258	13281	19075	20116	11654	14105	14889	22295	19226	16535	22267	14348	13045	9540	25680	11513	15681	12240	19860	20578	19968	19233	27159	16209	23177	14431	22075
Micromonosporaceae	35379	23316	31134	30318	34835	28212	24872	34825	27534	29762	30399	23160	35898	32732	32853	34971	31918	34757	31046	41426	31447	29702	40850	25118	38620	36909	21241	27344	28617	42134	38003	32673	46160	29175	23864	18479	53746	21114	30659	21613	37498	39849	40282	38737	50034	31016	45857	28734	42376
Nocardiopsaceae	13019	8302	11549	11016	12713	10473	8566	12416	10256	11184	11649	8991	13650	12347	12486	13325	11644	12901	11012	15511	11236	11052	14591	9185	14451	13768	8748	10179	12157	15476	14903	12943	17815	10997	9927	7736	21160	8335	12345	9019	15192	15481	16100	15270	19946	11959	18436	11787	16957
Streptosporangiaceae	9179	5560	7439	8101	8452	7156	5933	9012	6588	7048	7535	4955	9249	8288	8171	8910	8703	8118	8145	10080	7677	6944	9771	5975	10225	9318	4947	6686	5971	10447	9174	9355	11550	8326	7752	5324	13704	6204	8583	6182	9850	9293	10563	10227	13674	8934	12080	8671	10707
Thermomonosporaceae	5553	3479	4522	4464	5165	3966	3499	4985	3879	3778	4126	2939	5276	4817	4699	5338	4696	4603	4640	5932	4466	4033	5655	3381	5618	5197	2788	3900	3308	5977	6828	5085	7769	4543	4178	3118	9241	3439	5040	3773	6439	6662	6430	6461	8239	5056	7492	4449	7189
Glycomycetaceae	7275	5659	9462	6005	10171	8004	4810	6952	8365	8782	9784	9069	8343	10702	8910	7024	6927	9404	8011	10430	7840	7580	10110	6534	8522	9740	9723	8193	16540	13946	8014	7266	9275	5793	5626	4035	10440	4529	6691	4356	7516	7783	8844	7492	10202	6376	9591	6344	8519
Bifidobacteriaceae	1686128	6002101	4972646	1774738	5325107	2341615	2447388	2621803	5211139	9379753	4065285	7809556	2962998	4638588	4155821	1023595	1842905	6585978	3510165	5021573	4063843	9070285	9212252	4375169	2126123	6806505	4402810	4166476	6655586	6981292	2212580	555718	2505005	824363	105022	287656	1183866	392757	415164	446730	1296047	6909054	1629914	519915	635493	292162	2540971	237606	2867290
Coriobacteriaceae	457491	465637	679957	383051	584289	553400	427494	681500	704199	680761	587885	633764	597507	524011	943391	409758	593800	728318	440798	1250696	573040	864216	937016	482682	766923	765945	494959	459397	625504	781982	1892308	423376	1414886	551526	274219	412843	1726421	387594	667993	558359	1462230	1640116	1116761	890990	1738362	450419	1353127	310970	1622997
Conexibacteraceae	6886	4290	6038	5904	6642	5688	4516	7242	5313	5691	6195	4047	7170	6700	6356	6830	9173	6703	7715	8634	5943	5611	7466	4834	7539	9669	4066	5297	5175	7741	8522	6466	9617	6287	4320	4027	11246	4863	6462	5145	8516	8115	9018	8469	11043	6384	9936	5720	9615
Rubrobacteraceae	3714	2381	3318	3218	3772	3033	2345	3497	2762	2927	3190	1946	3911	3352	3331	3709	3556	3462	3548	4680	3445	2998	4116	2676	3877	3891	2097	2777	2460	4213	4746	3575	5727	3320	2596	2263	7049	2639	3430	2815	4733	4231	4964	4638	6304	3444	5281	3142	5429
Acidobacteriaceae	28982	17201	23853	23358	26109	20971	13987	21929	19138	21400	24860	17610	27871	26457	24151	28375	25473	24785	22737	33169	22796	22216	30065	19567	29106	28478	18064	21744	24134	32981	24450	28349	32103	23840	22532	17415	37518	18978	25440	19137	25698	23923	29148	29644	37476	25496	33954	27092	29745
Solibacteraceae	12488	6836	9396	9809	10572	8708	6114	9220	7635	8045	10260	6651	11916	10681	9518	12237	10989	9910	9197	13506	9320	8643	12143	7778	12167	11506	7099	8560	9190	13392	11451	12513	14762	10335	9813	7592	17821	8551	11470	9156	12113	10083	12987	13904	16721	11467	14860	11578	13478
Fibrobacteraceae	23866	12662	19212	19592	20762	17343	8735	16905	13125	14121	20880	11414	21246	20621	16471	24816	22197	16839	19673	24503	18361	14574	21760	16436	25746	22182	12596	16704	15421	25995	15612	27212	21947	19778	25574	16832	25666	18276	21617	18608	17694	12184	21010	21930	30468	23043	24466	25542	19765
Verrucomicrobiaceae	15745	6303	7627	10750	9855	7559	4419	7535	5718	5543	8336	5299	9376	9927	7321	14729	9975	6953	8193	11331	7716	5367	8978	6216	12245	9033	5902	6714	8693	11153	9207	15327	13557	10907	14657	9515	15284	8531	13627	9095	9652	6450	11158	13009	14904	12731	13669	16131	9940
Puniceicoccaceae	4999	3080	4470	4337	4842	3947	2263	3732	3638	4044	4768	3485	4988	5101	4292	4729	4701	4452	4467	6176	4106	3801	5399	3563	5042	5502	3812	4190	5477	6200	4151	4938	5693	4286	3837	2632	6713	3250	4413	3317	4702	3701	5185	5270	6638	4344	5958	4323	5230
Opitutaceae	7918	4536	5447	6246	6298	5008	3534	5588	4426	4790	5549	3835	7339	6169	5599	8011	6457	5577	5072	7686	5425	5362	7367	4733	8439	7009	3777	4929	4280	7511	7320	9137	9669	6889	8451	5062	11536	5321	8022	5209	7358	6790	8300	8460	11017	7374	9693	9144	8196
Methylacidiphilaceae	5695	2488	3382	3780	4178	3319	1460	3022	2494	3171	3933	2150	4613	4105	3591	6359	4556	3543	3167	5406	3378	3440	4364	3316	4422	4494	2310	3096	2404	4582	3467	5133	5091	3762	4023	2933	6271	3494	4481	3882	4195	2943	4727	5972	6310	5086	5508	5161	5013
Parachlamydiaceae	8012	4815	6914	6426	7168	5827	3139	5791	5110	6214	7434	4551	7884	7802	6679	8392	7855	6667	6729	9553	6821	6347	8711	5994	8330	8985	5009	6431	6328	9343	6773	8305	8580	7240	7263	5269	11333	6517	7362	6677	6849	5550	8217	9582	11145	8147	9872	8257	8263
Chlamydiaceae	9363	4555	6571	6604	7460	5922	3221	5637	5212	5892	7213	4750	8602	7904	6862	9238	7847	7230	6178	10783	6315	6118	8860	5836	8789	8395	5253	6395	6872	9680	6920	9823	10197	7778	8972	6128	12583	6903	8475	7097	8357	6004	9366	10828	12206	9219	10856	10233	9266
Simkaniaceae	3516	1915	2767	2673	2963	2429	1093	2244	2026	2430	3227	1985	3528	3212	2908	3578	3241	2874	2541	4169	2683	2793	3586	2393	3904	3432	2283	2610	2846	4033	3374	3922	4559	3328	3728	2812	5525	2852	3772	2956	3964	2575	4154	4977	5751	3708	4684	4012	4317
Waddliaceae	3029	1643	2449	2410	2722	2152	1133	2145	1847	2094	2860	1754	3055	2713	2327	2973	2765	2678	2448	3582	2471	2354	2997	2133	3078	3150	1881	2259	2223	3398	2352	3258	3239	2634	2873	2021	4058	2492	2954	2505	2858	2084	3268	3446	4203	3034	3585	3153	3315
Synergistaceae	17420	10793	15472	15136	17890	14116	8077	14216	12003	13475	17369	10363	18804	17742	15711	17994	18402	16318	16149	22531	15265	13894	20291	13646	19381	19786	10832	13734	13570	21203	16385	18779	21707	16708	15155	11481	27573	14443	17557	14830	18913	14095	20528	22986	26817	18619	23175	17008	21208
Anaerolineaceae	5445	3463	4581	4796	5036	4274	2703	4872	3678	4076	4643	2769	5486	5049	4467	5709	5970	4649	4998	6513	4814	4126	5974	3973	5939	6010	3013	3993	3547	6523	5148	5513	6490	4774	4552	3367	7717	4199	5363	4191	5568	4705	6233	6431	8422	5564	6970	5055	6436
Chloroflexaceae	17692	10758	15236	14716	16393	13414	9875	15995	12755	14175	15247	10641	18251	16396	15987	17792	16800	16390	14318	22279	14637	14473	19086	12339	19661	18205	10383	13473	12969	19774	19007	17746	23300	15414	13657	10341	27075	12164	16648	13166	19563	18966	20620	20848	26729	16634	23831	16116	21815
Herpetosiphonaceae	8198	5104	6950	6886	7718	6557	4093	6861	5854	6451	7251	4997	8085	7711	7400	8293	7916	7255	6889	10080	6902	6791	8809	6056	8647	8681	4963	6382	6335	9601	7579	8600	9698	7312	7564	5380	11958	5916	8063	6504	8157	7285	8977	9690	12158	8322	10472	8158	9185
Dehalococcoidaceae	12743	9081	14461	12240	14420	11484	5516	9948	10426	7222	13232	9118	13714	13885	11354	11159	11863	12471	15728	15604	12233	11068	14924	10128	29719	14355	8336	12982	10298	23805	9493	13901	9966	11650	7221	7879	14830	8714	8825	6386	11046	5846	11460	11542	12283	12546	14486	5952	12955
Sphaerobacteraceae	4224	2601	3644	3757	3823	3386	2469	3880	3094	2939	3573	2302	4377	3825	3765	4209	4198	3743	3603	5069	3641	3335	4342	2874	4755	4547	2249	3184	2785	4886	5201	4421	5906	3852	3297	2868	6998	3213	4263	3387	5056	4606	5454	5478	7149	4003	6228	4060	5759
Thermomicrobiaceae	3684	2498	3579	3545	4004	3273	2546	3869	2928	3050	3500	2076	3734	3509	3514	3908	3654	3641	4000	4272	3498	2951	4525	2997	4132	4185	2197	3234	2679	5162	3723	3455	4393	3050	2288	2051	5094	2440	3375	2307	3744	3700	3928	3937	4962	3265	4443	2683	4218
Caldilineaceae	7751	4144	5868	6747	6999	5994	3800	6236	4780	5071	6494	3653	7359	6553	5837	7892	7277	6174	6465	8394	6058	5224	7405	5146	7895	7331	3911	5430	4141	8292	5938	8111	8501	6532	7116	4811	10330	5800	7307	5623	7115	5811	7805	8092	10161	7398	8956	7369	7984
Aquificaceae	8490	4512	6555	7169	7535	6219	3379	6444	4783	5671	7261	3682	8789	7785	6653	9600	8846	6849	7409	9754	6924	5878	8339	5763	9649	8900	4244	5776	4798	9028	6537	9849	8721	7673	9707	6305	10998	6970	8355	7676	7884	5441	8916	9825	12825	9581	10211	10407	8909
Desulfurobacteriaceae	3920	2163	3071	3031	3207	2796	1629	2827	2325	2632	3399	2087	4018	3641	3251	4278	3862	3078	3135	4951	3097	2601	3965	2619	4266	4174	2306	2876	2775	4474	3463	4375	4639	3592	3892	2924	6153	3543	3889	3562	3865	2840	4340	5161	6036	4370	5070	4586	4338
Hydrogenothermaceae	5853	3001	3996	4227	4749	3631	1824	3611	3004	3583	4645	2563	6427	5122	4283	5954	5304	4121	4267	6273	4271	3682	5462	3523	5320	5981	2889	3757	3357	5793	5134	5924	6880	5370	5346	4110	8429	4700	5943	5031	5622	3712	6319	7549	8814	6441	7284	6079	6431
Brachyspiraceae	31763	21676	31118	29824	38461	28350	12100	27804	23722	31535	40321	16921	40759	35797	33410	34353	45246	47669	34412	45780	37232	37138	48657	30783	34867	41715	23989	26715	24822	40685	27184	30994	34403	39176	24239	23422	49226	30597	27585	27913	35190	20069	36098	39426	53151	34908	43279	29363	53085
Spirochaetaceae	148104	91659	140900	135640	153831	132833	66906	127324	107655	118041	154407	80069	164733	153251	134976	154139	162587	137177	146837	195133	133926	121780	175002	122655	166556	172608	89368	123656	96325	190040	136557	166075	185533	148955	127562	101398	237807	133425	144960	133070	163796	114272	176621	187564	241125	165854	199398	135292	185101
Leptospiraceae	19532	11589	19121	16273	18731	15478	8304	14485	13174	14365	18439	12604	20203	20241	17880	20183	18869	17737	17581	24073	17150	14500	21209	14883	20757	21730	14547	16624	19990	24482	14890	19710	20229	16098	17043	12511	24869	14200	17766	14364	16893	12857	20180	21384	26617	19552	22712	19747	19448
Bacteroidaceae	5574575	1176118	542333	2213794	1418019	510545	599917	892294	430886	150600	609454	242785	1755338	1407845	486795	4541938	1257363	293089	602079	2728737	604598	109776	711268	448249	1237803	712735	98345	383566	73376	710436	543769	3834155	5367158	3854238	2856517	1442215	4174712	1203180	1923887	1106308	1354028	270029	1334579	4069786	1341021	1759143	3164517	3254427	1086695
Porphyromonadaceae	764515	111551	78232	265758	173738	86839	69443	110274	57380	33591	86213	34995	184227	153388	75424	559617	171030	51367	87330	377168	84691	33747	91728	76059	236881	100695	27668	64745	28045	108702	113991	531483	438951	354976	453166	233031	409369	198569	326931	188629	173947	50667	200591	422265	248654	270692	346812	543242	144570
Prevotellaceae	1575177	380898	361737	1322822	806772	574931	331419	697946	120508	69862	444257	75574	887442	366400	151228	1752457	1039413	144831	446248	470822	565735	78177	181408	314491	2052591	293909	83517	317845	45254	570488	591288	3354743	883284	1352815	4531512	1953030	950750	1225810	2468045	1297579	652373	110595	1131080	1097353	2046491	1859354	1507681	4002001	411862
Rikenellaceae	163321	14455	12442	60634	31489	14846	9429	17575	8386	5784	13885	5097	39505	22769	9539	74709	27845	8395	13097	33111	15190	5968	12662	11212	69573	15190	4486	10402	4548	18022	27010	125277	122151	176994	98273	44697	339319	49338	66156	29809	74794	8947	55973	163994	50198	55138	156760	107341	36313
Blattabacteriaceae	4795	1859	2407	3342	2950	2346	1190	2425	1600	1875	2931	1689	3717	3163	2605	5207	3606	2295	2523	4159	2646	2057	3170	2280	4446	3290	1813	2549	2112	3526	2440	5864	4157	4014	6288	3477	5500	3419	4538	3681	3011	1509	4036	4897	5402	4841	4874	6402	3096
Flavobacteriaceae	161773	60719	74548	106370	94261	69753	39079	75590	50403	54829	84639	47355	102389	96479	72080	161303	110088	70263	77841	117557	77269	59244	91246	65910	133888	95196	52377	69130	65404	107334	78525	185782	125512	118466	194349	110300	156510	99217	144070	105148	90802	51362	113385	148774	164177	139719	148473	201845	95108
Cryomorphaceae	16973	7235	10350	11282	11581	9020	4862	8416	7408	8106	11340	8033	12167	12932	9945	17810	12158	9757	10082	15397	9560	8114	12419	8731	15116	12293	9265	9785	13809	14952	9235	18195	13988	12296	16508	10349	17863	10639	13827	10888	10160	6709	12842	16037	17125	14604	16558	19806	11261
Saprospiraceae	24425	10170	13455	16946	16423	12344	7358	13079	9705	10458	14368	9508	17424	16080	13055	24177	17254	12900	12878	20025	13269	11045	16432	11755	21255	16065	9863	12491	13278	19124	14381	26754	21142	17752	26282	15881	25372	14881	22014	15714	15674	10923	18728	23153	25430	21325	23071	28221	16484
Sphingobacteriaceae	67739	21494	22778	41539	33082	23347	13362	25331	15254	15602	25650	13492	35260	30722	20606	61904	36296	19667	23957	40908	24859	16283	27066	20402	48513	27622	14314	20772	16937	32965	26018	73669	49234	47734	75162	39431	60205	34407	55095	34664	32009	16559	39128	54075	56349	48698	55135	78782	31100
Cyclobacteriaceae	20633	7963	9998	13678	12968	9228	5159	9458	7240	7535	10509	6173	13430	12389	9300	19582	14176	9342	10047	15603	9919	8004	11965	8513	16456	12961	6618	8786	8034	13690	10937	22249	17447	15342	22518	12710	21936	11673	17659	12587	12580	7886	14995	18449	20693	17025	18904	23954	12945
Cytophagaceae	78582	33917	40777	83511	45939	51106	22866	36991	26296	27967	41036	22722	50034	49269	35026	78829	50313	38695	50720	59250	37693	28561	44683	31082	61743	43884	27939	35394	54846	51728	37454	82797	60094	56140	87124	46578	109057	44057	83982	46005	45159	28750	52437	66587	75010	63210	70808	89418	59469
Flammeovirgaceae	6783	2656	3181	4425	3756	2959	1563	3028	2208	2506	3573	2205	4758	4251	3544	7270	4867	3136	3300	6048	3232	2998	4185	2891	5999	4663	2341	3065	3047	4613	3969	8045	6141	5339	7802	4588	8001	4590	6109	4918	4628	2660	5270	7063	7695	6482	7157	8826	4712
Rhodothermaceae	11905	6535	8673	10099	9851	8418	6377	9726	6860	6752	8482	5301	10710	9691	8622	12433	10264	8613	8844	11265	8986	7242	10883	6918	11811	9908	5794	7588	7365	12509	10220	11985	13021	9382	10312	7314	15602	7419	10934	8327	10771	9575	11561	12309	15621	11158	13679	11773	11663
Chlorobiaceae	38001	18980	26950	28775	31308	24558	14883	25387	21850	24453	29365	18783	33130	31250	27435	37200	33031	27587	28216	39318	26088	24532	34071	22785	35986	34880	19928	24366	26022	37291	29836	40187	38661	30739	35659	23630	47391	25515	34819	27151	31048	25279	35677	39630	47674	36385	42351	39635	34214
Ignavibacteriaceae	11713	5389	6749	8684	8171	6299	3629	6659	4896	5151	7441	3994	9211	8225	6530	11563	9518	6607	7438	10616	7237	5645	8759	5620	10651	8762	4847	6231	5667	9974	7788	12474	11414	9405	11833	7676	14901	7954	11114	8511	9395	6020	10613	12672	15220	11310	12280	13087	10346
Deferribacteraceae	15798	8751	12511	12814	14017	12128	5907	11778	9231	10778	13780	7614	15732	14344	12882	16636	15948	12733	13330	18960	12450	11116	15351	11062	16968	16762	8842	11335	10666	17180	13478	18162	17354	14628	16320	11652	22511	13805	15918	14559	14494	10161	17071	20147	23479	17262	20080	18476	16659
Nitrospiraceae	12065	7057	10323	11640	11140	9194	6195	10169	8199	8918	10883	6748	12552	11886	10491	13040	11757	10237	10635	14836	10146	9298	13110	8781	13019	12876	7270	9360	10734	14304	11273	13152	14091	11064	10791	7526	19834	9197	11575	9360	12163	9822	13152	14830	17350	12620	15648	11927	14662
Deinococcaceae	19246	11319	16537	16494	18673	15393	11758	18056	13590	14633	16767	11351	19259	18539	16993	19877	17818	18015	17381	22098	16602	14169	19901	13375	20536	19555	11927	14694	16249	22232	19693	18684	24386	16612	14104	10743	29027	12440	17352	12860	20284	18516	21400	21611	27566	17884	24700	16931	22443
Trueperaceae	3304	2212	2898	2547	3107	2480	2014	3076	2483	2821	2706	2211	3244	3194	2825	3196	2964	3103	2940	3725	2876	2794	3982	2504	3441	3547	2012	2550	2486	3837	3219	2777	4010	2695	1993	1640	4963	2020	2503	2068	3255	3445	3372	3659	4288	2958	4040	2406	3895
Thermaceae	16177	9570	13485	13978	15192	12895	9445	14962	11439	11777	13827	8316	16386	15065	14376	16659	15930	13920	14318	18850	14383	12169	17129	11362	17314	17244	8857	12267	10975	18264	17310	16132	21075	14967	12709	10023	24885	11705	15214	12138	17450	16200	19140	19477	25266	16435	21460	14814	19805
Chrysiogenaceae	5082	2813	3868	4179	4303	3596	2203	3864	3123	3343	4228	2448	4814	4273	4316	4821	4665	3998	3866	6190	3860	3566	5021	3211	5597	4738	2573	3381	2963	5442	4689	5246	6060	4431	4561	3299	7698	3737	4852	3846	4970	4119	5360	5724	7166	5009	6176	4691	5565
Dictyoglomaceae	5461	3723	4790	4627	4534	3848	2235	4225	3291	3396	4619	3921	5307	5468	4331	5696	6863	4176	4886	6334	4963	4324	6549	3789	5728	6120	5513	4292	8616	7530	4625	6133	5827	4909	6278	4096	7649	4791	5482	5116	4895	3246	5917	6498	8635	6566	6865	6196	5584
Elusimicrobiaceae	3992	2637	3488	3628	4006	3154	1615	3110	2588	2799	3763	2000	4199	3823	3425	4090	4208	3368	3630	4892	3459	3100	4487	3170	4038	4573	2249	3073	2220	4780	3174	4063	4379	3613	3292	2566	5223	3252	4104	3225	3584	2728	4194	4558	5740	4260	4738	3503	4399
Thermotogaceae	41944	23496	33541	34140	38178	30947	16518	30928	25203	28990	37774	22357	41621	39665	34035	44233	41666	34737	36091	50800	33502	30591	43659	30898	43422	44984	24973	30828	31382	47130	34610	46103	46171	38114	41272	29133	58581	34522	41250	35488	39274	27217	45130	50220	61711	45130	50913	44157	44329
Fusobacteriaceae	20522	12128	19169	17050	20695	17136	7547	16155	13225	17910	22775	12305	23085	22157	20053	21997	23963	19608	20496	28945	18972	17429	24795	17787	21602	27202	13248	17102	16075	27309	21443	26316	29318	23007	28941	20370	45790	21230	21777	27483	24543	14530	27031	41075	38745	29449	32529	33595	29030
Leptotrichiaceae	23217	15101	24307	21386	24054	22141	9434	20476	17230	21201	28765	14940	28448	28084	24406	25835	33613	25795	26395	36210	25259	23726	32375	24353	29059	36818	17835	22454	19184	34461	29741	26743	32925	26994	23865	19352	45459	24782	25157	28120	32118	20827	33258	36040	50130	31714	37298	25076	36308
Gemmatimonadaceae	5519	3228	4631	4268	4777	4175	2900	4762	3977	4533	4557	3361	5342	5103	5047	5379	5007	4915	4372	6664	4512	4568	6097	3673	5717	5745	3348	3951	4228	6189	5821	5260	6943	4753	4047	3091	8375	3691	5062	3898	6137	5879	6170	6465	7967	5325	7243	4717	6449
Planctomycetaceae	44339	25543	35168	37323	40657	32788	22543	35174	29301	30747	36486	25195	42225	39330	35094	43821	39326	36122	36125	48091	34766	31089	44957	28922	46952	41817	26213	32080	35509	49796	40906	47094	50594	38426	40339	28431	62083	31131	42393	31890	42215	36542	46308	48183	61595	41531	53546	45342	47068
Phycisphaeraceae	5045	3258	4131	4342	4795	3910	3582	4888	3641	3827	4171	2703	4934	4587	4263	5157	4661	4651	4478	5639	4460	3986	5605	3647	5013	5405	2476	3892	3052	5804	5605	4432	7154	4335	3006	2707	8516	3113	4215	3068	5658	5547	5829	5567	7362	4480	6440	3557	6421
Thermodesulfobacteriaceae	5472	3363	5105	4583	5568	4183	2282	4203	3554	4136	5322	3304	6085	5627	5005	5755	5786	5128	4691	7193	4832	4632	6691	4289	6114	6187	3558	4457	4310	7114	5448	6256	7030	5481	5843	3841	8105	4696	5549	5418	5526	4476	6743	7731	8579	6505	7753	6161	6713
Caldisericaceae	2134	1128	1719	1735	1880	1680	929	1779	1300	1397	2169	1018	2763	2007	1909	2189	2212	1758	1985	2674	1974	1429	2218	1475	2173	2973	1279	1609	1316	2757	1713	2171	2461	2196	1678	1429	3172	1741	1992	1875	2130	1518	2335	2783	3183	2281	2691	1950	2394
Sulfolobaceae	12053	7258	9810	9080	10485	8487	4391	8032	7209	8600	10803	7495	12504	12367	10570	13223	12043	10607	9954	15087	9980	9413	13358	8965	12778	13380	8895	9448	11515	15276	9508	13102	13293	10553	11155	8156	16843	9782	10989	10073	10361	7662	13331	14737	17212	12898	14996	13336	13028
Acidilobaceae	1214	647	937	934	1073	933	567	985	889	981	983	699	1225	1173	1064	1280	1168	1099	916	1386	956	988	1289	821	1698	1207	718	911	961	1262	912	1332	1106	933	930	707	1557	966	1104	915	1056	835	1211	1395	1609	1252	1521	1186	1154
Desulfurococcaceae	35761	15161	26393	21509	29010	15332	11859	12534	38608	14063	38336	20958	38016	29995	24414	19672	26118	21611	25350	33466	21791	24489	30019	16090	22357	26405	16712	21779	23713	34834	18154	43955	34811	38757	26739	9543	47280	9880	32683	10831	30416	30935	26734	28755	27516	31054	26493	23570	23538
Pyrodictiaceae	3028	1906	2369	2944	2751	2284	1631	2716	2013	2644	2471	1667	2985	3279	2426	3163	3574	2620	3458	3149	2431	2444	3176	1942	3313	4295	1647	2209	1977	3240	4019	3730	4227	2901	3438	1877	4651	2156	3447	2283	3408	3035	3831	3418	5211	3225	4242	3436	3801
Thermoproteaceae	19187	11365	16330	15576	16851	14491	8999	15067	12688	14371	15898	10378	18892	17327	15686	16824	16635	15741	15838	20268	14682	13497	19367	11989	19380	17934	11311	14494	13910	21285	19704	18211	22772	15675	13941	10041	27968	11270	17975	11654	19025	16748	20164	20659	26654	18107	22824	16953	21719
Thermofilaceae	2239	1070	1400	1798	1710	1296	891	1495	924	1108	1617	1068	1880	1795	1469	2497	2008	1361	1619	1981	1618	1088	1687	1267	2671	1838	1204	1426	1746	2094	1759	3186	2122	1810	3567	1980	2461	1740	2595	1916	1874	1415	2303	2240	3421	2643	2777	3842	1862
Fervidicoccaceae	1256	670	1210	1082	1289	925	614	1086	804	841	1136	641	1363	1199	1180	1276	1204	1193	1151	1558	1067	949	1319	922	1412	1420	704	1089	776	1455	876	1139	1255	984	994	672	1560	913	1128	870	1076	768	1351	1542	1753	1326	1443	1176	1290
Archaeoglobaceae	7242	3898	5933	5552	6349	5379	2914	5258	4466	5086	6613	4049	7630	6814	6280	7253	6790	6064	5742	8505	5724	5150	7611	5146	7091	7575	4424	5491	5416	8489	6195	7173	8309	6513	5788	4382	10162	5508	6434	5401	6761	4927	7569	8715	10136	7230	8745	6493	7685
Halobacteriaceae	38157	22608	31664	32005	34196	29196	20651	32745	26259	28661	31934	22421	37805	35438	33639	37958	35269	33147	31187	43504	31671	29373	41152	25733	40081	38836	22788	28625	29717	43859	39148	37043	47687	31862	30139	22073	57389	25269	36026	26000	40423	37802	43479	43515	55899	36315	50187	35473	44626
Methanobacteriaceae	18104	11424	17367	15569	18029	15593	8826	15033	12920	14844	19335	10605	19786	19754	17119	19240	20501	17459	18467	25165	16980	15971	22502	15764	19210	22144	12244	15967	14121	24586	16697	18672	20816	16853	14133	12271	26850	16064	16582	15658	17838	14446	20493	21410	28369	18964	22475	16514	22367
Methanothermaceae	1502	727	1048	1053	1281	921	474	1002	738	818	1036	719	1308	1341	999	1409	1191	968	1049	1540	1037	847	1224	863	1124	1303	818	1012	1148	1561	830	1361	1530	1362	1066	814	1710	921	1054	808	1115	681	1291	1485	1700	1224	1648	1234	1235
Methanocaldococcaceae	6349	3246	4373	4764	5197	3865	1796	3630	3375	4024	5361	3297	6125	5734	4838	5935	5930	4507	4894	6774	4831	4352	6369	4308	6966	6494	4135	4600	4765	7014	4602	7128	5991	5617	7059	4418	7896	5251	6252	5425	4934	3447	6156	7072	8821	7121	7207	6917	5851
Methanococcaceae	9063	5118	7405	6749	7989	6474	2690	5425	5328	6287	8108	5521	8971	8615	7915	9031	8937	7488	6874	12182	7107	7042	9341	6612	9357	9803	6344	7112	8206	10663	7525	9998	9782	8229	8202	6013	11962	7232	8563	7624	8326	5396	9970	11240	13168	9541	11309	9677	9662
Methanocellaceae	8453	4737	6975	6793	7577	6122	3927	6874	5411	7154	7789	5028	8365	8640	7221	8403	9183	7221	8092	10164	6894	6796	9122	6131	9181	10634	5226	6574	6219	9685	8869	9421	10226	7685	8243	6219	12048	7133	8606	7918	8418	7423	10067	10091	13637	9127	11334	9040	10273
Methanosarcinaceae	20859	11715	16763	16926	18311	15188	8158	15425	12487	14563	18181	10951	20282	20113	17487	21470	20717	17421	18246	23892	16725	16035	22318	15143	20866	23113	12199	15528	13887	23916	18179	22514	23482	19464	19411	14372	29365	16978	19242	18124	18909	14876	22869	25442	31686	22078	25771	21488	23606
Methanosaetaceae	8977	5311	7408	7236	7867	6805	3776	6293	5735	6336	7702	4933	9026	8271	7630	7856	8282	7384	7161	10555	6727	6831	9241	5635	8734	8844	5080	6564	6188	9556	8591	8671	9982	7754	6513	4334	12901	5397	8618	5841	8910	7257	9125	10002	12380	8542	10896	8250	10329
Methanocorpusculaceae	3709	2180	3011	3170	3440	3043	1682	3249	2526	2755	3348	1846	4002	3265	3278	3795	3785	3111	3344	4796	3036	2931	3823	2567	4157	4073	1754	2610	1837	4316	3764	3904	4842	3643	2585	2137	6319	3044	3717	3051	4352	3379	4526	4994	5924	3777	5106	3084	4809
Methanomicrobiaceae	8535	5132	7241	7146	7772	6762	4199	6855	6005	6559	8043	5004	8891	8299	7915	9114	8650	7539	7482	10894	6987	6879	9804	6292	10145	9416	5128	6771	5864	10825	8156	9134	10507	7656	7829	5760	12566	6705	8222	7266	8582	7561	9657	9912	13251	8559	11117	8625	10716
Methanoregulaceae	6143	3930	5246	5325	6154	5007	2490	4379	4410	4818	5527	3511	6371	6000	5418	6347	5703	5591	4962	7639	5043	5352	6967	4598	6155	6655	3720	4396	4608	7010	5895	6032	7363	5002	5061	3725	9835	4346	6362	4610	6147	5242	6697	7334	8837	6161	7983	5645	7571
Methanospirillaceae	4460	2680	3746	3248	4243	3269	1916	3163	3225	3886	4134	3320	4693	4344	4286	4486	4392	4518	3450	6629	3543	4108	5235	3448	4696	5134	3326	3715	4544	5413	4880	4673	6049	3998	3752	2966	7542	3646	4201	3840	4887	3935	5220	5627	7125	4311	6335	4295	5935
Methanopyraceae	1976	1297	1470	1625	1780	1429	1106	1746	1465	1361	1621	978	2081	1735	1699	1806	1686	1632	1678	2422	1641	1710	2036	1281	2071	1972	1062	1489	1392	2326	1571	1626	2095	1557	1172	1087	2420	1144	1477	1148	1815	1944	1831	1813	2414	1609	2155	1348	1907
Picrophilaceae	1389	758	1410	972	1335	1055	544	870	868	1346	1543	1244	1534	1680	1584	1545	1509	1560	1202	2025	1291	1350	1863	1290	1672	1988	1468	1396	2092	2113	1217	1638	1493	1328	1578	1088	1718	1296	1335	1620	1084	955	1774	1882	2244	1836	1986	1728	1706
Thermoplasmataceae	3715	1528	2008	2445	2140	1848	1010	1833	1449	1762	2011	1061	2741	2527	2087	4251	2785	2115	2200	3223	2091	1689	2659	1739	2781	2641	1347	1795	1507	2800	2297	3718	3000	2504	3193	1948	3988	2090	3136	2313	2568	1641	2780	3547	4060	3519	3438	4200	2726
Thermococcaceae	14660	8109	11435	11035	12585	9894	5728	10078	8925	10255	12956	8650	14864	14121	12441	15382	14066	12437	11579	17289	11338	10891	15624	10655	15345	15659	9434	11465	12146	17309	11673	15679	16724	12667	13630	9705	20098	11837	13488	12036	13137	10562	16210	17364	21252	15136	18145	16139	15834
Cenarchaeaceae	2726	1456	2090	2305	2353	2027	1264	2153	1716	2094	2334	1257	2779	2350	2099	2688	2353	2299	2123	3055	2252	2012	2657	1723	2910	2483	1405	1904	1494	2949	2418	2987	3184	2311	2651	1659	4147	1795	2813	2128	2538	2277	2850	2792	3825	2599	3320	2570	2959
Nitrosopumilaceae	1698	866	1052	1171	1208	937	518	995	728	941	1317	628	1516	1306	1241	2104	1720	1152	1024	1644	1236	1031	1490	1060	1680	1532	785	1085	925	1524	1182	1822	1752	1323	1741	1283	2146	1158	1585	1336	1437	961	1557	1986	2310	1709	2026	1977	1561
Microviridae	111	93	56	20	52	25	30	29	17	68	6	82	49	37	32	52	25	5	11	1	43	81	138	87	24	1	19	24	40	111	11	3	6	10	76	10	7	8	4	4	7	97	11	3	3	29	23	10	28
Myoviridae	69	15	27	52	44	26	8	34	15	11	26	7	124	25	18	54	40	32	27	55	19	14	20	18	46	20	11	21	12	36	148	52	165	62	31	62	210	56	69	63	164	100	165	84	150	45	110	54	155
Sum	20729274	20171242	24155368	20102498	23840100	16986110	9112498	13166671	21685138	24584292	25077538	30487750	20310997	25825884	19513859	18655437	19426583	21687466	18419431	26870232	20761294	24131280	32716419	17537557	21878529	25360342	33215751	23577968	58970204	38670843	14897019	19103276	21286861	15084736	14623108	10369108	20795024	11306439	14270648	10959800	14697569	16709915	16470812	16583778	19175596	14372277	20308218	15695409	16652838
[truncated: 39 more columns]

[truncated: 13 more sheets: Family_Prop, Genus, Genus_Prop, Species, Species_Prop, KEGG_L1, KEGG_L1_Prop, KEGG_L2, KEGG_L2_Prop, KEGG_L3, KEGG_L3_Prop, KEGG_L4, KEGG_L4_Prop]
