# Supplementary material for: A Longitudinal Study of the Feline Faecal Microbiome Identifies Changes into Early Adulthood Irrespective of Sexual Development
Source: PLoS One. 2015 Dec 14;10(12):e0144881. doi: 10.1371/journal.pone.0144881 (PMC4682054; doi:10.1371/journal.pone.0144881)
Supplement: S3 Table — (XLSX) [file pone.0144881.s006.xlsx]

## Sheet: Stats_Comp
Final model:
Effect	Numerator degrees of freedom	Denominator degrees of freedom	F-value	p-value
Age	2	55	37.868	<.0001
Means
			95% Confidence Interval
Age (weeks)	Mean (weeks)	Standard Error	Lower	Upper	z value	Pr(>|z|)
18	3.8681	0.09658	3.6377	4.0985	40.05	<0.0001	***
30	4.8106	0.09822	4.5763	5.045	48.98	<0.0001	***
42	4.8693	0.09822	4.6349	5.1036	49.58	<0.0001	***
Comparison between means
			95% Confidence Interval
Mean age contrast	Difference (weeks)	Standard Error	Lower	Upper	z value	Pr(>|z|)
30-18wks	0.94253	0.12936	0.63932	1.24573	7.286	<0.0001	***
42-18wks	1.00118	0.12936	0.69797	1.30439	7.74	<0.0001	***
42-30wks	0.05866	0.13005	-0.24618	0.36349	0.451	0.894

## Sheet: Metadata
Sample Number	Kitten Name	Neuter Date	Age (weeks)	Sibling Group	Gender
3	Salem	Conventional	18	2	Male
5	Orion	Early	18	4	Male
7	Hutch	Conventional	18	6	Male
8	Fat Louis	Early	18	6	Male
9	Bellatrix	Conventional	18	6	Female
10	Ludo	Conventional	18	7	Male
12	Wussel	Early	18	7	Male
15	Daphne	Early	18	8	Female
16	Dexter	Conventional	18	9	Male
18	Scooby	Conventional	18	9	Female
20	Aston	Early	18	10	Male
21	Freeby	Early	18	10	Female
22	Donnatello	Conventional	18	11	Male
23	Ginny Weasley	Conventional	18	11	Female
24	Mr Bigglesworth	Early	18	13	Male
25	Morgana	Early	18	13	Female
26	Kalahari	Conventional	18	14	Female
27	Noddy	Conventional	18	15	Male
28	Duchess	Early	18	16	Female
29	Rufus	Early	18	17	Male
30	Ace	Conventional	18	17	Male
31	Cookie	Conventional	18	17	Female
32	Justice	Early	18	18	Female
33	Squirt	Early	18	19	Male
34	Sophia	Conventional	18	19	Female
35	Winston	Conventional	18	20	Male
36	Shrimp	Early	18	20	Female
37	Liquorice	Early	18	21	Male
38	Saffron	Conventional	18	22	Female
39	Sassie	Early	18	23	Female
40	Salem	Conventional	30	2	Male
41	Orion	Early	30	4	Male
42	Hutch	Conventional	30	6	Male
43	Fat louis	Early	30	6	Male
44	Bellatrix	Conventional	30	6	Female
45	Ludo	Conventional	30	7	Male
46	Wussel	Early	30	7	Male
47	Daphne	Early	30	8	Female
48	Dexter	Conventional	30	9	Male
49	Scooby	Conventional	30	9	Female
50	Aston	Early	30	10	Male
51	Freeby	Early	30	10	Female
52	Donnatello	Conventional	30	11	Male
53	Ginny Weasley	Conventional	30	11	Female
54	Mr Bigglesworth	Early	30	13	Male
55	Morgana	Early	30	13	Female
56	Kalahari	Conventional	30	14	Female
57	Noddy	Conventional	30	15	Male
58	Rufus	Early	30	17	Male
59	Ace	Conventional	30	17	Male
60	Cookie	Conventional	30	17	Female
61	Justice	Early	30	18	Female
62	Squirt	Early	30	19	Male
63	Sophia	Conventional	30	19	Female
64	Winston	Conventional	30	20	Male
65	Shrimp	Early	30	20	Female
66	Liquorice	Early	30	21	Male
67	Saffron	Conventional	30	22	Female
68	Sassie	Early	30	23	Female
69	Salem	Conventional	42	2	Male
70	Orion	Early	42	4	Male
71	Hutch	Conventional	42	6	Male
72	Fat louis	Early	42	6	Male
73	Bellatrix	Conventional	42	6	Female
74	Ludo	Conventional	42	7	Male
75	Wussel	Early	42	7	Male
76	Daphne	Early	42	8	Female
77	Dexter	Conventional	42	9	Male
78	Scooby	Conventional	42	9	Female
79	Aston	Early	42	10	Male
80	Freeby	Early	42	10	Female
81	Donnatello	Conventional	42	11	Male
82	Ginny Weasley	Conventional	42	11	Female
83	Mr Bigglesworth	Early	42	13	Male
84	Morgana	Early	42	13	Female
85	Kalahari	Conventional	42	14	Female
86	Noddy	Conventional	42	15	Male
87	Rufus	Early	42	17	Male
88	Ace	Conventional	42	17	Male
89	Cookie	Conventional	42	17	Female
90	Justice	Early	42	18	Female
91	Squirt	Early	42	19	Male
92	Sophia	Conventional	42	19	Female
93	Winston	Conventional	42	20	Male
94	Shrimp	Early	42	20	Female
95	Liquorice	Early	42	21	Male
96	Saffron	Conventional	42	22	Female
97	Sassie	Early	42	23	Female

## Sheet: Species_Prop
ID	sample3	sample5	sample7	sample8	sample9	sample10	sample12	sample15	sample16	sample18	sample20	sample21	sample22	sample23	sample24	sample25	sample26	sample27	sample28	sample29	sample30	sample31	sample32	sample33	sample34	sample35	sample36	sample37	sample38	sample39	sample40	sample41	sample42	sample43	sample44	sample45	sample46	sample47	sample48	sample49	sample50	sample51	sample52	sample53	sample54	sample55	sample56	sample57	sample58
Number	3	5	7	8	9	10	12	15	16	18	20	21	22	23	24	25	26	27	28	29	30	31	32	33	34	35	36	37	38	39	40	41	42	43	44	45	46	47	48	49	50	51	52	53	54	55	56	57	58
Kitten Name	Salem	Orion	Hutch	Fat Louis	Bellatrix	Ludo	Wussel	Daphne	Dexter	Scooby	Aston	Freeby	Donnatello	Ginny Weasley	Mr Bigglesworth	Morgana	Kalahari	Noddy	Duchess	Rufus	Ace	Cookie	Justice	Squirt	Sophia	Winston	Shrimp	Liquorice	Saffron	Sassie	Salem	Orion	Hutch	Fat louis	Bellatrix	Ludo	Wussel	Daphne	Dexter	Scooby	Aston	Freeby	Donnatello	Ginny Weasley	Mr Bigglesworth	Morgana	Kalahari	Noddy	Rufus
Neuter Date	Conventional	Early	Conventional	Early	Conventional	Conventional	Early	Early	Conventional	Conventional	Early	Early	Conventional	Conventional	Early	Early	Conventional	Conventional	Early	Early	Conventional	Conventional	Early	Early	Conventional	Conventional	Early	Early	Conventional	Early	Conventional	Early	Conventional	Early	Conventional	Conventional	Early	Early	Conventional	Conventional	Early	Early	Conventional	Conventional	Early	Early	Conventional	Conventional	Early
Age (weeks)	18	18	18	18	18	18	18	18	18	18	18	18	18	18	18	18	18	18	18	18	18	18	18	18	18	18	18	18	18	18	420	420	420	420	420	420	420	420	420	420	420	420	420	420	420	420	420	420	420
Sibling Group	2	4	6	6	6	7	7	8	9	9	10	10	11	11	13	13	14	15	16	17	17	17	18	19	19	20	20	21	22	23	2	4	6	6	6	7	7	8	9	9	10	10	11	11	13	13	14	15	17
Gender	Male	Male	Male	Male	Female	Male	Male	Female	Male	Female	Male	Female	Male	Female	Male	Female	Female	Male	Female	Male	Male	Female	Female	Male	Female	Male	Female	Male	Female	Female	Male	Male	Male	Male	Female	Male	Male	Female	Male	Female	Male	Female	Male	Female	Male	Female	Female	Male	Male
species	sample3	sample5	sample7	sample8	sample9	sample10	sample12	sample15	sample16	sample18	sample20	sample21	sample22	sample23	sample24	sample25	sample26	sample27	sample28	sample29	sample30	sample31	sample32	sample33	sample34	sample35	sample36	sample37	sample38	sample39	sample40	sample41	sample42	sample43	sample44	sample45	sample46	sample47	sample48	sample49	sample50	sample51	sample52	sample53	sample54	sample55	sample56	sample57	sample58
Acaryochloris marina	0.00053975	0.000350671	0.00039246	0.000550659	0.000437928	0.000477216	0.000585164	0.000684601	0.000337838	0.000358075	0.000384933	0.000219558	0.000571632	0.000401175	0.000449893	0.000648457	0.000551723	0.000439935	0.000488375	0.0004651	0.000465238	0.000359246	0.000370091	0.000447721	0.000514178	0.000465527	0.000202079	0.000353529	0.000150392	0.000326906	0.000686118	0.000580194	0.000604898	0.000642185	0.000648284	0.000661862	0.000775848	0.000686018	0.000733248	0.000742409	0.000727324	0.000527206	0.00069348	0.000771652	0.000812579	0.000747584	0.000672527	0.000674354	0.000746881
Acetobacter pasteurianus	0.000125937	7.70956e-05	8.48467e-05	0.000118795	0.000100111	0.000103399	0.000165373	0.000164648	7.61769e-05	8.48679e-05	8.74914e-05	5.3817e-05	0.000137656	8.95733e-05	0.000124096	0.000148371	0.00012806	0.000113162	0.000105886	0.000117717	0.000100266	0.000100117	8.8175e-05	9.26203e-05	0.000139408	0.00011173	4.94812e-05	8.19442e-05	3.39786e-05	7.35806e-05	0.000177044	0.000152019	0.000172902	0.000148002	0.000191473	0.000173077	0.000184173	0.000158106	0.000198742	0.000181757	0.000211962	0.000172097	0.00019956	0.000196132	0.000208227	0.000171704	0.000182571	0.000185275	0.000209064
Acetobacterium woodii	0.00129991	0.000967891	0.00121026	0.00142993	0.00123511	0.00143975	0.00126266	0.00178115	0.00102292	0.000999811	0.00132007	0.00057037	0.00162598	0.00118053	0.00140489	0.00154381	0.00180304	0.00126453	0.00154966	0.00152894	0.00132908	0.00111108	0.00116386	0.00147612	0.00138932	0.00149947	0.000562221	0.00111106	0.000304879	0.00103889	0.00191868	0.00169155	0.0017746	0.00208493	0.00167167	0.00191139	0.00243057	0.00248864	0.00198452	0.0026361	0.00233752	0.00131188	0.00218911	0.0025454	0.00251718	0.00228001	0.00201764	0.00160648	0.00238412
Acetohalobium arabaticum	0.000314568	0.000201945	0.00022317	0.000316955	0.00026361	0.000300578	0.000280272	0.000391336	0.000211064	0.000208992	0.000262278	0.000130354	0.000340174	0.000245026	0.000304382	0.000375393	0.000376858	0.000256004	0.000298674	0.000323991	0.00026834	0.000212934	0.000219103	0.00027496	0.00032989	0.000306718	0.000136504	0.000221059	9.39371e-05	0.000200259	0.000434997	0.000417307	0.000365215	0.000433871	0.000517058	0.000517192	0.000472609	0.000535523	0.000544939	0.000635075	0.000475912	0.000272374	0.000455041	0.000505031	0.0005884	0.000560837	0.00043171	0.000467132	0.000452886
Acholeplasma laidlawii	0.000287568	0.000192836	0.000226795	0.000369553	0.000288955	0.000319953	0.000297506	0.000484488	0.000176469	0.000266083	0.00025806	8.60581e-05	0.000405099	0.000296038	0.000282052	0.000385086	0.000552115	0.000323765	0.000488572	0.000320995	0.000315517	0.000244577	0.000225586	0.000310713	0.000311806	0.000464888	0.000101433	0.000196749	5.72149e-05	0.000180911	0.00052998	0.000309536	0.000319577	0.000498269	0.000402607	0.00043365	0.000477622	0.00056768	0.000436583	0.000621163	0.000519959	0.000309262	0.000526824	0.000453002	0.00070496	0.000546393	0.000432994	0.000380824	0.000538483
Achromobacter xylosoxidans	0.000303425	0.000190429	0.000200208	0.000295441	0.000225211	0.00025173	0.000375337	0.000418194	0.000198781	0.000177321	0.000213726	0.00010649	0.000321261	0.000206697	0.000267837	0.000359331	0.00031613	0.000239774	0.000276012	0.000249747	0.00026483	0.000201504	0.000223984	0.000234013	0.000283365	0.000245453	9.90372e-05	0.000201693	6.57412e-05	0.000188158	0.00038092	0.00033153	0.000369028	0.000374785	0.000364998	0.000358858	0.000419887	0.000385564	0.000411334	0.000393486	0.000413393	0.000383792	0.000411293	0.000449206	0.000446044	0.000403663	0.000400934	0.000412964	0.000452368
Acidaminococcus fermentans	0.00205406	0.0013196	0.00146767	0.00227905	0.00164667	0.0022519	0.0021943	0.00293767	0.00111212	0.00105905	0.00162575	0.000515776	0.0020564	0.00138058	0.0016435	0.00236729	0.00241117	0.00151242	0.00223864	0.00164433	0.0018572	0.001039	0.00128567	0.00165469	0.00246075	0.00163506	0.000624428	0.00122927	0.000337106	0.00115482	0.00219416	0.00261491	0.00186218	0.00239279	0.00300539	0.00363976	0.00248542	0.00339558	0.00352974	0.00457129	0.00266557	0.00145251	0.0025734	0.00268712	0.00350647	0.00410457	0.00234351	0.00234158	0.00235974
Acidaminococcus intestini	0.00160737	0.00106255	0.00125281	0.0016568	0.00134969	0.0018122	0.00152159	0.00208624	0.000917165	0.000962605	0.00141031	0.000586879	0.00157127	0.00121333	0.00141441	0.00183134	0.00189076	0.00126339	0.00165285	0.00134682	0.0014291	0.00085438	0.00109368	0.00135834	0.00197347	0.00141283	0.000649655	0.0010455	0.000427286	0.000963984	0.00194765	0.0020474	0.00148021	0.00189632	0.00247409	0.0030588	0.00193414	0.00280056	0.00301505	0.00405158	0.00211486	0.00122004	0.0020631	0.00226323	0.00291157	0.0033946	0.00192134	0.00197613	0.00191122
Acidianus hospitalis	0.000119448	6.52547e-05	7.58837e-05	9.51944e-05	7.54767e-05	8.07955e-05	7.82408e-05	0.000105258	6.10768e-05	6.01147e-05	8.09197e-05	5.34492e-05	0.000111191	8.8226e-05	0.000101827	0.000127254	0.000105377	8.734e-05	9.08436e-05	0.000104568	8.76402e-05	7.26006e-05	7.64285e-05	7.95334e-05	0.000104282	9.4745e-05	5.81273e-05	8.09141e-05	4.86253e-05	7.65112e-05	9.93455e-05	0.000119092	0.0001015	0.000122259	0.000143943	0.000126691	0.000132866	0.000124877	0.000138076	0.000149636	0.000115593	8.12303e-05	0.000123646	0.000146262	0.000147373	0.000157687	0.000124936	0.000156176	0.000119465
Acidilobus saccharovorans	7.43258e-05	4.20935e-05	4.71818e-05	6.72045e-05	5.44997e-05	6.41005e-05	7.75569e-05	9.31526e-05	5.00897e-05	5.0275e-05	4.82086e-05	2.85634e-05	7.77449e-05	5.44966e-05	6.49153e-05	8.86211e-05	7.63522e-05	6.23695e-05	6.01683e-05	6.19895e-05	5.88785e-05	5.22809e-05	4.91598e-05	5.53833e-05	9.30486e-05	5.92524e-05	2.6874e-05	4.69209e-05	2.02816e-05	3.97682e-05	7.50647e-05	8.61655e-05	6.38924e-05	7.62482e-05	8.38765e-05	8.47404e-05	9.18209e-05	0.000103546	9.67846e-05	0.000103489	8.82618e-05	6.28612e-05	8.93409e-05	0.000103835	0.000103502	0.000107005	9.30599e-05	9.7487e-05	8.5523e-05
Acidimicrobium ferrooxidans	0.000135366	9.08882e-05	9.86941e-05	0.000135848	0.00010453	0.000125865	0.00018206	0.0001951	0.000102095	0.000104599	9.67604e-05	6.13767e-05	0.000150286	9.69138e-05	0.000131356	0.000149479	0.000144729	0.000121164	0.000122964	0.00012626	0.000126379	0.000106043	9.82815e-05	0.00010989	0.000144888	0.000120763	4.91817e-05	9.38933e-05	3.94447e-05	8.76664e-05	0.000220832	0.000154283	0.0001714	0.000175379	0.000188587	0.000176073	0.00021071	0.00016979	0.000213908	0.000191258	0.000238541	0.000202812	0.000214241	0.000202682	0.000243542	0.000197002	0.000195542	0.000184124	0.000220551
Acidiphilium cryptum	6.02443e-05	4.45658e-05	5.56917e-05	8.11634e-05	5.43981e-05	6.26577e-05	8.37122e-05	9.03155e-05	5.5217e-05	4.53551e-05	5.96354e-05	3.45703e-05	7.29216e-05	5.50541e-05	6.46713e-05	7.02737e-05	5.83101e-05	5.81132e-05	6.89702e-05	5.20604e-05	6.78704e-05	4.52431e-05	4.68716e-05	5.52484e-05	6.06076e-05	6.21488e-05	3.51084e-05	5.66553e-05	2.91034e-05	4.89697e-05	8.14847e-05	5.82846e-05	7.31354e-05	6.49703e-05	6.46661e-05	6.99977e-05	9.6067e-05	7.87849e-05	6.96077e-05	7.82674e-05	9.13543e-05	8.0101e-05	9.08902e-05	7.555e-05	9.25666e-05	7.863e-05	7.66627e-05	6.35392e-05	8.87838e-05
Acidiphilium multivorum	5.89586e-05	3.40261e-05	3.76649e-05	5.08711e-05	4.11922e-05	4.67872e-05	6.44255e-05	7.52787e-05	3.87646e-05	4.66363e-05	4.18331e-05	2.58665e-05	6.35287e-05	4.18597e-05	5.735e-05	6.59119e-05	5.64797e-05	5.58999e-05	4.49948e-05	5.5236e-05	4.56986e-05	4.32852e-05	4.34773e-05	4.04076e-05	5.31002e-05	5.61106e-05	2.28317e-05	3.85771e-05	1.66305e-05	3.69321e-05	9.0374e-05	5.37564e-05	7.96055e-05	6.63596e-05	5.75411e-05	6.35253e-05	8.9521e-05	7.23535e-05	7.66211e-05	7.82674e-05	8.85125e-05	9.08665e-05	8.1447e-05	9.37862e-05	9.04438e-05	7.48695e-05	8.06396e-05	6.71559e-05	9.73806e-05
Acidithiobacillus caldus	0.000251385	0.00014697	0.000165061	0.000241332	0.000193974	0.000201714	0.000311048	0.000328446	0.000180469	0.000114592	0.000205585	9.2351e-05	0.00027747	0.000174454	0.000212012	0.000277287	0.000258016	0.000190797	0.000232857	0.000203725	0.000204104	0.000162187	0.000169485	0.000185376	0.000229662	0.000182175	8.08467e-05	0.000177537	4.57972e-05	0.000158505	0.00027318	0.000304425	0.000261	0.000289792	0.000367884	0.000306	0.000305126	0.000312567	0.000336642	0.00026534	0.000315686	0.000253854	0.000301516	0.000299669	0.000338489	0.000311272	0.000288541	0.000363151	0.000342833
Acidithiobacillus ferrivorans	0.000173508	9.2905e-05	0.000106902	0.000176286	0.000121189	0.000129438	0.000199022	0.000227255	9.32491e-05	7.39519e-05	9.91635e-05	4.12311e-05	0.000166025	0.000109179	0.00011714	0.000196628	0.000150351	0.000108111	0.000162244	0.000117539	0.000136788	7.18598e-05	8.56579e-05	0.00011333	0.000148889	0.000116198	4.66366e-05	9.62626e-05	3.52871e-05	8.63114e-05	0.00017976	0.000201247	0.000169089	0.00021714	0.000220604	0.000188418	0.000207172	0.000195086	0.000223201	0.000196573	0.000195413	0.000140403	0.000197347	0.000208265	0.000226753	0.000230933	0.000189913	0.000220373	0.000195725
Acidithiobacillus ferrooxidans	0.000173692	9.40761e-05	0.000111786	0.000164629	0.000114688	0.000144346	0.000188079	0.000220351	9.13334e-05	9.00952e-05	0.000104852	6.09272e-05	0.000172372	0.000113593	0.000133308	0.000217052	0.000174865	0.000127974	0.000134853	0.000136323	0.000136911	9.95877e-05	0.000102706	0.000116298	0.000184453	0.000121499	6.42656e-05	9.71896e-05	4.86886e-05	9.21096e-05	0.000199761	0.000202605	0.000186189	0.000195156	0.000240626	0.000210952	0.000236423	0.000221455	0.000223902	0.000238535	0.000216225	0.000157492	0.00022184	0.000243695	0.000258916	0.000242813	0.000214754	0.000246348	0.000211436
Acidobacterium capsulatum	0.000333364	0.000219055	0.000238276	0.00033631	0.000259343	0.00028938	0.000382723	0.000407507	0.000217713	0.000207352	0.000238983	0.000134808	0.000358579	0.00024038	0.000300416	0.000355454	0.000326131	0.000279613	0.00029158	0.000295725	0.000265569	0.00022103	0.000219484	0.00024764	0.000314929	0.000261408	0.000122243	0.00021117	9.54355e-05	0.000191971	0.000420675	0.00033153	0.000374111	0.000415892	0.000325946	0.000351067	0.000457394	0.000364233	0.000420189	0.000387492	0.000459112	0.000376565	0.000425679	0.000429184	0.000479558	0.000386056	0.000406869	0.000370303	0.000462669
Acidothermus cellulolyticus	0.000141733	9.60929e-05	0.000115361	0.000154484	0.000124135	0.000142766	0.00025483	0.000252032	0.000116801	0.000100037	0.000112699	6.47683e-05	0.000159171	0.000108436	0.000155821	0.000172811	0.000145056	0.000146702	0.000150683	0.00013771	0.000141284	0.000108107	0.000113499	0.000123719	0.000146313	0.000125868	6.02233e-05	0.000103164	4.2526e-05	9.64898e-05	0.000192189	0.00014141	0.000179315	0.000154294	0.00012338	0.000146827	0.000233238	0.000158535	0.000177175	0.00016694	0.000226756	0.000197542	0.000202732	0.000184893	0.000225981	0.000172986	0.00018355	0.000148039	0.000218995
Acidovorax avenae	0.000147182	0.000100127	0.00011239	0.000140381	0.00011804	0.000126415	0.00022419	0.00022385	9.7982e-05	9.55276e-05	0.000104705	6.96311e-05	0.000161519	0.000111548	0.000144412	0.000160487	0.000149109	0.000131833	0.000138663	0.000139186	0.000134078	0.000111705	0.000114147	0.000115151	0.000146313	0.000136374	6.21322e-05	0.000100692	4.60083e-05	9.63953e-05	0.00019474	0.000141022	0.000176657	0.000159034	0.00012834	0.000149105	0.000215664	0.000167967	0.000161746	0.00015416	0.000209872	0.000191595	0.000203765	0.00018132	0.00021125	0.000164097	0.000186059	0.000167931	0.000208471
Acidovorax citrulli	0.000171917	9.45966e-05	0.000106499	0.000158657	0.000119361	0.00013569	0.000233218	0.000234158	0.000101813	8.79428e-05	9.92616e-05	5.26319e-05	0.00015695	0.000103976	0.00014124	0.000188804	0.000154208	0.000135238	0.00014799	0.000125589	0.000146519	9.59365e-05	0.000103316	0.000112116	0.000157766	0.000122628	5.12777e-05	9.86833e-05	3.286e-05	9.28659e-05	0.00023326	0.000163339	0.000211434	0.00019107	0.000168114	0.000165885	0.000247686	0.000176543	0.000213382	0.000190579	0.000248738	0.000216137	0.000229808	0.000228809	0.000253577	0.000201105	0.000210042	0.000165547	0.000247972
Acidovorax ebreus	4.24281e-05	2.86262e-05	3.47947e-05	4.33879e-05	3.19481e-05	3.61381e-05	6.70244e-05	7.40493e-05	3.69616e-05	3.25942e-05	3.32016e-05	2.0922e-05	4.75355e-05	3.55877e-05	4.46598e-05	4.82569e-05	4.46477e-05	3.7172e-05	4.15135e-05	4.63356e-05	4.13258e-05	3.95811e-05	3.25698e-05	3.75068e-05	4.30172e-05	3.93707e-05	1.70302e-05	2.97698e-05	1.05524e-05	2.75415e-05	5.19362e-05	4.0948e-05	4.39043e-05	4.79718e-05	4.25696e-05	3.49989e-05	4.83578e-05	4.59847e-05	4.91813e-05	4.90868e-05	5.53308e-05	6.33882e-05	5.47407e-05	5.47086e-05	6.31048e-05	5.45282e-05	5.10269e-05	4.88257e-05	6.07702e-05
Aciduliprofundum boonei	9.17746e-05	4.28742e-05	4.65272e-05	7.5695e-05	5.17061e-05	6.27264e-05	6.70244e-05	8.15204e-05	4.23706e-05	3.70528e-05	5.33089e-05	2.78279e-05	0.000104845	5.24989e-05	6.77218e-05	9.99756e-05	8.21701e-05	5.86807e-05	5.67526e-05	7.75092e-05	5.88169e-05	5.32863e-05	5.57958e-05	5.68674e-05	7.69925e-05	6.90215e-05	2.86706e-05	4.53758e-05	1.71792e-05	4.56294e-05	0.000116877	0.000105313	9.99401e-05	0.000105424	0.000146378	0.000140595	0.000133456	0.000149102	0.000130449	0.000148391	0.000125121	7.37773e-05	0.000115531	0.000148048	0.000147438	0.000147773	0.000120409	0.00013686	0.000120132
Acinetobacter baumannii	0.000215386	0.000137146	0.000176441	0.000199527	0.000194787	0.000209271	0.000197654	0.000257423	0.000149593	0.000154976	0.000183712	9.45985e-05	0.000254623	0.00019248	0.000183703	0.000239623	0.000242131	0.000192727	0.000219719	0.000183777	0.000200162	0.000140862	0.000156823	0.000197046	0.000213223	0.000218306	0.000102144	0.00015915	8.19074e-05	0.000152802	0.000215482	0.000220007	0.000188846	0.000224658	0.000271922	0.000272679	0.000233415	0.000277194	0.000263703	0.000292824	0.000229013	0.000159449	0.000272154	0.00025754	0.000320349	0.000295205	0.000231334	0.000292543	0.000244637
Acinetobacter calcoaceticus	7.00401e-05	4.07273e-05	3.84706e-05	6.77801e-05	4.67285e-05	5.79859e-05	9.10985e-05	9.01264e-05	3.24541e-05	3.37729e-05	4.16369e-05	1.82659e-05	6.56865e-05	4.54371e-05	4.27685e-05	8.02436e-05	6.07288e-05	4.40389e-05	5.92487e-05	4.86166e-05	4.81621e-05	3.32312e-05	3.57734e-05	4.49947e-05	6.63615e-05	4.58998e-05	1.5533e-05	3.765e-05	1.0679e-05	3.24574e-05	6.61755e-05	8.44189e-05	6.62609e-05	7.50223e-05	0.000103357	9.6127e-05	8.20314e-05	8.9504e-05	9.52942e-05	0.000106656	7.38022e-05	4.70518e-05	7.25203e-05	8.58963e-05	9.98356e-05	0.000102988	7.32976e-05	0.000102912	6.72919e-05
Acinetobacter oleivorans	6.55708e-05	3.59129e-05	3.88734e-05	5.64115e-05	4.30207e-05	4.03977e-05	4.73275e-05	5.63644e-05	3.25104e-05	3.32092e-05	4.36967e-05	2.50083e-05	7.55871e-05	4.41362e-05	5.23471e-05	7.63664e-05	6.42588e-05	3.89313e-05	5.03154e-05	5.24183e-05	4.3235e-05	3.76232e-05	3.52776e-05	4.43876e-05	6.1594e-05	5.39015e-05	2.62752e-05	3.81136e-05	1.95219e-05	3.58922e-05	7.52293e-05	8.83002e-05	7.37708e-05	7.60847e-05	0.000124462	0.000100801	9.54183e-05	0.000103117	0.00010222	0.00011446	7.4638e-05	4.93103e-05	8.72752e-05	9.74335e-05	9.82274e-05	0.000106749	8.02114e-05	0.000125106	6.96634e-05
Actinobacillus pleuropneumoniae	0.000181223	0.000116587	0.000167981	0.000181754	0.000170762	0.000195737	0.000179735	0.000227349	0.000130774	0.000139294	0.000176503	0.000101137	0.000203152	0.000165952	0.000189743	0.000214837	0.00020487	0.000169232	0.000208881	0.000182212	0.000189569	0.000123347	0.000138326	0.000185578	0.000214099	0.000187772	9.79517e-05	0.000159614	9.30085e-05	0.000145617	0.000215564	0.000222853	0.000166317	0.000221226	0.000289599	0.000310435	0.000222446	0.00028041	0.000251079	0.000345643	0.000228427	0.000130766	0.000259317	0.000270343	0.000271589	0.000289136	0.000224726	0.000285803	0.000219884
Actinobacillus succinogenes	0.000130835	8.00232e-05	9.08892e-05	0.000130955	0.000103565	0.000114185	0.000100537	0.000140911	8.88543e-05	9.42976e-05	9.8575e-05	5.08748e-05	0.000127692	9.4498e-05	0.000106952	0.000153702	0.000147409	0.000110948	0.000119614	0.00011168	9.85414e-05	9.82119e-05	9.50779e-05	0.000102941	0.000114475	0.000127341	4.4578e-05	8.41074e-05	3.23746e-05	8.18682e-05	0.000184616	0.00014872	0.000157189	0.000155602	0.000179387	0.000176313	0.000205108	0.000197445	0.000205054	0.000205622	0.000191317	0.000135735	0.00017669	0.000187275	0.000213952	0.00020213	0.000173638	0.000189796	0.00018735
Actinoplanes missouriensis	0.000453424	0.000349044	0.000344724	0.000425604	0.000379314	0.000420398	0.000730703	0.000707109	0.000350233	0.000357716	0.000335155	0.000224135	0.000494775	0.000328606	0.000430186	0.000484162	0.000447654	0.000436643	0.000431425	0.000402842	0.000408516	0.000372157	0.000358611	0.000391798	0.000443049	0.000402249	0.00018984	0.000308102	0.000147058	0.000296402	0.000643318	0.000432121	0.000575205	0.000493039	0.00046592	0.000464814	0.00063337	0.000466921	0.000571502	0.000524346	0.000649008	0.000657521	0.000648625	0.000623976	0.000682317	0.000549556	0.000586259	0.000493271	0.000682627
Actinosynnema mirum	0.000470628	0.000309293	0.000310786	0.000471727	0.000349956	0.00038	0.000716478	0.000712878	0.000309102	0.000295193	0.000303768	0.000178082	0.000461202	0.00031188	0.00038095	0.000508325	0.000420199	0.000384489	0.000439373	0.00034139	0.000393488	0.000291831	0.000298239	0.00034478	0.000428747	0.000358018	0.000154881	0.000290539	0.00010698	0.00026489	0.000719535	0.000439431	0.0005458	0.000475877	0.000437871	0.000490583	0.000673176	0.000465313	0.000574746	0.000520953	0.000664972	0.000633129	0.000608344	0.00059785	0.000675884	0.000541351	0.000575429	0.000492367	0.000658838
Advenella kashmirensis	0.000262099	0.000177417	0.000197187	0.000265868	0.000228411	0.000234898	0.00034757	0.000373462	0.000169989	0.000169787	0.000197738	0.000105427	0.000246372	0.000188113	0.0002161	0.000296673	0.000263899	0.000228083	0.000274961	0.000202249	0.000230464	0.000179014	0.000169294	0.000196506	0.000240513	0.000211433	0.000105176	0.000168524	8.29838e-05	0.000157718	0.000307173	0.00023909	0.000277291	0.000299272	0.000260739	0.000279032	0.000320518	0.000286198	0.00031306	0.00030945	0.000324212	0.00028201	0.000323722	0.000340757	0.000346466	0.000344861	0.000306406	0.000298955	0.00032438
Aequorivita sublithincola	0.000296017	0.000119384	0.000141797	0.000235503	0.000162991	0.000164614	0.000168245	0.000227917	0.000118322	0.000109467	0.000149089	7.75177e-05	0.000243008	0.000156707	0.000170098	0.00035213	0.000248537	0.000147837	0.000181687	0.000190754	0.00017528	0.000123506	0.000122842	0.000173705	0.000251965	0.000175205	7.94618e-05	0.000128917	6.26599e-05	0.000126773	0.000254166	0.000390656	0.000240434	0.000323462	0.000561792	0.000450311	0.000332077	0.000390066	0.00043106	0.000403213	0.000280164	0.000158094	0.000297754	0.0003351	0.000393489	0.000413064	0.00030763	0.00054933	0.000243081
Aerococcus urinae	0.000332384	0.000230636	0.000273423	0.000373078	0.00029566	0.000365297	0.000319255	0.000475031	0.000237658	0.000274642	0.000304651	0.000142368	0.000451936	0.00029562	0.000347578	0.000407311	0.00049106	0.000335059	0.000441081	0.00038124	0.000352532	0.000298551	0.000282412	0.000358339	0.000329506	0.000421492	0.000141332	0.000253301	8.61284e-05	0.000238451	0.000607761	0.0003794	0.000409177	0.00053292	0.000432099	0.000492501	0.000616798	0.000676371	0.000492339	0.000724539	0.00057646	0.000362638	0.000554415	0.000579614	0.000733586	0.000613485	0.00050103	0.000418306	0.000602885
Aeromonas hydrophila	0.000145345	8.09991e-05	8.73644e-05	0.000149519	0.000105088	0.000120712	0.000157713	0.000171836	7.98956e-05	7.09282e-05	9.11696e-05	4.45819e-05	0.000146224	9.41263e-05	0.000108416	0.000167065	0.000139042	9.93145e-05	0.000113637	0.000110159	0.000111721	8.14376e-05	7.99372e-05	9.8759e-05	0.000146532	0.00010147	4.42411e-05	8.23563e-05	3.1045e-05	8.12695e-05	0.000161653	0.000181387	0.000152163	0.000168759	0.000269487	0.000211551	0.000188596	0.000173648	0.000227409	0.000187525	0.000194076	0.000125948	0.000202363	0.000182437	0.00022611	0.000208028	0.000164583	0.000259171	0.000168378
Aeromonas salmonicida	0.000159427	8.82207e-05	9.9953e-05	0.000215285	0.000111996	0.000124628	0.000145402	0.000157083	9.18405e-05	8.58929e-05	0.000113729	6.18262e-05	0.000201883	0.000102907	0.000128061	0.000161318	0.000149501	0.000116964	0.000124409	0.000131582	0.000132292	9.67832e-05	9.32473e-05	0.000106449	0.000155684	0.000124199	6.34796e-05	0.000102958	5.74048e-05	9.57335e-05	0.000206593	0.000189668	0.000186131	0.00017734	0.000254696	0.00022953	0.000236305	0.000188119	0.000226532	0.000202229	0.000232607	0.000156287	0.000230029	0.000213699	0.000269209	0.000210079	0.000203741	0.000285228	0.00021566
Aeromonas veronii	0.000166406	8.08039e-05	9.7536e-05	0.000148368	0.00011545	0.000117621	0.000163731	0.000177321	9.51085e-05	7.84105e-05	0.000102645	5.34492e-05	0.000156251	0.000107832	0.000118117	0.000196559	0.000141984	0.000117475	0.000126642	0.000113066	0.000121206	8.58825e-05	9.27515e-05	0.000105235	0.000138039	0.000120665	6.04479e-05	9.33783e-05	5.68772e-05	8.85488e-05	0.000144862	0.000188244	0.000152914	0.000176278	0.000241889	0.000224136	0.000204872	0.00020259	0.000229162	0.000209128	0.000216893	0.000127228	0.000216381	0.000209754	0.00025184	0.000214438	0.000189974	0.000303147	0.000178902
Aeropyrum pernix	0.000121835	7.17607e-05	7.35171e-05	0.000114622	8.72605e-05	9.33683e-05	0.00012379	0.000124834	8.49666e-05	7.48744e-05	7.70454e-05	4.16806e-05	0.000104845	7.30803e-05	8.86485e-05	9.98372e-05	0.000114528	8.43322e-05	0.000115673	8.6678e-05	8.65932e-05	7.68339e-05	7.53225e-05	6.58393e-05	9.2117e-05	8.40432e-05	3.97496e-05	7.57636e-05	2.64442e-05	6.42215e-05	0.000118688	9.73566e-05	0.000115133	0.000124956	0.000110482	7.93467e-05	0.000132984	8.74673e-05	0.000139215	9.26315e-05	0.000132476	0.000126852	0.000133827	0.000125123	0.000132578	0.000136833	0.000120654	0.000111378	0.000131916
Aggregatibacter actinomycetemcomitans	0.000141427	8.31461e-05	9.668e-05	0.000128293	9.9095e-05	0.000102987	9.64331e-05	0.000141668	7.505e-05	7.56431e-05	0.000109757	5.53289e-05	0.000137529	0.000103372	0.000109514	0.000169695	0.00014218	0.000102379	0.000111863	0.000128407	0.00011129	8.97454e-05	9.47728e-05	0.000114949	0.000143135	0.000120763	5.71915e-05	9.47174e-05	5.35427e-05	8.72883e-05	0.000178855	0.00016515	0.000156149	0.000158707	0.000210142	0.000226773	0.000203987	0.000213202	0.000195235	0.000263191	0.000204941	0.000104192	0.000207085	0.000229106	0.000228618	0.000231873	0.000185753	0.000213304	0.000190166
Aggregatibacter aphrophilus	8.32032e-05	4.67778e-05	5.11095e-05	6.80679e-05	5.47029e-05	5.33827e-05	5.97749e-05	7.54678e-05	4.01732e-05	4.58676e-05	4.7571e-05	3.57554e-05	6.3846e-05	5.70054e-05	6.42442e-05	8.48131e-05	6.98806e-05	5.94185e-05	6.33212e-05	6.67751e-05	5.14879e-05	4.63014e-05	4.34391e-05	4.91771e-05	6.41695e-05	6.35233e-05	3.2451e-05	4.53758e-05	2.4798e-05	3.97367e-05	9.10324e-05	8.51304e-05	9.56075e-05	9.16122e-05	9.84872e-05	0.000109911	0.000124197	9.71145e-05	9.66092e-05	0.000107109	9.38617e-05	5.03643e-05	9.29558e-05	0.000111576	0.000109678	0.000101023	9.6792e-05	0.000116064	8.95249e-05
Agrobacterium fabrum	1.10203e-06	7.15655e-07	7.55312e-07	6.47581e-07	7.11086e-07	8.24444e-07	1.23106e-06	1.51314e-06	3.38063e-07	5.63736e-07	3.43296e-07	4.08633e-08	6.34653e-07	6.96888e-07	5.49096e-07	9.00058e-07	6.537e-07	7.37765e-07	1.44509e-06	3.13078e-07	1.29336e-06	5.29159e-08	4.57656e-07	7.42042e-07	1.26038e-06	5.89088e-07	4.86577e-07	1.0301e-06	6.33142e-08	5.04192e-07	1.64616e-07	7.11577e-07	3.46613e-07	4.08618e-07	2.70569e-07	3.59577e-07	2.94865e-07	8.57523e-07	3.50669e-07	1.13103e-07	6.6865e-07	7.52829e-08	2.21323e-07	4.46601e-07	9.00579e-07	4.27337e-07	1.22367e-07	8.21981e-08	4.4466e-07
Agrobacterium radiobacter	0.000270732	0.00016434	0.00017483	0.00026522	0.000216627	0.000221501	0.000296686	0.000328919	0.000156692	0.000154771	0.000175081	9.53341e-05	0.000274741	0.000176963	0.000227753	0.000297296	0.000250759	0.000217981	0.000234696	0.000224701	0.000220055	0.000164992	0.000161018	0.000192189	0.000257226	0.000207801	8.5937e-05	0.000166361	5.85234e-05	0.000150312	0.000303469	0.000272987	0.000300052	0.000279332	0.000318099	0.000296412	0.000367225	0.000305064	0.000342603	0.000313296	0.000350373	0.000268911	0.000352421	0.000374252	0.000366085	0.000326571	0.000341342	0.000342602	0.000357284
Agrobacterium tumefaciens	0.000141856	0.000108064	0.000101313	0.000149231	0.000118294	0.000128888	0.000190541	0.000215622	9.41506e-05	0.000102036	9.57305e-05	5.7086e-05	0.000148191	0.000100816	0.000119642	0.000168934	0.000138258	0.000119631	0.000144115	0.00010998	0.000140606	9.53015e-05	0.000101866	0.000122639	0.000136011	0.000124199	5.008e-05	9.74472e-05	3.38098e-05	9.08807e-05	0.00018832	0.000135911	0.000154878	0.000162794	0.000141327	0.000154738	0.000196262	0.000147494	0.000178227	0.000159476	0.000188726	0.000172473	0.000181633	0.000183553	0.000208034	0.000180507	0.000162686	0.000160944	0.000192612
Agrobacterium tumefaciens complex	1.83672e-06	2.01685e-06	8.5602e-07	1.29516e-06	1.52376e-06	1.44278e-06	2.05177e-06	3.78285e-06	1.35225e-06	8.71228e-07	1.12797e-06	6.94676e-07	2.34821e-06	1.2544e-06	1.58628e-06	1.45394e-06	2.02647e-06	1.07827e-06	2.29901e-06	1.74429e-06	2.15559e-06	1.74622e-06	1.106e-06	1.75392e-06	2.19196e-06	1.61999e-06	5.61435e-07	1.33913e-06	4.0099e-07	1.29199e-06	1.64616e-06	2.45817e-06	2.83067e-06	2.45171e-06	2.16455e-06	2.39718e-06	3.4794e-06	2.57257e-06	1.84101e-06	2.94068e-06	3.67757e-06	1.65622e-06	3.68872e-06	3.05177e-06	3.28068e-06	2.05122e-06	3.24272e-06	3.37012e-06	2.74207e-06
Agrobacterium vitis	0.000338507	0.000211248	0.000225838	0.000332856	0.000256448	0.00027928	0.000412953	0.000459332	0.000205542	0.000212528	0.000222112	0.000108043	0.000325196	0.000221703	0.000267654	0.000384602	0.000314299	0.000275243	0.000313913	0.000264998	0.00027296	0.000204837	0.000215746	0.0002386	0.000288626	0.000260377	0.000101882	0.000193761	7.05953e-05	0.000175427	0.000377875	0.000315681	0.000333904	0.000354272	0.00032342	0.000328054	0.000414462	0.000349119	0.000370306	0.000374937	0.000405202	0.000333052	0.000381783	0.000422857	0.000440447	0.000395116	0.000380744	0.000367344	0.000404789
Akkermansia muciniphila	0.00096397	0.00041007	0.000384051	0.000773499	0.000500554	0.000519331	0.000604451	0.000712594	0.000322174	0.000284072	0.000408816	0.000216535	0.00059505	0.0004612	0.000446659	0.00101977	0.000652066	0.000394591	0.000538165	0.000506784	0.000475216	0.000284	0.000342403	0.000419321	0.000671013	0.000443436	0.000220906	0.000345804	0.000183463	0.000351454	0.000757808	0.000991485	0.000783173	0.00089136	0.00132191	0.00114046	0.000901343	0.000914441	0.00119464	0.00102867	0.000806726	0.000485575	0.000823176	0.000968306	0.000958731	0.00108809	0.000836315	0.00132594	0.000736654
Albidiferax ferrireducens	9.79582e-07	6.50595e-07	1.05744e-06	6.47581e-07	6.60294e-07	1.09926e-06	2.73569e-07	1.51314e-06	1.07053e-06	7.17482e-07	1.07893e-06	4.08633e-07	8.25048e-07	1.11502e-06	1.58628e-06	1.03853e-06	1.43814e-06	8.51267e-07	9.19603e-07	7.15608e-07	8.00649e-07	1.26998e-06	9.91587e-07	1.41663e-06	1.26038e-06	1.42363e-06	1.49716e-07	1.23612e-06	2.53257e-07	9.76873e-07	1.15231e-06	8.40954e-07	9.24302e-07	1.47103e-06	9.92087e-07	7.19154e-07	1.41535e-06	1.71505e-06	9.64339e-07	1.58344e-06	2.00595e-06	5.26981e-07	1.84436e-06	1.26537e-06	1.35087e-06	1.45295e-06	9.78933e-07	5.75387e-07	1.25987e-06
Alcanivorax borkumensis	0.000193651	0.000115351	0.000108463	0.000177365	0.000131653	0.000140499	0.000189036	0.000223566	0.000103109	9.75776e-05	0.000119957	6.22348e-05	0.000178972	0.000122559	0.000146548	0.000223007	0.000170158	0.000142048	0.000171309	0.000147773	0.000149167	0.000111335	0.000118113	0.000126417	0.000176069	0.000144081	6.22445e-05	0.000113929	4.08165e-05	0.000103517	0.000253014	0.000210239	0.000231711	0.00021526	0.000260378	0.000253981	0.000270391	0.000234747	0.000270541	0.000263417	0.000272726	0.000210265	0.000256809	0.000256423	0.000309863	0.000262812	0.000236718	0.000266733	0.000280358
Alicycliphilus denitrificans	0.000193712	0.000134608	0.000143509	0.000180315	0.000157048	0.000178973	0.000270286	0.000294022	0.000134493	0.000133452	0.000153698	9.81536e-05	0.000211657	0.000157264	0.000187669	0.000228753	0.000198594	0.000177461	0.000193182	0.000187444	0.000180084	0.00015298	0.000158311	0.00016986	0.000194975	0.000178199	9.50323e-05	0.000135509	7.48373e-05	0.000140134	0.000342812	0.000206422	0.000262328	0.000215669	0.000225114	0.00022989	0.000303652	0.000245573	0.000286409	0.00029011	0.000317191	0.000294356	0.000301959	0.000309122	0.000336881	0.000262471	0.000286338	0.000265171	0.000345353
Alicyclobacillus acidocaldarius	0.000411057	0.000285091	0.00030429	0.000431505	0.000336395	0.000393122	0.0004756	0.000578587	0.000278958	0.000298575	0.000326082	0.000160021	0.000473768	0.000318803	0.00037308	0.000475784	0.000486092	0.000361902	0.000436286	0.000393987	0.000375935	0.000316596	0.000286416	0.000357462	0.000412307	0.000412656	0.000136316	0.000276272	8.43556e-05	0.000253231	0.000600682	0.000480055	0.000494848	0.000537987	0.000531759	0.000555667	0.000623403	0.000613986	0.000608849	0.000671381	0.000661378	0.000498674	0.000624058	0.000626209	0.000727217	0.000614682	0.000560562	0.000543248	0.000652539
Aliivibrio fischeri	8.71216e-05	4.44357e-05	4.88435e-05	7.28888e-05	5.99344e-05	6.56807e-05	6.63405e-05	8.67218e-05	4.53005e-05	4.87888e-05	6.64523e-05	2.67246e-05	8.53608e-05	5.69125e-05	6.58305e-05	9.19444e-05	8.49157e-05	6.0667e-05	6.85761e-05	6.67751e-05	6.15884e-05	4.60897e-05	5.4194e-05	5.78118e-05	7.49101e-05	6.35724e-05	2.51897e-05	4.90326e-05	1.88676e-05	4.34866e-05	9.91809e-05	0.000103567	9.1217e-05	0.000110817	0.000127258	0.000115664	0.000123548	0.000124448	0.000134481	0.000136742	0.00013373	7.03895e-05	0.000113908	0.000129217	0.000152198	0.000127346	0.000106153	0.00016941	0.000109757
Aliivibrio salmonicida	0.000150121	6.97438e-05	8.26815e-05	0.000134769	9.69109e-05	0.000126277	9.67067e-05	0.000150936	7.21202e-05	8.42016e-05	9.78393e-05	4.86273e-05	0.000153205	9.77966e-05	0.000133491	0.000183889	0.000152312	0.000115772	0.000119811	0.00013771	0.000109135	8.9957e-05	8.67257e-05	0.000109552	0.0001593	0.000128127	5.04169e-05	8.35409e-05	3.43374e-05	8.48619e-05	0.000182723	0.000172848	0.000166317	0.000191479	0.000197335	0.00022953	0.00022852	0.000206556	0.000219957	0.00028174	0.000229681	0.000121281	0.000214462	0.000239899	0.000252033	0.000257257	0.000193095	0.000226867	0.000202691
Alistipes finegoldii	0.00999914	0.000940436	0.000626506	0.00436282	0.00159939	0.00101997	0.00128974	0.00166209	0.0004725	0.000296423	0.000680952	0.00020828	0.00250719	0.00105783	0.000581981	0.00517249	0.00182023	0.000476426	0.000860288	0.00148091	0.000935527	0.000315802	0.000482903	0.000756343	0.00381253	0.000745687	0.000167907	0.000535753	9.59843e-05	0.00056791	0.00222313	0.00810402	0.00705653	0.0144646	0.00886322	0.00535734	0.0200106	0.00528856	0.00579971	0.00337149	0.00625137	0.000673556	0.00412938	0.0122066	0.00322909	0.0047125	0.0095911	0.00882323	0.00269116
Alkalilimnicola ehrlichii	0.000202712	0.000108129	0.000121102	0.000185568	0.000134091	0.000156782	0.000235406	0.000247115	0.000113533	0.000108545	0.000117947	6.56673e-05	0.00018278	0.000121769	0.000152466	0.000205005	0.000174669	0.000147837	0.000151078	0.000152335	0.000134139	0.000115621	0.000113766	0.000123246	0.00018111	0.000143787	6.0111e-05	0.000104606	4.22728e-05	9.712e-05	0.000361907	0.000207133	0.000283356	0.000224086	0.000219522	0.000236482	0.000333079	0.000216739	0.00030026	0.000259572	0.000343519	0.000286903	0.000291335	0.000289174	0.00033077	0.00027341	0.000273245	0.000256129	0.000322304
Alkaliphilus metalliredigens	0.000807788	0.000585666	0.000711001	0.000813289	0.000745726	0.000825955	0.000729609	0.00101579	0.000592287	0.000672332	0.000805568	0.000440915	0.00102204	0.000771826	0.000953963	0.000925398	0.00106762	0.00078396	0.000938323	0.00100252	0.00076813	0.000716746	0.000731753	0.000839789	0.000809435	0.00094961	0.000427701	0.000649476	0.000322586	0.000668149	0.00116737	0.000988768	0.00105908	0.00124334	0.00119222	0.0011703	0.00147079	0.00157002	0.00127845	0.00172946	0.00145373	0.000850998	0.00137752	0.00168949	0.00157826	0.00150098	0.00128791	0.00108354	0.00146842
Alkaliphilus oremlandii	0.000850277	0.000599394	0.000688291	0.000906397	0.000808861	0.000863811	0.000801694	0.0011392	0.00059809	0.000612371	0.000781685	0.000328582	0.00109725	0.000757145	0.000928948	0.00106844	0.00115829	0.000842925	0.00104296	0.00101589	0.000864331	0.000711878	0.000753644	0.000905493	0.000817436	0.000960262	0.000324135	0.000608993	0.000179939	0.00062315	0.00111264	0.000993555	0.00109888	0.00133128	0.0011722	0.00119643	0.00162388	0.00169382	0.00131808	0.00178036	0.00148047	0.000739956	0.00144539	0.00190044	0.00168209	0.00160995	0.00135405	0.00111296	0.00159752
Allochromatium vinosum	0.000200324	0.0001147	0.000121505	0.000197008	0.000141151	0.000160767	0.000238142	0.0002526	0.000125872	0.000127712	0.000125892	7.46572e-05	0.000191665	0.000129017	0.000169244	0.000213937	0.000182971	0.000147383	0.000158829	0.000165842	0.000141468	0.000130914	0.000122308	0.00013006	0.000186481	0.00015979	6.54259e-05	0.000113311	4.65992e-05	0.000100397	0.000341989	0.000222788	0.000282836	0.000239042	0.000277334	0.00023852	0.000331664	0.000234747	0.000305695	0.000276085	0.000301895	0.000264921	0.000287278	0.00031463	0.000318548	0.000251787	0.000272082	0.000294598	0.000322379
Alteromonas macleodii	0.000335997	0.000198952	0.000215163	0.000317818	0.000251115	0.00026341	0.000318434	0.000372516	0.000183625	0.000187263	0.000232215	0.000139221	0.000335795	0.0002388	0.00027827	0.000402533	0.000335479	0.000236539	0.000278377	0.000265625	0.000270927	0.000201292	0.000205869	0.000257758	0.00032167	0.000264108	0.00015417	0.000211427	0.000130744	0.000210563	0.00033631	0.000430116	0.000319404	0.000388187	0.000592998	0.00049334	0.000401488	0.000430476	0.000472438	0.000477748	0.000364665	0.000248961	0.000406276	0.000453151	0.00048464	0.000504343	0.0003909	0.000558619	0.000357062
Aminobacterium colombiense	0.000285181	0.000179694	0.000199553	0.000288533	0.000228716	0.000236203	0.000308586	0.000342726	0.000174948	0.00018142	0.000216865	0.000118626	0.000312566	0.000208695	0.00026802	0.000319036	0.000305801	0.000256231	0.000266028	0.000276046	0.000240872	0.000211981	0.000205602	0.000242648	0.000285776	0.000259542	0.000103828	0.000188559	7.60825e-05	0.000175774	0.000346022	0.000338775	0.000352679	0.00037266	0.000385471	0.000389662	0.000448018	0.000431763	0.000387138	0.000430697	0.000426515	0.000285849	0.000411809	0.00046841	0.000448424	0.000407851	0.000392736	0.000387646	0.000425466
Ammonifex degensii	0.000197508	0.000113204	0.000122512	0.000205931	0.000148922	0.000163583	0.000229388	0.000252883	0.000115787	9.90125e-05	0.000132365	6.01508e-05	0.000215591	0.000126601	0.00016845	0.000230415	0.00019781	0.00013904	0.000159223	0.000175234	0.000149105	0.00011922	0.00012227	0.000147396	0.000198427	0.000145308	5.95496e-05	0.000113929	3.30289e-05	0.000111017	0.000285114	0.000266712	0.000272322	0.000266337	0.000310433	0.00028922	0.000329187	0.000293058	0.000320687	0.00033241	0.000333071	0.000218019	0.000319296	0.000327582	0.000363898	0.000307683	0.000285481	0.000287283	0.000330753
Amycolatopsis mediterranei	0.000602504	0.000389121	0.000434556	0.000564403	0.000503246	0.000505453	0.000838216	0.000794114	0.000412212	0.000398305	0.000389003	0.0002717	0.000565539	0.000430909	0.000518774	0.000612732	0.000549958	0.000505482	0.000561614	0.000483348	0.000494986	0.00041285	0.000401783	0.000408933	0.00051922	0.000463367	0.000228691	0.000397051	0.000178187	0.000372251	0.000866866	0.000559817	0.000819567	0.000601895	0.000655319	0.000605768	0.000971756	0.000591369	0.000783832	0.000634961	0.000921567	0.000842567	0.000836455	0.000774927	0.000871181	0.000729379	0.000768769	0.000670655	0.000908218
Amycolicicoccus subflavus	0.000257385	0.00016434	0.000170147	0.000255291	0.000201491	0.000226997	0.000333207	0.00034736	0.000170835	0.000165585	0.000175669	0.000108206	0.000264206	0.0001791	0.000223299	0.000312597	0.000247818	0.000217981	0.000218537	0.000223762	0.000207922	0.000172612	0.000170477	0.000174582	0.00026435	0.00019651	0.000107496	0.000161931	8.3026e-05	0.000153936	0.000320342	0.000306043	0.000288382	0.000288158	0.000395482	0.000379234	0.00034794	0.000340865	0.000379161	0.000373693	0.000356307	0.000307832	0.000339658	0.000363757	0.000404424	0.000354263	0.000357617	0.00039077	0.000342611
Anabaena variabilis	0.00023363	0.000128167	0.000150156	0.000233057	0.000172337	0.00017753	0.000211606	0.000252221	0.000121139	0.000105624	0.000140065	7.21237e-05	0.000213624	0.000150063	0.000163326	0.00026524	0.000214937	0.000158336	0.000203889	0.000165931	0.000182979	0.000119114	0.000121546	0.000152861	0.000213168	0.000154537	7.44463e-05	0.000128144	5.37326e-05	0.000123212	0.000198033	0.000260178	0.000197743	0.000228254	0.000322789	0.000266806	0.000241376	0.000268083	0.000290529	0.000283889	0.00021681	0.000145974	0.000236005	0.000274585	0.00029108	0.000302384	0.000227235	0.000315394	0.000228778
Anaerobaculum mobile	0.000277773	0.000184769	0.000211034	0.000294289	0.000245122	0.000257639	0.000283965	0.000378852	0.000180695	0.000177782	0.000234275	0.000106694	0.000321007	0.000223608	0.00024691	0.000339529	0.000336983	0.00023949	0.000295587	0.000254935	0.000253067	0.000192349	0.000207242	0.000241703	0.000285612	0.000251835	0.000107534	0.000197315	6.75351e-05	0.000178862	0.000324622	0.000334053	0.000318422	0.00033711	0.000357061	0.000355023	0.000398126	0.000400463	0.000401253	0.000439971	0.000406288	0.000277719	0.000391521	0.000430672	0.000459617	0.00039315	0.00035933	0.000364384	0.00040679
Anaerococcus prevotii	0.000752992	0.000566018	0.000794991	0.000908124	0.000893124	0.00103076	0.000927536	0.00122857	0.000704242	0.000726348	0.000860054	0.000426122	0.00102395	0.000837891	0.00087654	0.000920967	0.00106534	0.0008713	0.00115476	0.000885654	0.000890937	0.000652612	0.000699031	0.00092256	0.000770309	0.000952604	0.000458767	0.000688259	0.000349557	0.000721783	0.0011463	0.000793408	0.000886174	0.0010173	0.000802689	0.000964626	0.00115923	0.00121039	0.00106384	0.00123135	0.0012762	0.000853784	0.00122975	0.00115067	0.00143777	0.00120022	0.00100567	0.000770279	0.00128344
Anaerolinea thermophila	0.000333364	0.000225301	0.000230672	0.000345089	0.000255788	0.000293639	0.000369729	0.000460751	0.000207233	0.00020889	0.000227703	0.00011315	0.00034817	0.000234572	0.000272535	0.000395264	0.000390259	0.000263836	0.000328298	0.000291297	0.000296486	0.000218331	0.000227836	0.000268012	0.000325451	0.000295035	0.000112774	0.000205659	7.48584e-05	0.000205553	0.000423721	0.000356629	0.00037492	0.000390149	0.000410544	0.000403566	0.000455094	0.000450092	0.000470159	0.000474016	0.00046538	0.000354206	0.000459836	0.000478682	0.000541763	0.000475541	0.000426448	0.000415512	0.000476972
Anaeromyxobacter dehalogenans	0.000200631	0.00013669	0.000152422	0.000190892	0.000167054	0.000200477	0.000369045	0.000338187	0.000168581	0.000149903	0.000152472	0.000105795	0.000219146	0.000154616	0.00019682	0.000219822	0.00020402	0.000195735	0.000179388	0.000192454	0.000187906	0.000156419	0.00014973	0.000149825	0.000194701	0.000175205	9.4396e-05	0.000142359	8.48832e-05	0.000140418	0.000384377	0.00020267	0.000301091	0.000229644	0.000190932	0.000229171	0.000351007	0.000244072	0.00028185	0.000256179	0.000364581	0.000359551	0.000326305	0.000305698	0.000348653	0.000254351	0.00032109	0.000219962	0.000354246
Anaplasma centrale	4.6224e-05	3.41563e-05	3.56004e-05	5.07272e-05	4.45953e-05	5.04285e-05	8.02925e-05	7.29144e-05	3.4088e-05	3.03392e-05	3.07005e-05	1.63045e-05	5.1153e-05	3.09418e-05	3.72165e-05	5.28265e-05	4.98773e-05	4.13148e-05	5.11693e-05	3.5512e-05	4.82853e-05	3.10087e-05	3.65362e-05	3.6495e-05	4.63051e-05	4.19234e-05	1.51962e-05	3.09029e-05	8.23084e-06	3.09133e-05	5.5887e-05	4.12068e-05	4.89302e-05	4.91159e-05	3.74288e-05	4.47074e-05	5.26039e-05	5.19873e-05	5.94384e-05	3.8342e-05	5.87576e-05	6.19579e-05	6.16755e-05	5.02426e-05	6.09177e-05	5.6494e-05	5.21894e-05	4.78393e-05	5.8621e-05
Anaplasma marginale	5.16729e-05	4.50863e-05	3.29316e-05	4.89283e-05	3.84495e-05	4.6375e-05	4.8285e-05	5.53242e-05	3.38063e-05	3.58741e-05	3.44767e-05	2.57847e-05	6.00381e-05	3.54019e-05	4.89305e-05	5.17187e-05	5.7591e-05	4.46064e-05	4.17105e-05	5.31786e-05	4.80389e-05	4.52431e-05	4.3401e-05	4.06099e-05	5.36482e-05	4.84525e-05	2.49277e-05	3.70835e-05	2.04716e-05	3.36233e-05	6.14839e-05	4.8646e-05	5.4476e-05	4.96063e-05	5.0867e-05	5.46557e-05	5.77345e-05	5.03795e-05	6.33834e-05	5.5873e-05	7.27157e-05	6.00005e-05	6.79463e-05	6.40128e-05	7.01165e-05	5.71777e-05	5.92255e-05	5.55659e-05	7.28501e-05
Anaplasma phagocytophilum	0.000119999	7.73558e-05	7.87539e-05	0.000100591	8.64478e-05	8.80781e-05	0.000108333	0.00012455	6.7838e-05	7.55406e-05	7.86148e-05	5.03436e-05	0.000110747	8.43234e-05	9.1455e-05	0.000114169	0.000109626	8.93831e-05	0.000110878	8.71699e-05	8.9919e-05	7.7416e-05	7.64285e-05	8.69538e-05	9.58981e-05	0.000100096	4.75348e-05	7.11282e-05	3.32821e-05	6.92319e-05	0.0001284	0.000117863	0.000108143	0.00011049	0.000118509	0.000113387	0.000144425	0.000110835	0.000137637	0.000114687	0.000124285	0.000112924	0.000129991	0.000133459	0.000145572	0.000145978	0.000120225	0.000130613	0.00012369
Anoxybacillus flavithermus	0.000227202	0.000145929	0.000164859	0.000229387	0.000192095	0.000209409	0.000176589	0.000278701	0.000144578	0.000165943	0.000198033	8.60581e-05	0.000288513	0.000186534	0.000214208	0.000274171	0.000330119	0.000215427	0.000250854	0.000230828	0.000197575	0.000184253	0.000184054	0.000220589	0.000236567	0.000246042	9.5706e-05	0.000170275	6.44327e-05	0.00014798	0.000323634	0.000261019	0.000267643	0.000321174	0.00029925	0.000351427	0.000374301	0.000414398	0.000349354	0.000485778	0.000399685	0.000238647	0.000379053	0.00039554	0.000466757	0.000389732	0.000341709	0.000316134	0.000410347
Aquifex aeolicus	0.000105366	6.63607e-05	7.40206e-05	9.74969e-05	9.01048e-05	9.28873e-05	9.56124e-05	0.000122659	6.37813e-05	7.10307e-05	7.89581e-05	4.27021e-05	0.000123186	8.20004e-05	0.000101095	0.000130855	0.000117731	9.29016e-05	9.47191e-05	0.000106581	9.57699e-05	7.10131e-05	7.60852e-05	8.59419e-05	0.000107516	9.02777e-05	4.43908e-05	6.39175e-05	3.52238e-05	6.30871e-05	0.000122145	0.000112688	0.000113689	0.000129859	0.000121125	0.000138078	0.000153743	0.000148887	0.000126591	0.000170447	0.000138494	8.19831e-05	0.000138917	0.000160255	0.000172847	0.00016179	0.000132156	0.00013349	0.000145404
Arcanobacterium haemolyticum	0.000190467	0.000134999	0.000159723	0.000181898	0.00016802	0.000173202	0.000206134	0.000260733	0.000149593	0.000171427	0.0001562	0.000102975	0.000222636	0.000151968	0.000207253	0.000214975	0.000223173	0.000235858	0.000191015	0.000213519	0.000181193	0.000205896	0.000162849	0.000162912	0.000198591	0.000193024	8.69476e-05	0.000125981	6.00429e-05	0.000116941	0.000362648	0.000196589	0.00026955	0.00026217	0.000230886	0.000253862	0.000362979	0.000257793	0.000282639	0.000326529	0.000392497	0.000318748	0.000340543	0.000320064	0.000413945	0.00030076	0.000303775	0.000217579	0.000362546
Archaeoglobus fulgidus	0.000119387	6.6621e-05	7.83511e-05	0.00010498	7.90322e-05	9.01392e-05	0.000119003	0.000146396	6.226e-05	6.91345e-05	8.56768e-05	4.71154e-05	0.000130421	9.00843e-05	0.000106098	0.000149617	0.000121981	9.90875e-05	9.64926e-05	0.000104658	9.32448e-05	7.41352e-05	7.94795e-05	9.36322e-05	0.000109981	9.67577e-05	5.18018e-05	7.9987e-05	3.67222e-05	7.26352e-05	0.000144532	0.00013397	0.000136508	0.000147103	0.000160808	0.000158214	0.000173086	0.000164108	0.000164376	0.000173727	0.000163986	0.000102535	0.000159279	0.000174919	0.000186741	0.000172644	0.000151184	0.00016004	0.000163783
Archaeoglobus profundus	7.14482e-05	4.32646e-05	5.71016e-05	6.56935e-05	6.45057e-05	7.41999e-05	5.49874e-05	7.92507e-05	4.64273e-05	5.59124e-05	6.29703e-05	3.5265e-05	8.78994e-05	6.53681e-05	7.05283e-05	8.71671e-05	6.93576e-05	6.08372e-05	6.57516e-05	6.85194e-05	6.66386e-05	4.81535e-05	5.15244e-05	6.69861e-05	6.71287e-05	7.03469e-05	3.62313e-05	5.3359e-05	2.98421e-05	4.96314e-05	9.42424e-05	8.28016e-05	8.85019e-05	9.43908e-05	8.30648e-05	9.6127e-05	0.000101433	0.000100866	9.50312e-05	0.000103942	0.000101886	6.5195e-05	0.00010535	0.000113883	0.000118876	0.000103416	9.09796e-05	9.88844e-05	9.96039e-05
Archaeoglobus veneficus	0.000104815	5.4585e-05	6.48058e-05	9.97274e-05	6.95341e-05	8.07955e-05	7.98822e-05	0.000104312	4.95826e-05	4.57651e-05	6.66975e-05	2.47632e-05	0.000105733	5.98394e-05	7.54702e-05	0.000115	0.000100082	6.60583e-05	8.59828e-05	7.72856e-05	7.43987e-05	4.71481e-05	5.59102e-05	7.21804e-05	8.93771e-05	7.24087e-05	2.63875e-05	5.36681e-05	1.65039e-05	5.56502e-05	0.00011877	0.000117087	0.000111147	0.00013182	0.000140245	0.000120099	0.000151207	0.000140634	0.000132991	0.00013414	0.000128882	7.05401e-05	0.000124458	0.000168666	0.000149174	0.000162046	0.000126955	0.000127078	0.000120577
Arcobacter butzleri	0.000102183	6.59704e-05	8.16241e-05	9.81444e-05	7.50704e-05	7.74977e-05	8.33018e-05	0.000104974	5.75271e-05	6.31897e-05	8.21948e-05	5.33266e-05	0.000115761	9.16175e-05	0.000101461	0.000137778	0.000108514	9.14829e-05	9.81347e-05	0.000112842	9.35527e-05	7.69397e-05	8.23017e-05	9.93661e-05	0.000101104	0.000106821	5.91378e-05	8.31803e-05	5.01237e-05	8.58387e-05	0.000122062	0.000111329	0.000126052	0.00012708	0.000116886	0.000131725	0.000161645	0.000164752	0.000120016	0.000171804	0.000125372	8.31124e-05	0.000147918	0.000174844	0.000158373	0.000155294	0.000135827	0.000140148	0.000147108
Arcobacter nitrofigilis	0.000187161	9.42713e-05	9.85431e-05	0.000161895	0.00011931	0.00012985	0.000118455	0.000180442	8.97558e-05	9.46051e-05	0.0001229	5.86797e-05	0.000194204	0.000121444	0.000141118	0.000220999	0.000192253	0.000129449	0.000127037	0.000164277	0.000131984	0.000116574	0.000117579	0.000136536	0.000188892	0.000159348	5.9587e-05	0.000110478	3.81151e-05	9.85381e-05	0.000209556	0.000250087	0.000197974	0.000260699	0.000354536	0.000326017	0.000263432	0.000308279	0.00027773	0.000354465	0.000250326	0.000148307	0.000244858	0.000294012	0.000317325	0.000295888	0.000248037	0.000339972	0.000250121
Aromatoleum aromaticum	0.000341507	0.000200318	0.000214156	0.00033926	0.000244004	0.000272135	0.000480524	0.000482408	0.000199288	0.000182394	0.00021044	0.000101096	0.000319928	0.000216825	0.000251547	0.000393256	0.000310181	0.000245619	0.000300119	0.000245364	0.000267293	0.000191767	0.000203886	0.000227739	0.000322985	0.00024992	9.46205e-05	0.000183924	7.03631e-05	0.00017152	0.000421004	0.00034091	0.000392597	0.000376501	0.000375189	0.000408839	0.00050245	0.000399391	0.000447366	0.000413053	0.000487446	0.00039915	0.000452975	0.000470048	0.000504903	0.00045614	0.000419167	0.000437541	0.000459853
Arthrobacter arilaitensis	0.000220712	0.000139162	0.000134949	0.000204132	0.000159182	0.000164408	0.000250863	0.000249668	0.000127506	0.00013504	0.000130501	8.18083e-05	0.000225492	0.000137194	0.000173697	0.000243916	0.000207615	0.000153796	0.00018576	0.000167497	0.000159514	0.000144725	0.000141454	0.000151039	0.000201222	0.000177512	6.54633e-05	0.000121088	4.67047e-05	0.000122172	0.000334499	0.000248211	0.000271109	0.000258655	0.000298708	0.000279272	0.000315446	0.000251897	0.000326999	0.000284341	0.000337752	0.000293679	0.00029318	0.000287686	0.000356115	0.000287854	0.000286216	0.000304462	0.00032349
Arthrobacter aurescens	6.153e-05	4.03369e-05	3.75138e-05	5.80664e-05	4.37826e-05	4.64437e-05	6.59302e-05	6.91316e-05	3.43698e-05	3.30042e-05	3.72231e-05	2.29243e-05	5.61033e-05	3.84217e-05	5.32013e-05	6.83351e-05	5.81793e-05	4.65359e-05	5.21546e-05	5.1971e-05	4.47132e-05	3.87344e-05	3.91677e-05	4.5332e-05	5.2881e-05	4.95325e-05	1.90888e-05	3.56414e-05	1.29372e-05	3.19217e-05	8.63409e-05	5.8608e-05	7.48107e-05	6.51338e-05	6.20506e-05	6.28062e-05	8.9462e-05	6.30279e-05	8.50372e-05	7.06895e-05	7.22142e-05	6.74535e-05	7.03071e-05	8.04626e-05	8.27889e-05	8.24761e-05	7.91712e-05	6.36214e-05	8.40408e-05
Arthrobacter chlorophenolicus	0.000192733	0.000139488	0.000144416	0.00018269	0.000159994	0.000184813	0.000246075	0.000268582	0.00014379	0.000160306	0.000166548	0.000106939	0.000212101	0.000157729	0.000199078	0.000215806	0.000198725	0.000193351	0.00018773	0.000188607	0.000168321	0.000170971	0.000168913	0.000172558	0.000197989	0.00018355	9.30485e-05	0.000153381	6.95401e-05	0.000142025	0.00024964	0.000207069	0.000226165	0.000201939	0.000229713	0.000237321	0.000243558	0.000257364	0.000257303	0.000266584	0.000283257	0.000253402	0.000258653	0.000242877	0.000281881	0.000238881	0.000232986	0.00025654	0.000306964
Arthrobacter phenanthrenivorans	0.000161876	0.00012524	0.000119541	0.000158873	0.00013663	0.00015266	0.000258386	0.000236806	0.000117871	0.00011982	0.000117113	8.50365e-05	0.000170912	0.000119307	0.000176931	0.000185758	0.000161987	0.000159981	0.000147859	0.000160162	0.00013765	0.000130014	0.000120096	0.000133702	0.000158205	0.000148548	6.59499e-05	0.000118049	5.45768e-05	0.000105187	0.000243631	0.000160752	0.000211434	0.000171783	0.000174427	0.000195011	0.000229228	0.00018008	0.000213119	0.000214557	0.000248487	0.000237668	0.000240136	0.000225087	0.000271653	0.000189139	0.000227357	0.000198015	0.000267093
Asticcacaulis excentricus	0.000283773	0.000177613	0.000190842	0.00027738	0.000216831	0.000234142	0.00032883	0.000355966	0.000174046	0.000176808	0.000189156	0.000125164	0.000281405	0.000206836	0.000234403	0.000328106	0.00027828	0.000225302	0.000252102	0.000242993	0.000237793	0.00019436	0.000191376	0.000217081	0.000261774	0.000228762	0.000118313	0.000180988	0.000104088	0.000175081	0.000317214	0.000302614	0.000299936	0.000293878	0.000365719	0.000315709	0.000358379	0.000319534	0.000373199	0.00034881	0.000334492	0.000279902	0.000365257	0.000375294	0.000409763	0.000367083	0.000340485	0.000369563	0.000346909
Atopobium parvulum	0.00249438	0.00281604	0.00299914	0.00255312	0.00254899	0.00339375	0.00543089	0.00606097	0.00358567	0.00289443	0.00257653	0.00214422	0.00353197	0.00211394	0.00498805	0.00253339	0.00369066	0.00355586	0.00280912	0.0048007	0.00332836	0.00390816	0.00303597	0.00299279	0.00380025	0.00333222	0.00162277	0.00206813	0.00117165	0.00210935	0.0120549	0.00216908	0.00638623	0.00358554	0.00191491	0.00396937	0.00780153	0.00346461	0.00480066	0.00517436	0.00966884	0.010273	0.00696844	0.00535132	0.00884349	0.00311922	0.0066937	0.00214776	0.00970174
Azorhizobium caulinodans	0.000336058	0.000181516	0.000204236	0.000310119	0.000248575	0.000265746	0.000409123	0.000440324	0.000208472	0.000193669	0.000203918	9.53749e-05	0.000300825	0.000205675	0.000238674	0.000335029	0.000309266	0.000226437	0.000299134	0.00022081	0.000262736	0.000182295	0.000193092	0.000216339	0.000289777	0.000231512	9.15514e-05	0.000183409	6.90546e-05	0.000174482	0.000421663	0.000334441	0.000351061	0.000370617	0.000368515	0.000339441	0.000417293	0.000348476	0.000426238	0.000370526	0.000438718	0.000368435	0.000416236	0.000416902	0.000469716	0.000413833	0.00037897	0.000364138	0.000405604
Azospira oryzae	1.77549e-06	7.80714e-07	7.04958e-07	6.47581e-07	7.11086e-07	9.61851e-07	1.7782e-06	2.36428e-06	6.19783e-07	3.58741e-07	6.86592e-07	4.08633e-07	1.26931e-06	5.5751e-07	5.49096e-07	1.03853e-06	7.84441e-07	6.24263e-07	3.2843e-07	8.05058e-07	6.77472e-07	3.70411e-07	3.8138e-07	6.07125e-07	8.21984e-07	5.39997e-07	2.24574e-07	7.21068e-07	1.89942e-07	2.83608e-07	1.07e-06	9.05643e-07	1.21315e-06	1.55275e-06	9.01898e-07	1.79789e-06	1.71022e-06	1.39347e-06	1.05201e-06	1.24414e-06	1.08656e-06	7.52829e-07	9.59068e-07	1.26537e-06	9.64906e-07	1.28201e-06	6.11833e-07	1.23297e-06	7.411e-07
Azospirillum brasilense	0.000590871	0.000435378	0.000441102	0.000627218	0.00046886	0.000544133	0.000847107	0.000858423	0.000444384	0.000420034	0.000444764	0.000287596	0.000613582	0.000432303	0.000562457	0.000670751	0.00059709	0.000532156	0.000564176	0.00053107	0.000534833	0.000477619	0.000457389	0.000481518	0.000603281	0.000522177	0.000227157	0.000400193	0.000161071	0.00039201	0.000903575	0.000635761	0.000722689	0.000691464	0.000815135	0.000772971	0.000846321	0.000772843	0.000811448	0.000819885	0.000880695	0.000839856	0.000798166	0.000839015	0.000947859	0.000831	0.000805846	0.000797569	0.000901252
Azospirillum lipoferum	0.000324119	0.000250739	0.000222314	0.000321991	0.000269045	0.000268494	0.000437437	0.000437581	0.000225826	0.000305545	0.000238787	0.000174854	0.000335097	0.000249021	0.000286689	0.000331844	0.000353587	0.000315877	0.000320153	0.000290179	0.000266739	0.000291196	0.000249689	0.000250473	0.000287914	0.000367885	0.000117864	0.000205865	9.51612e-05	0.000195343	0.000478949	0.000306495	0.000399645	0.000376092	0.000363194	0.000315589	0.000447723	0.000344081	0.000396431	0.000382854	0.000443983	0.000536692	0.000439253	0.000427546	0.000496541	0.000401355	0.00040228	0.000381482	0.000475119
Azotobacter vinelandii	0.000295405	0.000181972	0.000195273	0.000299974	0.000226837	0.00024115	0.000417467	0.000430772	0.000179512	0.000161946	0.000185135	9.74998e-05	0.000286926	0.000190297	0.00023001	0.00033316	0.000281353	0.000230239	0.000271874	0.000221167	0.000255469	0.000178591	0.000172002	0.000202038	0.000274269	0.00021811	9.09151e-05	0.000175786	6.39262e-05	0.000156174	0.000375735	0.000294334	0.000312183	0.000297229	0.000349576	0.000355502	0.000365573	0.000325859	0.000385823	0.000354239	0.000383136	0.000330342	0.000381857	0.000370232	0.000423851	0.000354006	0.00034538	0.000362412	0.00038552
Bacillales incertae	0	0	0	0	0	0	0	0	0	0	0	0	0	0	0	0	0	0	0	0	0	0	0	0	0	0	0	0	0	0	0	0	0	0	0	0	0	0	0	0	0	0	0	0	0	0	0	0	0
Bacillus amyloliquefaciens	0.000337833	0.000196024	0.000212494	0.000301988	0.000236436	0.000277906	0.000274116	0.00037488	0.000193936	0.000196744	0.0002381	0.000112374	0.000359721	0.000232389	0.000292424	0.000402603	0.000362412	0.000274959	0.000266159	0.000295948	0.000261689	0.000221241	0.000225281	0.000265449	0.000329506	0.00028772	0.000121831	0.000198397	7.97336e-05	0.00018841	0.000427013	0.000399194	0.000399298	0.000432972	0.000456541	0.000460139	0.00051277	0.00051923	0.00046262	0.000552622	0.000516616	0.000315285	0.000474222	0.000515229	0.000567558	0.000500925	0.000456611	0.000476996	0.000497278
Bacillus anthracis	2.5714e-05	1.23613e-05	1.35956e-05	2.20897e-05	1.55423e-05	1.78629e-05	2.36637e-05	2.52505e-05	9.52211e-06	1.00447e-05	1.46146e-05	6.21122e-06	2.4688e-05	1.54709e-05	1.61068e-05	3.9741e-05	1.96764e-05	1.40175e-05	2.08224e-05	1.63695e-05	1.85997e-05	8.83695e-06	1.29288e-05	1.73368e-05	1.88508e-05	1.53163e-05	7.4858e-06	1.50394e-05	6.14147e-06	1.3109e-05	2.033e-05	2.58755e-05	2.32809e-05	2.44354e-05	3.83306e-05	3.05641e-05	2.77763e-05	3.18355e-05	2.97192e-05	3.05379e-05	2.79161e-05	1.55083e-05	2.97311e-05	3.51326e-05	3.37074e-05	4.25628e-05	2.40451e-05	3.28793e-05	2.39375e-05
Bacillus atrophaeus	0.000113019	6.88981e-05	8.50985e-05	0.000106059	8.56859e-05	9.04827e-05	8.71318e-05	0.000124077	6.8007e-05	6.57521e-05	8.97964e-05	3.96783e-05	0.000135562	8.95268e-05	0.000116164	0.000142625	0.00013074	9.35826e-05	0.000101485	0.000105552	9.87877e-05	9.05391e-05	8.6535e-05	0.000103751	0.000114365	0.00011551	4.50645e-05	7.22098e-05	2.63598e-05	7.27613e-05	0.000142804	0.000147814	0.000140667	0.000161241	0.000169286	0.000169601	0.000186473	0.000184475	0.000188397	0.000205622	0.000173682	9.70397e-05	0.000170862	0.000186456	0.000208613	0.000185806	0.000162503	0.000179192	0.000172528
Bacillus cellulosilyticus	0.000349037	0.000225106	0.000248145	0.00036394	0.00026493	0.000311021	0.000342509	0.000457725	0.000216473	0.000233233	0.000286407	0.000112824	0.000389169	0.000292368	0.000323845	0.00040191	0.000475371	0.000293744	0.000412639	0.000332176	0.000305047	0.000246958	0.000261512	0.00030019	0.000345781	0.000378243	0.000125799	0.000248253	7.09963e-05	0.000220206	0.000447178	0.00038134	0.000401089	0.000475141	0.000440306	0.000465293	0.000525803	0.000613879	0.000499615	0.000604876	0.000493547	0.000316715	0.000502552	0.000529148	0.000638832	0.000559043	0.000457774	0.000424636	0.000530331
Bacillus cereus	0.00186892	0.000814936	0.000917956	0.00127976	0.00114805	0.00110029	0.00103943	0.00131785	0.000945337	0.000852625	0.0010266	0.000498573	0.00147208	0.000995574	0.00108654	0.00131298	0.00156176	0.000978844	0.00128987	0.00120513	0.00107422	0.00103414	0.000967827	0.00108588	0.00119769	0.00126747	0.000501773	0.00084607	0.0003561	0.000850257	0.00179102	0.00163346	0.00144803	0.00184025	0.00206156	0.00153312	0.00200431	0.00165641	0.00211138	0.0018895	0.00192312	0.00161354	0.00179235	0.00207223	0.00207416	0.00250761	0.00169784	0.00179439	0.00173655
Bacillus clausii	0.000376159	0.000249633	0.00024734	0.000376532	0.000296218	0.000331014	0.000335806	0.000434366	0.000213994	0.000246199	0.000281306	0.000134154	0.000426677	0.000281124	0.000332325	0.000437428	0.00044164	0.000321722	0.000347741	0.000377304	0.000329313	0.000272676	0.000294997	0.000338101	0.000399539	0.000364989	0.000128419	0.000241764	8.77534e-05	0.000236844	0.000522325	0.000476627	0.000437657	0.000541828	0.000592727	0.000562858	0.000599814	0.000639712	0.000584828	0.00068959	0.000583815	0.000379878	0.000555669	0.000606856	0.000724837	0.000636305	0.000530521	0.000570948	0.000614298
Bacillus coagulans	0.000563443	0.000447935	0.000626355	0.000578577	0.000640333	0.000724274	0.000587763	0.000763284	0.000589301	0.000578342	0.000701599	0.000467762	0.000739624	0.000696516	0.000729687	0.000638556	0.000841312	0.000698834	0.000798149	0.000713282	0.000614467	0.000579429	0.000585418	0.000665477	0.000606076	0.000766747	0.000471718	0.000617337	0.000440751	0.000575094	0.00096045	0.000647341	0.000724653	0.000772452	0.000691846	0.0008504	0.00088943	0.00103975	0.000871675	0.0010729	0.000952742	0.000669566	0.000931255	0.000901911	0.00114708	0.000983388	0.000838946	0.000731235	0.00100567
Bacillus cytotoxicus	0.000241528	0.000152565	0.000169039	0.00022284	0.000183257	0.000217653	0.000157439	0.000244845	0.000134549	0.000155232	0.000191559	9.5048e-05	0.000267443	0.000178961	0.000218662	0.000277979	0.000297107	0.000201069	0.000212297	0.000228771	0.000202195	0.000173564	0.000166434	0.000218835	0.000234265	0.000226013	0.000103229	0.000152042	7.14817e-05	0.000139819	0.000317297	0.000266906	0.000253836	0.000309651	0.000337941	0.000345793	0.000333315	0.000359516	0.000340324	0.000498446	0.000340844	0.000191821	0.000336928	0.000350731	0.000463605	0.000404688	0.00032366	0.000320326	0.00034476
Bacillus halodurans	0.000364772	0.000235971	0.000284551	0.000363077	0.000316484	0.000348053	0.000327873	0.000431623	0.000248364	0.000249171	0.000303817	0.000166641	0.000414238	0.000306212	0.000335742	0.000419635	0.000445105	0.00031355	0.000388401	0.000344833	0.000313546	0.000237381	0.000271008	0.000326363	0.000335808	0.000364449	0.000189091	0.000256443	0.000137666	0.000248787	0.000452857	0.000425523	0.000415936	0.000462066	0.00049911	0.000487946	0.000576991	0.000543884	0.000537838	0.000611888	0.000527063	0.000333955	0.000523946	0.000572766	0.000610657	0.000602716	0.00048188	0.000456035	0.000507431
Bacillus licheniformis	0.000274405	0.000161087	0.000200611	0.000267019	0.000226684	0.00024644	0.000242109	0.000326933	0.000168863	0.000194028	0.000239915	0.000120302	0.000320182	0.000220867	0.000247459	0.000322221	0.00032417	0.000260658	0.000283172	0.00025659	0.000239271	0.000195207	0.000193855	0.000238937	0.000272405	0.000273239	0.000126959	0.000191134	8.97373e-05	0.00017568	0.000379933	0.000319045	0.000305655	0.00036555	0.000445718	0.000425739	0.000425962	0.000467672	0.000409932	0.000551265	0.000442479	0.000233001	0.000392997	0.00044742	0.00050233	0.000479301	0.000378908	0.000380331	0.000408569
Bacillus megaterium	0.000494566	0.000316254	0.000372016	0.000476475	0.000384088	0.000437917	0.000410627	0.000578208	0.0003002	0.000339062	0.000432553	0.000202151	0.000592258	0.000421942	0.000491746	0.000624363	0.000676711	0.000496629	0.000521283	0.000527537	0.000468256	0.000399409	0.000410403	0.000480236	0.000490341	0.000536954	0.000219521	0.000370371	0.000141191	0.000323849	0.000645952	0.000550243	0.000565673	0.000708544	0.000665059	0.000700456	0.000781333	0.000879818	0.000719134	0.000959115	0.000782404	0.000465324	0.000737302	0.000854646	0.000960274	0.000877494	0.000711195	0.000672216	0.00084189
Bacillus pseudofirmus	0.000377812	0.00022348	0.000258266	0.000394017	0.000287177	0.000332869	0.000358239	0.000470208	0.000210782	0.000226724	0.000273754	0.000112946	0.000394373	0.000281775	0.000318659	0.00042642	0.000439483	0.000306513	0.000399042	0.000336067	0.000343417	0.000236217	0.000238439	0.000302078	0.000357727	0.000360227	0.000128718	0.000228785	7.98181e-05	0.000218819	0.000455985	0.000424423	0.00036585	0.000452177	0.000509302	0.000528099	0.000493486	0.000549136	0.000517938	0.000631455	0.000521881	0.000299626	0.000510003	0.000558251	0.000627125	0.000590067	0.000463647	0.000480859	0.000494017
Bacillus pumilus	0.000266385	0.000166097	0.000203783	0.000249175	0.000215053	0.000246715	0.000225831	0.000306884	0.00017737	0.000176449	0.000230646	0.000118544	0.000290544	0.000217336	0.000255208	0.00031412	0.000338421	0.000231318	0.000283829	0.000256679	0.000241426	0.000202932	0.000195533	0.00025452	0.00023991	0.0003077	0.000129542	0.000195461	9.24176e-05	0.000190364	0.000382896	0.000288965	0.000307042	0.000324361	0.000350117	0.000338242	0.00038875	0.000423723	0.000385034	0.000454222	0.000389823	0.000252875	0.000392185	0.000401271	0.000483932	0.000419303	0.000359819	0.000325669	0.000390412
Bacillus selenitireducens	0.000313282	0.000214436	0.000223975	0.000298103	0.000261477	0.000287593	0.000267551	0.000381595	0.000186836	0.00021135	0.000270076	0.000133296	0.000377237	0.0002552	0.000290472	0.000372208	0.000402679	0.000275186	0.000322518	0.000296351	0.000282937	0.000220924	0.00023615	0.000275095	0.000306655	0.00030284	0.000137552	0.000219926	0.000102738	0.000210973	0.000392937	0.000362257	0.000356145	0.000409926	0.000461501	0.000447913	0.000467361	0.000519444	0.000437372	0.000536562	0.000464127	0.00029014	0.000447	0.000495876	0.000538546	0.000536052	0.000432933	0.000426691	0.000453627
Bacillus subtilis	0.000240549	0.00017475	0.000229917	0.000222768	0.000240601	0.000264715	0.000228293	0.000273122	0.00020081	0.00021094	0.000250017	0.000167008	0.000306601	0.000247116	0.000273999	0.000283795	0.000266775	0.000254642	0.000264583	0.000285796	0.000239332	0.000218013	0.000230735	0.000264504	0.00025213	0.000281093	0.000171799	0.000222964	0.000148556	0.00021863	0.000272274	0.000252286	0.000245344	0.000278433	0.000301685	0.000309236	0.000309372	0.000377846	0.00030815	0.000387718	0.000298218	0.000235109	0.000341502	0.000357058	0.000356694	0.000369989	0.000316134	0.000320244	0.000316005
Bacillus thuringiensis	0.000283405	0.000196155	0.00027448	0.000259464	0.000273667	0.000309098	0.00022843	0.000308208	0.000217093	0.00024543	0.00029852	0.000190872	0.000328369	0.000280381	0.000308531	0.000327067	0.000341755	0.000303448	0.000332108	0.000309321	0.000295624	0.000227485	0.00024435	0.000323125	0.000285941	0.000303429	0.000208405	0.00025979	0.000187832	0.000261172	0.000320753	0.000288771	0.00028301	0.000353291	0.000301595	0.000408839	0.000327359	0.000453094	0.000331645	0.000440876	0.000334576	0.000203941	0.000371307	0.000362491	0.000433757	0.000435542	0.000308119	0.000349589	0.000374033
Bacillus weihenstephanensis	0.000141366	8.46425e-05	9.58743e-05	0.000132466	0.000101482	0.000113086	7.96086e-05	0.000135426	7.64023e-05	9.17865e-05	0.000116721	5.16921e-05	0.000163931	0.000106763	0.000123974	0.000167965	0.00016872	0.00012071	0.000122439	0.000139409	0.000118619	0.000110383	0.000112011	0.000132825	0.000139682	0.000126212	6.01859e-05	0.000102752	3.59624e-05	9.4347e-05	0.000155232	0.000160622	0.000148004	0.000177095	0.00021393	0.000205319	0.000216313	0.000255863	0.000208034	0.000278686	0.000210708	0.00010916	0.000201921	0.000217495	0.000247466	0.000237685	0.000186242	0.000205413	0.000220403
Bacteriovorax marinus	0.000300364	0.00015816	0.00018621	0.00026486	0.000198698	0.0002226	0.000199295	0.000281728	0.000143564	0.000161331	0.000196856	0.000116338	0.000293908	0.000205303	0.000233793	0.000347353	0.000291289	0.000211682	0.000224186	0.000247511	0.000214574	0.000185999	0.000188859	0.000212426	0.000268076	0.000225179	0.000123254	0.000176456	9.32407e-05	0.000175112	0.000311206	0.000346926	0.000289364	0.000352147	0.000471422	0.000424661	0.000414403	0.000422437	0.000392749	0.000478879	0.000359566	0.000222311	0.000362823	0.00042174	0.000450225	0.000446909	0.000342994	0.000463022	0.000373737
Bacteroides fragilis	0.0255857	0.00666821	0.00251318	0.0115749	0.00570078	0.00310747	0.00644419	0.00661913	0.00226232	0.000964193	0.00235756	0.000877335	0.00592397	0.00516686	0.00286921	0.0219633	0.00651903	0.00162212	0.00348221	0.00954231	0.00369512	0.00089322	0.00237119	0.002454	0.00581504	0.00302801	0.000589544	0.00181658	0.000339174	0.001902	0.00383456	0.0174738	0.0170842	0.0622708	0.0195355	0.0133355	0.01783	0.00932803	0.0135305	0.0100445	0.0343063	0.00204611	0.00630322	0.0178192	0.00714976	0.0130333	0.0185811	0.0210195	0.00544375
Bacteroides helcogenes	0.0378907	0.00754528	0.00209785	0.0135195	0.00730316	0.00232857	0.00781355	0.00647302	0.00292312	0.00074203	0.00187082	0.000710163	0.00863756	0.00593567	0.00376985	0.0310109	0.00601254	0.00150317	0.0034472	0.0166371	0.00413492	0.00059668	0.00208687	0.00240091	0.00512408	0.00355681	0.000345058	0.0013741	0.000131588	0.0017474	0.00354113	0.0230227	0.0327755	0.0339249	0.0176714	0.0116236	0.0349198	0.0101409	0.0120173	0.00832428	0.0110465	0.00220481	0.00678792	0.0243957	0.00750137	0.010379	0.0216117	0.0212024	0.00618048
Bacteroides salanitronis	0.0689847	0.0220683	0.00804055	0.0350586	0.0179602	0.00985032	0.0217772	0.0234972	0.0059063	0.00203334	0.00788399	0.00289962	0.010286	0.0172125	0.00583683	0.0604801	0.0225232	0.00475932	0.0116004	0.0125862	0.00916829	0.00118521	0.00790867	0.00768135	0.0155303	0.00915123	0.000794206	0.00578137	0.000305955	0.00554596	0.00941132	0.0489013	0.0275731	0.0360115	0.0674731	0.0426119	0.018089	0.0270671	0.0391485	0.0338071	0.011982	0.00349268	0.0144226	0.0502307	0.019245	0.0349564	0.0275526	0.0614556	0.0154276
Bacteroides thetaiotaomicron	0.0246258	0.0058862	0.00245446	0.0126468	0.00576305	0.0034031	0.00663337	0.00698456	0.00198184	0.000807321	0.00250748	0.00085486	0.00643157	0.00478381	0.00251144	0.0216606	0.00696537	0.00158375	0.00371966	0.00784995	0.00366063	0.000726377	0.00211311	0.00269941	0.00750077	0.00286262	0.000509671	0.00184789	0.000308699	0.00199752	0.00473327	0.0222201	0.0168879	0.0247001	0.0265803	0.0175795	0.0180578	0.0131009	0.0183309	0.0125329	0.00873624	0.00168498	0.00794013	0.0220817	0.00952066	0.0140286	0.0171816	0.0293052	0.00573612
Bacteroides vulgatus	0.0999362	0.0140277	0.00531438	0.0478613	0.0166492	0.00760515	0.0175477	0.0192518	0.00481447	0.00138161	0.00864699	0.00234727	0.0617416	0.0158025	0.00737979	0.106781	0.0198893	0.00306643	0.00730125	0.0495486	0.00674811	0.0012395	0.00599643	0.00809493	0.0176263	0.00793487	0.00071336	0.00417529	0.000247284	0.00594742	0.012865	0.0764004	0.157764	0.0913034	0.0579712	0.0445089	0.105464	0.039401	0.0425329	0.0279213	0.0240924	0.00625669	0.0438119	0.12435	0.0216243	0.0411507	0.0650987	0.0645679	0.0307003
Bartonella bacilliformis	7.62237e-05	3.88405e-05	3.61543e-05	6.54776e-05	4.42905e-05	4.61001e-05	5.77231e-05	7.14958e-05	3.24541e-05	2.75206e-05	3.92338e-05	2.01456e-05	6.46076e-05	4.15345e-05	4.36836e-05	8.30822e-05	6.4128e-05	3.91583e-05	5.88546e-05	5.17026e-05	5.17958e-05	3.37074e-05	3.90151e-05	4.32408e-05	5.32098e-05	4.66852e-05	1.92385e-05	3.55383e-05	1.57863e-05	3.27725e-05	6.09901e-05	8.24782e-05	6.03107e-05	7.65751e-05	0.000102365	7.94666e-05	7.27726e-05	8.01784e-05	8.79302e-05	8.56191e-05	6.33546e-05	3.60605e-05	7.15612e-05	8.6715e-05	8.38825e-05	9.25612e-05	6.87701e-05	0.000102254	6.5365e-05
Bartonella clarridgeiae	6.2081e-05	4.32646e-05	4.90953e-05	5.76347e-05	4.86078e-05	5.48942e-05	5.85438e-05	7.91561e-05	3.95534e-05	4.12552e-05	5.02683e-05	2.66837e-05	7.63487e-05	4.76207e-05	6.56475e-05	7.23508e-05	7.65483e-05	5.75457e-05	5.88546e-05	7.12924e-05	5.28428e-05	5.27042e-05	4.88547e-05	5.05263e-05	7.46909e-05	6.65178e-05	2.49652e-05	4.09979e-05	1.69471e-05	4.27618e-05	8.16493e-05	7.56859e-05	7.46374e-05	8.85885e-05	8.99192e-05	8.31822e-05	9.88977e-05	9.84008e-05	9.95899e-05	0.000101114	9.41125e-05	6.06028e-05	9.38411e-05	0.00010577	0.000112958	9.58945e-05	9.21421e-05	9.00892e-05	8.70793e-05
Bartonella grahamii	5.16117e-05	3.46767e-05	3.20252e-05	5.02954e-05	3.91605e-05	3.81305e-05	6.36048e-05	7.27253e-05	3.41444e-05	3.35679e-05	3.28583e-05	1.74078e-05	5.05818e-05	4.10699e-05	4.11212e-05	5.82268e-05	5.36688e-05	3.88745e-05	5.60958e-05	3.76588e-05	4.47132e-05	3.18025e-05	3.03578e-05	3.27173e-05	4.45515e-05	4.98761e-05	1.66185e-05	3.04394e-05	1.07423e-05	2.64071e-05	7.0867e-05	4.81285e-05	4.8237e-05	5.737e-05	5.12278e-05	5.30976e-05	6.45164e-05	6.04554e-05	6.56627e-05	6.11888e-05	6.86202e-05	5.63869e-05	6.42576e-05	6.87766e-05	8.05375e-05	7.56387e-05	7.04832e-05	5.4333e-05	6.05479e-05
Bartonella henselae	4.86117e-05	2.39419e-05	2.80473e-05	4.20927e-05	2.98656e-05	3.19472e-05	3.5564e-05	4.94607e-05	2.4735e-05	2.57269e-05	3.57028e-05	1.31171e-05	4.78528e-05	3.32648e-05	3.55692e-05	4.84646e-05	4.33403e-05	3.39939e-05	3.96086e-05	3.31863e-05	3.66451e-05	2.43942e-05	2.87179e-05	3.40665e-05	3.89072e-05	4.1138e-05	1.19024e-05	3.13665e-05	7.04898e-06	2.37286e-05	5.91793e-05	4.76756e-05	5.22231e-05	5.27118e-05	6.12388e-05	5.84912e-05	6.89984e-05	6.4207e-05	6.91694e-05	7.57792e-05	7.72291e-05	5.03643e-05	6.21919e-05	7.26471e-05	7.20463e-05	7.01688e-05	5.87972e-05	5.85251e-05	6.7366e-05
Bartonella quintana	4.75097e-05	2.73901e-05	2.36161e-05	4.08695e-05	3.20497e-05	4.081e-05	4.03514e-05	4.08548e-05	2.54111e-05	2.36769e-05	2.95725e-05	1.57324e-05	4.45526e-05	2.74109e-05	3.39829e-05	5.53189e-05	4.17715e-05	2.75811e-05	2.81793e-05	3.64513e-05	2.85154e-05	2.56642e-05	2.71924e-05	2.79952e-05	3.36465e-05	3.11235e-05	1.35119e-05	2.54434e-05	9.18055e-06	2.44218e-05	4.88085e-05	4.99397e-05	4.91035e-05	4.81352e-05	5.33021e-05	4.08719e-05	6.58138e-05	5.19873e-05	6.28574e-05	5.05571e-05	5.42442e-05	4.38147e-05	5.34127e-05	6.92232e-05	5.51283e-05	6.10238e-05	5.32295e-05	7.20056e-05	5.29146e-05
Bartonella tribocorum	6.75911e-05	4.12477e-05	4.25493e-05	6.82118e-05	4.82015e-05	4.74742e-05	7.85143e-05	8.67218e-05	3.40317e-05	4.06915e-05	3.8302e-05	2.03091e-05	6.50519e-05	4.31141e-05	4.75273e-05	7.9759e-05	6.15786e-05	5.16435e-05	6.36496e-05	4.77668e-05	5.21653e-05	3.42366e-05	3.62311e-05	4.95144e-05	4.86615e-05	5.12997e-05	1.86771e-05	3.61049e-05	1.26628e-05	3.22998e-05	7.45709e-05	6.33303e-05	6.08306e-05	7.38782e-05	7.33243e-05	7.52715e-05	8.9403e-05	7.91065e-05	7.37281e-05	7.48743e-05	7.67276e-05	4.96867e-05	7.10448e-05	8.42587e-05	8.5941e-05	8.73477e-05	7.00549e-05	7.86636e-05	6.92929e-05
Baumannia cicadellinicola	5.9632e-05	4.76236e-05	5.79073e-05	4.60502e-05	5.33823e-05	4.80926e-05	4.69171e-05	5.16359e-05	3.66799e-05	4.81225e-05	6.75312e-05	5.64731e-05	7.13984e-05	6.73658e-05	6.53424e-05	6.82659e-05	5.38649e-05	6.00427e-05	5.7081e-05	6.53886e-05	5.53063e-05	5.18576e-05	5.28211e-05	6.37481e-05	6.30188e-05	5.97433e-05	6.18327e-05	5.8561e-05	5.82912e-05	5.94632e-05	7.03732e-05	6.68882e-05	6.67808e-05	6.22734e-05	9.10917e-05	8.28226e-05	7.74315e-05	8.33941e-05	7.71471e-05	8.86729e-05	6.99575e-05	4.70518e-05	8.10782e-05	7.40613e-05	8.39468e-05	8.22197e-05	6.98714e-05	9.41991e-05	6.86259e-05
Bdellovibrio bacteriovorus	0.000335752	0.00018607	0.000209221	0.000309112	0.000232119	0.000260249	0.000314605	0.000383013	0.000191907	0.000176296	0.00021608	0.000121364	0.000335541	0.000213201	0.000277415	0.000383009	0.000324628	0.000250386	0.000262349	0.000302791	0.000253375	0.000220871	0.000196144	0.000244334	0.000321889	0.000254191	0.000116255	0.000193607	8.5052e-05	0.000178137	0.000376887	0.000393372	0.000358514	0.000391947	0.000486754	0.000427417	0.000453384	0.000420293	0.000430095	0.000456598	0.000430109	0.000300906	0.000438663	0.000463125	0.000495318	0.000455114	0.000413905	0.000502313	0.000427022
Beijerinckia indica	0.000248875	0.000151589	0.000160227	0.000247016	0.000187422	0.000207897	0.000297233	0.000303195	0.00014841	0.000131504	0.000162526	8.12771e-05	0.000234377	0.000167532	0.000182849	0.00027611	0.000244745	0.000184498	0.000203429	0.000181004	0.000185566	0.0001479	0.000155336	0.000184566	0.000241444	0.00018031	7.94244e-05	0.000154051	5.48301e-05	0.000149272	0.00033705	0.000283919	0.000278561	0.000273774	0.00033749	0.000305521	0.000334318	0.000293487	0.00036075	0.000331506	0.000324964	0.00027403	0.000313099	0.000344404	0.000356629	0.000347254	0.00030555	0.000338903	0.000332087
Belliella baltica	0.000569443	0.0002294	0.000252727	0.000440067	0.000326439	0.00029412	0.000317887	0.000384621	0.000200359	0.000182138	0.000244427	0.000130313	0.000378126	0.000263888	0.000258624	0.000596254	0.000407255	0.000247151	0.000274436	0.000306504	0.000270804	0.000198329	0.000202169	0.000271992	0.000422281	0.000275153	0.000120821	0.000210758	8.93152e-05	0.000201961	0.00038627	0.000693076	0.000454121	0.00055188	0.00102014	0.000712083	0.000584304	0.000565	0.000733599	0.000654415	0.000468891	0.000275912	0.000484846	0.000619436	0.000576821	0.000672287	0.000522567	0.000967143	0.000426725
Beutenbergia cavernae	0.000233018	0.000183533	0.0001848	0.000220897	0.000209059	0.000211607	0.000356734	0.00036722	0.000190048	0.000191414	0.000176258	0.000132765	0.000252084	0.000176777	0.000251974	0.000259424	0.000229122	0.000254756	0.000209735	0.000236732	0.000219994	0.000212563	0.000195343	0.000207772	0.000233005	0.000219975	9.76897e-05	0.000168215	7.44152e-05	0.000143222	0.000316967	0.00022874	0.000284801	0.000258982	0.000253884	0.000240198	0.000326533	0.000265832	0.000276152	0.000276764	0.000318779	0.0003725	0.00031878	0.000321181	0.000351226	0.000286743	0.000323599	0.000261144	0.000340017
Bifidobacterium adolescentis	0.0390762	0.201743	0.0861314	0.0546738	0.106487	0.0724066	0.149697	0.098499	0.105197	0.178011	0.0803352	0.127653	0.0949241	0.0843303	0.0979178	0.0269829	0.0444653	0.107115	0.0720054	0.0599292	0.100107	0.162465	0.181642	0.158749	0.0535667	0.151026	0.051435	0.0921134	0.0491681	0.108376	0.0704544	0.0101652	0.0400669	0.021493	0.000599311	0.00922328	0.0133014	0.0148544	0.00980303	0.0111824	0.0224895	0.251286	0.0331326	0.00778225	0.0111253	0.00623177	0.036857	0.00544505	0.0650814
Bifidobacterium animalis	0.00114348	0.0018581	0.00178964	0.00108153	0.00228614	0.00142347	0.00233847	0.0021323	0.00244583	0.00401523	0.00187077	0.00214561	0.00149651	0.00157794	0.002299	0.000858863	0.00124569	0.00395419	0.00198385	0.00201493	0.00149549	0.00297742	0.00222142	0.00196769	0.00136471	0.00264014	0.00126735	0.00179541	0.00112845	0.00120943	0.0027583	0.000629292	0.00184589	0.00142248	0.000539786	0.000852917	0.00213647	0.000960747	0.000887718	0.00128655	0.00281485	0.00378432	0.00173414	0.000949697	0.00131189	0.000916211	0.00145941	0.000560345	0.00233617
Bifidobacterium bifidum	0.00370398	0.0053613	0.0049973	0.00292282	0.00632984	0.00375307	0.00675251	0.00617815	0.00657527	0.0123218	0.00511692	0.00614919	0.00415875	0.00463179	0.00613901	0.0021348	0.00314633	0.0105851	0.00563224	0.0056041	0.00415389	0.00843707	0.0061565	0.00584769	0.00311581	0.00719733	0.00351889	0.00505803	0.00393837	0.0034211	0.00798764	0.0015546	0.00568787	0.00349344	0.00114117	0.00225119	0.0057021	0.00257632	0.00257934	0.00361817	0.00738983	0.0113018	0.00524566	0.00269807	0.0032958	0.00233745	0.00432309	0.00137402	0.00715177
Bifidobacterium breve	0.00107423	0.00194658	0.00198355	0.00109707	0.00251278	0.00165699	0.00206887	0.00188632	0.0022817	0.0036795	0.00203344	0.00249667	0.00146757	0.00177939	0.00220316	0.000825838	0.00135852	0.00399063	0.00214793	0.00209203	0.00152554	0.00303187	0.00194744	0.00203023	0.0010819	0.00251261	0.00138607	0.00171661	0.00125985	0.00115227	0.0019879	0.000632656	0.00158841	0.00116971	0.000432911	0.000830743	0.00145492	0.000940703	0.000732372	0.00104496	0.00190983	0.0033257	0.00167202	0.000930791	0.00146035	0.000706645	0.00181653	0.000440829	0.00232024
Bifidobacterium dentium	0.00834763	0.0222925	0.0231243	0.00906217	0.0305158	0.0129269	0.024665	0.0266808	0.0262988	0.0547036	0.0219244	0.0309442	0.0142906	0.0181865	0.0242692	0.0053165	0.00829448	0.0478315	0.0240459	0.0180666	0.0153831	0.0327413	0.0194972	0.0225539	0.0076616	0.0288829	0.016507	0.0199881	0.0168908	0.010463	0.0191967	0.0028324	0.014592	0.00706052	0.000882597	0.00430845	0.00869079	0.00388812	0.00351563	0.00733474	0.0124423	0.0279632	0.01404	0.00420095	0.0030684	0.00221532	0.0107941	0.00225461	0.0154386
Bifidobacterium longum	0.0160722	0.0460412	0.0492188	0.0198263	0.0278318	0.0175551	0.0473525	0.0280363	0.0519151	0.0579521	0.0189228	0.0432494	0.0150397	0.0364203	0.0357046	0.0127748	0.0243461	0.059801	0.0459139	0.0615363	0.054475	0.121798	0.0396138	0.0179903	0.012917	0.0364726	0.0345066	0.0233084	0.0181088	0.0351764	0.012538	0.00783368	0.0290477	0.00666824	0.0016254	0.00394564	0.00756541	0.00441281	0.00553425	0.00492621	0.0149147	0.0694509	0.0200616	0.00751034	0.00561241	0.00290581	0.0487842	0.00210542	0.0495811
Blastococcus saxobsidens	0.000263997	0.000191991	0.000197136	0.000254571	0.000217542	0.000232012	0.000418834	0.000409115	0.000197992	0.000212887	0.000191069	0.000124633	0.00027436	0.000189135	0.000252279	0.000295773	0.000262265	0.000251805	0.000257357	0.000230828	0.000238901	0.000212087	0.000202093	0.000225041	0.000268734	0.000237746	9.45083e-05	0.000180679	6.42006e-05	0.00017007	0.000467097	0.000255974	0.000376653	0.000283826	0.000272373	0.000333927	0.000433864	0.000293273	0.000379687	0.000367925	0.000483852	0.000463216	0.000415941	0.000385566	0.000457172	0.000339135	0.000392736	0.000311202	0.000488533
Blattabacterium punctulatus	0	0	0	0	0	0	0	0	0	0	0	0	0	0	0	0	0	0	0	0	0	0	0	0	0	0	3.7429e-08	0	0	3.1512e-08	8.23078e-08	6.46888e-08	0	0	9.01898e-08	0	5.8973e-08	0	0	1.13103e-07	0	0	0	7.44335e-08	0	0	0	0	0
Blattabacterium sp. (Blattella germanica)	0	0	0	0	0	0	0	0	0	0	0	0	0	0	0	0	0	0	0	0	0	0	0	0	0	0	0	0	0	0	0	0	0	0	0	0	0	0	0	0	0	0	0	0	0	0	0	0	0
Blattabacterium sp. (Mastotermes darwiniensis)	0	0	0	0	0	0	0	0	0	0	0	0	0	0	0	0	0	0	0	0	0	0	0	0	0	0	0	0	0	0	0	0	0	0	0	0	0	0	0	0	0	0	0	0	0	0	0	0	0
Blattabacterium sp. (Periplaneta americana)	0	0	0	0	0	0	0	0	0	0	0	0	0	0	0	0	0	0	0	0	0	0	0	0	0	0	0	0	0	0	0	0	0	0	0	0	0	0	0	0	0	0	0	0	0	0	0	0	0
Bordetella avium	0.000161019	0.000100842	0.000102471	0.000164917	0.000121443	0.000132529	0.000193961	0.000230375	9.15024e-05	9.34777e-05	0.000101419	4.76466e-05	0.000160123	0.000110433	0.000122753	0.000195174	0.000156888	0.000127917	0.000154493	0.000121877	0.000145595	9.31849e-05	0.000105375	0.000120885	0.000153547	0.000126065	4.55511e-05	9.35328e-05	3.07918e-05	8.35069e-05	0.00022791	0.000162563	0.000184687	0.000189681	0.000189128	0.00021299	0.00024344	0.000209021	0.000212505	0.000185376	0.00022149	0.000174054	0.000223684	0.000206776	0.0002557	0.000219651	0.000196399	0.000215524	0.000219588
Bordetella bronchiseptica	4.72036e-05	4.3655e-05	3.96287e-05	5.33894e-05	4.52556e-05	5.565e-05	7.46844e-05	7.85887e-05	4.10183e-05	3.38754e-05	4.39419e-05	1.90014e-05	5.42628e-05	3.55413e-05	5.07609e-05	6.065e-05	5.43225e-05	5.1076e-05	5.38624e-05	4.48149e-05	5.12415e-05	4.94764e-05	3.94728e-05	4.50622e-05	5.50729e-05	4.60961e-05	1.84899e-05	3.97102e-05	1.04679e-05	3.5514e-05	9.68763e-05	5.21392e-05	6.9727e-05	5.83507e-05	6.52072e-05	6.16076e-05	7.04137e-05	7.24607e-05	7.78485e-05	7.61185e-05	8.17424e-05	8.14561e-05	7.56188e-05	7.83785e-05	8.03445e-05	6.25622e-05	7.01161e-05	8.03898e-05	9.87145e-05
Bordetella parapertussis	2.25304e-05	9.88905e-06	6.79781e-06	1.28077e-05	9.24412e-06	9.75592e-06	1.68245e-05	1.40911e-05	8.00083e-06	6.20109e-06	8.2391e-06	5.51654e-06	1.79607e-05	1.07321e-05	1.06769e-05	2.08398e-05	1.51659e-05	1.15205e-05	1.03127e-05	1.34176e-05	9.97731e-06	7.77864e-06	8.96242e-06	9.44417e-06	1.32065e-05	1.0849e-05	3.55576e-06	8.75582e-06	3.46117e-06	7.37381e-06	2.38693e-05	1.46197e-05	2.8249e-05	2.17385e-05	2.48022e-05	2.19342e-05	3.22582e-05	1.59714e-05	2.45468e-05	2.28468e-05	3.24295e-05	2.48434e-05	2.77392e-05	3.49093e-05	3.07483e-05	2.55548e-05	2.69207e-05	2.21935e-05	2.89029e-05
Bordetella pertussis	2.99997e-05	1.71757e-05	1.96885e-05	3.33144e-05	1.92501e-05	2.52829e-05	4.8285e-05	4.7853e-05	1.87625e-05	1.48621e-05	1.78023e-05	7.84575e-06	2.94479e-05	2.30902e-05	2.49534e-05	3.94641e-05	2.8436e-05	2.50273e-05	3.304e-05	2.04843e-05	3.03631e-05	2.00551e-05	1.78104e-05	2.21263e-05	3.14546e-05	2.42999e-05	9.65669e-06	2.1735e-05	5.99374e-06	1.63232e-05	2.52685e-05	3.25385e-05	2.65159e-05	3.08098e-05	4.42832e-05	4.07521e-05	3.30838e-05	3.76238e-05	3.87489e-05	3.57406e-05	2.99221e-05	2.53703e-05	3.83627e-05	3.61003e-05	3.87249e-05	4.34175e-05	3.26107e-05	4.36472e-05	3.14226e-05
Bordetella petrii	0.000218692	0.00012023	0.00012513	0.000191252	0.000150547	0.000165644	0.000281913	0.00029109	0.00012221	0.000115105	0.000124224	6.7261e-05	0.000206262	0.000122095	0.000158933	0.000240869	0.000196045	0.000156463	0.000165463	0.000167631	0.000156619	0.000120225	0.000118342	0.000129115	0.000187741	0.000148941	5.89881e-05	0.000111508	4.25893e-05	0.000105124	0.000269476	0.000222982	0.000250601	0.000236917	0.000300783	0.000259735	0.000289557	0.000245359	0.00028448	0.000262739	0.000286099	0.000250617	0.000278868	0.000294236	0.000314109	0.000280419	0.000262293	0.000282515	0.000291771
Borrelia afzelii	2.69997e-05	1.67203e-05	1.82786e-05	2.20177e-05	1.9047e-05	1.61454e-05	1.25842e-05	2.40211e-05	1.27337e-05	1.46059e-05	2.30989e-05	1.02158e-05	3.4652e-05	2.42517e-05	2.8919e-05	3.34406e-05	2.79784e-05	2.20194e-05	2.35812e-05	2.95188e-05	1.97083e-05	2.37592e-05	2.31879e-05	2.38128e-05	2.65775e-05	3.17126e-05	9.88126e-06	2.07565e-05	5.93043e-06	2.05458e-05	3.2347e-05	3.07919e-05	2.74402e-05	3.42422e-05	3.48132e-05	4.51869e-05	4.63527e-05	4.70566e-05	2.60372e-05	4.25268e-05	3.82802e-05	1.4906e-05	3.50429e-05	4.64465e-05	4.50933e-05	4.61524e-05	3.38956e-05	3.49342e-05	3.7055e-05
Borrelia bavariensis	0	0	0	0	0	0	0	0	0	0	0	0	0	0	0	0	0	0	0	0	0	0	0	0	0	0	0	0	0	0	0	0	0	0	0	0	0	0	0	0	0	0	0	0	0	0	0	0	0
Borrelia bissettii	2.19181e-05	1.14505e-05	1.64658e-05	1.82762e-05	1.68121e-05	1.44278e-05	1.06692e-05	2.01437e-05	8.50792e-06	1.22484e-05	1.7361e-05	9.56201e-06	2.65285e-05	1.5889e-05	1.81202e-05	3.02558e-05	2.25527e-05	1.99197e-05	1.43852e-05	2.08421e-05	1.6752e-05	1.58219e-05	1.47594e-05	1.59876e-05	2.27416e-05	1.83108e-05	9.50697e-06	1.63785e-05	9.70817e-06	1.21636e-05	2.64208e-05	3.325e-05	2.5996e-05	2.69688e-05	4.65379e-05	3.84748e-05	3.13146e-05	3.56944e-05	3.48915e-05	3.58537e-05	2.60773e-05	1.24217e-05	3.25345e-05	2.94757e-05	3.68594e-05	3.60673e-05	2.8022e-05	5.30178e-05	2.84582e-05
Borrelia burgdorferi	9.32439e-05	4.69079e-05	5.56917e-05	8.43294e-05	6.54199e-05	6.87036e-05	6.97601e-05	9.71246e-05	4.55822e-05	4.95575e-05	6.6158e-05	2.6888e-05	0.000106304	6.55074e-05	7.71175e-05	0.00011583	0.00010505	7.28685e-05	8.92015e-05	7.77329e-05	7.50146e-05	5.38684e-05	5.78553e-05	7.697e-05	8.89935e-05	8.36996e-05	3.39481e-05	5.72734e-05	2.24132e-05	5.40116e-05	8.76578e-05	8.64889e-05	7.99521e-05	0.000100357	0.000100471	0.0001189	0.000111046	0.000133452	0.000104587	0.000156648	0.000105897	6.09039e-05	0.0001159	0.00012676	0.000142098	0.000143158	0.000103216	0.000118448	0.000119539
Borrelia crocidurae	1.95916e-05	1.30119e-05	1.279e-05	1.51102e-05	1.40694e-05	1.52522e-05	1.09428e-05	2.32645e-05	9.74749e-06	1.04035e-05	1.58897e-05	8.82647e-06	2.53226e-05	1.73757e-05	1.95844e-05	2.92173e-05	2.20297e-05	2.20194e-05	1.56989e-05	2.10657e-05	1.83533e-05	1.56102e-05	1.60561e-05	1.74717e-05	2.21936e-05	1.88999e-05	9.20754e-06	1.38548e-05	6.50025e-06	1.36447e-05	1.80254e-05	2.42583e-05	1.88327e-05	2.78678e-05	4.43734e-05	3.29612e-05	2.64199e-05	3.67663e-05	3.09465e-05	4.59199e-05	2.18983e-05	1.39273e-05	2.98787e-05	3.42394e-05	3.82103e-05	3.61527e-05	2.83279e-05	3.6496e-05	2.97922e-05
Borrelia duttonii	1.5857e-05	9.75893e-06	1.08765e-05	1.28797e-05	9.3965e-06	1.08552e-05	8.20707e-06	1.68337e-05	5.57804e-06	6.91858e-06	7.99389e-06	3.47338e-06	1.32008e-05	1.11967e-05	1.1592e-05	1.77934e-05	1.34009e-05	1.0272e-05	1.31372e-05	1.13603e-05	1.37958e-05	9.10153e-06	8.42849e-06	1.30195e-05	1.01926e-05	1.09963e-05	4.37919e-06	8.24078e-06	2.2371e-06	7.878e-06	1.01239e-05	1.41022e-05	1.45578e-05	1.83061e-05	1.83987e-05	2.24136e-05	1.94021e-05	1.89727e-05	1.13091e-05	2.16027e-05	1.29551e-05	6.02263e-06	1.75583e-05	2.15113e-05	1.94911e-05	1.91447e-05	1.79267e-05	1.77548e-05	1.91204e-05
Borrelia garinii	1.59182e-05	1.32721e-05	1.98899e-05	1.47504e-05	9.59967e-06	1.16796e-05	2.31166e-05	2.32645e-05	1.48748e-05	2.95705e-05	1.5105e-05	5.14877e-06	1.96108e-05	1.19865e-05	1.39104e-05	2.3263e-05	1.65386e-05	2.11114e-05	1.91146e-05	2.24522e-05	2.1248e-05	2.34417e-05	1.47213e-05	1.28845e-05	1.92344e-05	2.51835e-05	1.24639e-05	1.6018e-05	4.98071e-06	1.8277e-05	1.89308e-05	2.32233e-05	2.06813e-05	2.05126e-05	4.0405e-05	3.89542e-05	2.55353e-05	3.06564e-05	2.02511e-05	3.65323e-05	1.93073e-05	1.60353e-05	2.21323e-05	2.47864e-05	2.82396e-05	2.98281e-05	2.27602e-05	3.89619e-05	1.88239e-05
Borrelia hermsii	2.15508e-05	1.093e-05	1.28907e-05	2.10104e-05	1.33075e-05	1.5527e-05	1.23106e-05	1.87251e-05	9.35308e-06	1.23509e-05	1.70177e-05	8.17266e-06	2.63381e-05	1.47276e-05	1.7083e-05	3.16405e-05	2.40562e-05	1.40743e-05	1.64215e-05	1.70404e-05	1.71216e-05	1.20119e-05	1.27762e-05	1.49758e-05	2.2906e-05	2.01763e-05	7.33609e-06	1.38033e-05	5.55054e-06	1.19115e-05	2.68323e-05	3.46732e-05	2.94044e-05	3.2526e-05	5.22199e-05	3.85946e-05	4.05144e-05	4.78069e-05	3.37519e-05	4.85213e-05	3.18444e-05	2.01005e-05	3.86578e-05	4.12362e-05	4.20056e-05	4.39303e-05	3.34061e-05	5.32644e-05	3.22379e-05
Borrelia recurrentis	1.23672e-05	4.22887e-06	4.38081e-06	8.99418e-06	4.92681e-06	4.46574e-06	4.10354e-06	6.33627e-06	3.38063e-06	2.66493e-06	4.7571e-06	1.71626e-06	8.25048e-06	5.29635e-06	5.12489e-06	1.73088e-05	7.25607e-06	4.71035e-06	5.1235e-06	7.33498e-06	6.71313e-06	4.86826e-06	3.318e-06	3.98004e-06	9.09662e-06	4.51634e-06	2.13345e-06	4.06888e-06	1.28739e-06	2.96213e-06	6.42001e-06	1.71425e-05	6.35458e-06	1.0951e-05	2.39905e-05	2.10952e-05	1.10279e-05	1.53282e-05	1.69198e-05	1.74179e-05	7.52231e-06	3.46301e-06	1.0476e-05	1.15372e-05	1.30584e-05	1.79482e-05	1.17472e-05	2.63856e-05	7.11456e-06
Borrelia turicatae	2.90201e-05	1.43131e-05	1.88325e-05	2.85655e-05	2.08247e-05	2.50081e-05	2.01073e-05	2.98845e-05	1.40296e-05	1.45546e-05	1.84399e-05	5.51654e-06	2.84324e-05	1.77009e-05	1.76931e-05	3.621e-05	2.77823e-05	1.90684e-05	2.62744e-05	2.00817e-05	2.59287e-05	1.4446e-05	1.6857e-05	2.44199e-05	2.50431e-05	2.17962e-05	7.18637e-06	1.72541e-05	4.22094e-06	1.59136e-05	2.34577e-05	3.02743e-05	2.5245e-05	2.60699e-05	4.06756e-05	3.38003e-05	3.23172e-05	3.88029e-05	3.84859e-05	3.91337e-05	3.01728e-05	1.62611e-05	3.28296e-05	3.4686e-05	4.05904e-05	4.66652e-05	3.12035e-05	3.90441e-05	3.14968e-05
Brachybacterium faecium	0.00023412	0.000177417	0.000167931	0.000230251	0.000193517	0.000201783	0.000321991	0.000322488	0.000171623	0.00015923	0.000161251	0.000111516	0.000251132	0.000167718	0.000221896	0.000270571	0.000234744	0.000221954	0.000204809	0.000209807	0.000198007	0.000198223	0.000163803	0.000191379	0.000238101	0.000211041	8.58247e-05	0.000157193	5.99163e-05	0.000130995	0.000307008	0.000267682	0.000286996	0.000338745	0.000302677	0.000318705	0.000341277	0.000287485	0.000326034	0.000323136	0.000331232	0.000301885	0.000325788	0.000347456	0.000356694	0.000318024	0.000315584	0.000317778	0.000347798
Brachyspira hyodysenteriae	9.69174e-05	6.25873e-05	7.82e-05	0.000107642	8.08607e-05	8.74597e-05	0.000107102	0.000135615	5.66256e-05	5.61686e-05	7.75849e-05	2.84409e-05	0.000110556	7.79585e-05	0.000101339	0.000129193	0.000115313	8.76805e-05	0.000112914	9.75463e-05	0.000104947	6.45045e-05	6.92585e-05	9.30251e-05	0.000108557	8.84614e-05	3.60441e-05	6.9171e-05	1.96696e-05	6.70576e-05	9.55593e-05	0.000105119	9.98246e-05	0.000124547	0.000118419	0.000151861	0.000126261	0.000151246	0.000122822	0.000151106	0.000117014	7.00884e-05	0.00012313	0.000136883	0.000163712	0.000154952	0.000118696	0.000132668	0.000142884
Brachyspira intermedia	0.000147794	8.5228e-05	0.000101111	0.000147145	0.000118294	0.000119063	0.000115036	0.000169093	8.22057e-05	8.0563e-05	0.000113435	5.22642e-05	0.000138481	0.000117031	0.000122875	0.000176757	0.00015545	0.000110608	0.00013886	0.00012872	0.000122992	8.79991e-05	9.77476e-05	0.000121155	0.000155136	0.000125672	6.18327e-05	9.72412e-05	4.75911e-05	8.83912e-05	0.000147496	0.000160687	0.000141765	0.000166716	0.000188497	0.000204959	0.000170727	0.000212773	0.000186994	0.000214444	0.000150864	9.56846e-05	0.000179862	0.000213029	0.000212408	0.000226147	0.000159627	0.000201961	0.000172158
Brachyspira murdochii	0.00023914	0.000162779	0.000185908	0.000249534	0.000198088	0.000225691	0.000185753	0.000295819	0.000144297	0.000171376	0.000212991	9.30866e-05	0.000292638	0.00020075	0.00023361	0.000318343	0.000287367	0.000232226	0.00026524	0.000234361	0.000246107	0.000186105	0.000200568	0.000236172	0.000239855	0.000236322	0.00010293	0.000177692	6.60789e-05	0.000163169	0.00028676	0.000276997	0.000275615	0.000338009	0.00035634	0.000395175	0.000364689	0.000439802	0.000337957	0.000484873	0.000353214	0.000216514	0.00036511	0.000399261	0.000446108	0.000417338	0.000340424	0.000358713	0.000387521
Brachyspira pilosicoli	0.000755013	0.000646627	0.000657927	0.000823003	0.000931015	0.000803008	0.000438395	0.000948549	0.0006004	0.000847039	0.000970448	0.000296872	0.00120521	0.000691545	0.000919797	0.000850831	0.00150325	0.00162734	0.000871192	0.00088382	0.00109917	0.00114954	0.000966035	0.000978888	0.000680384	0.000930759	0.000439454	0.0005476	0.000242704	0.000512764	0.000836083	0.000666747	0.000710499	0.00160276	0.000692477	0.00109563	0.00121455	0.00135306	0.000830033	0.00108602	0.00129618	0.000504095	0.00102613	0.00110236	0.00138117	0.00110475	0.00112174	0.000882397	0.00212451
Bradyrhizobium japonicum	0.000564362	0.000368302	0.000357363	0.000541737	0.000414919	0.000468628	0.000717982	0.000761204	0.000349895	0.000345263	0.000341874	0.000207463	0.000562683	0.00035309	0.000478934	0.000599092	0.000523091	0.000426315	0.000474581	0.000460001	0.000465423	0.000390625	0.000378862	0.000401107	0.000545743	0.000433225	0.00018868	0.00032685	0.000137772	0.000319784	0.000721263	0.000594037	0.000608768	0.000606308	0.000687968	0.000608405	0.000747011	0.000620418	0.000713173	0.000633039	0.000699073	0.000667458	0.00069953	0.000715753	0.000814509	0.000686304	0.000682928	0.000729015	0.000750586
Brevibacillus brevis	0.000571402	0.000325883	0.000405452	0.000547062	0.000453622	0.000536438	0.000532639	0.000696895	0.000356093	0.000393334	0.000451826	0.000222501	0.000642649	0.000437785	0.000522739	0.000661404	0.000676057	0.000486528	0.000547623	0.000551376	0.000483099	0.000396658	0.000395872	0.000472681	0.000584814	0.000543237	0.00021881	0.000363727	0.000155711	0.000342536	0.000765216	0.000663125	0.000659489	0.00076665	0.0007842	0.000860348	0.000866136	0.00090951	0.000893504	0.0010539	0.000923907	0.000556868	0.00087135	0.000931238	0.00107851	0.000952364	0.000782902	0.000768388	0.000889987
Brevundimonas subvibrioides	0.00017559	9.53122e-05	0.000104334	0.000179955	0.000132059	0.000133285	0.000230482	0.000226687	9.7813e-05	9.69626e-05	0.00010191	4.99758e-05	0.000169833	0.000110666	0.000127573	0.000201682	0.000161072	0.000131492	0.00014983	0.000113961	0.000133524	8.31838e-05	9.56119e-05	0.000112183	0.00015952	0.000115903	4.86577e-05	9.62626e-05	3.18681e-05	8.49879e-05	0.000202889	0.00018184	0.000185265	0.000186739	0.000227008	0.000226773	0.000246684	0.000208914	0.000244416	0.000231748	0.000236201	0.000180754	0.000223758	0.000233647	0.000245665	0.000225976	0.000212673	0.000242649	0.000216624
Brucella abortus	6.6734e-06	4.68429e-06	3.47444e-06	4.74892e-06	5.58711e-06	4.39703e-06	8.891e-06	1.03083e-05	4.39482e-06	5.73986e-06	4.07051e-06	3.80029e-06	6.60039e-06	4.78529e-06	7.9924e-06	7.20046e-06	7.77904e-06	6.75339e-06	4.46664e-06	7.33498e-06	4.55754e-06	5.9795e-06	4.61469e-06	4.18242e-06	7.06906e-06	6.08724e-06	2.88203e-06	3.09029e-06	2.7014e-06	2.93062e-06	1.63793e-05	7.05108e-06	1.57709e-05	8.25409e-06	8.11708e-06	1.11469e-05	2.09944e-05	1.00759e-05	1.81471e-05	1.41379e-05	2.29848e-05	1.45296e-05	1.87387e-05	1.68964e-05	2.01344e-05	1.12817e-05	1.60912e-05	8.63081e-06	1.98615e-05
Brucella canis	9.18358e-06	6.37583e-06	6.89852e-06	7.05143e-06	6.65374e-06	7.76351e-06	9.30135e-06	1.1916e-05	7.21202e-06	6.71358e-06	6.76783e-06	5.76172e-06	1.12968e-05	6.55074e-06	1.01888e-05	1.16315e-05	1.07861e-05	8.62617e-06	7.94799e-06	1.20312e-05	8.31443e-06	8.9957e-06	6.97925e-06	7.2855e-06	1.43025e-05	8.54177e-06	3.78033e-06	5.04748e-06	3.08129e-06	5.5146e-06	3.06185e-05	1.48137e-05	1.73884e-05	1.26672e-05	2.51629e-05	4.03925e-05	2.26456e-05	2.33675e-05	1.42898e-05	3.12165e-05	2.35699e-05	2.04017e-05	2.4862e-05	1.9576e-05	2.99764e-05	1.83755e-05	2.08635e-05	2.84406e-05	2.66796e-05
Brucella melitensis	3.29384e-05	2.20552e-05	2.24076e-05	3.07961e-05	2.758e-05	3.1054e-05	5.27988e-05	6.02419e-05	2.46223e-05	2.34719e-05	2.00092e-05	1.34849e-05	3.24307e-05	2.09531e-05	3.36169e-05	3.60023e-05	3.07893e-05	2.95106e-05	3.81635e-05	2.99213e-05	2.96856e-05	2.23834e-05	2.05182e-05	2.32057e-05	2.87694e-05	2.52817e-05	1.13784e-05	2.11685e-05	8.44189e-06	1.79934e-05	5.36647e-05	2.82043e-05	3.76075e-05	3.21991e-05	2.96724e-05	3.34407e-05	4.31092e-05	3.19427e-05	3.61189e-05	3.73241e-05	4.60533e-05	4.39652e-05	4.41909e-05	4.7563e-05	4.72804e-05	3.83749e-05	4.01975e-05	3.45232e-05	5.00243e-05
Brucella microti	3.55098e-06	1.82167e-06	1.71204e-06	2.80618e-06	1.98088e-06	2.47333e-06	3.5564e-06	2.55342e-06	2.42279e-06	2.30619e-06	2.5502e-06	1.06245e-06	4.31564e-06	3.2986e-06	2.56245e-06	4.84646e-06	4.90275e-06	3.40507e-06	1.83921e-06	3.30968e-06	3.01783e-06	2.06372e-06	3.0129e-06	2.83325e-06	3.94552e-06	3.58362e-06	1.12287e-06	1.59665e-06	1.11855e-06	2.23735e-06	1.21816e-05	4.33415e-06	7.50995e-06	3.26895e-06	5.14082e-06	6.83197e-06	8.728e-06	4.71638e-06	8.76672e-06	6.22068e-06	9.3611e-06	8.65754e-06	1.09924e-05	1.00485e-05	1.22865e-05	7.6066e-06	8.0762e-06	7.48003e-06	1.20799e-05
Brucella ovis	2.71834e-05	2.21202e-05	2.8148e-05	2.76301e-05	2.45833e-05	2.72066e-05	4.69171e-05	4.89879e-05	2.93552e-05	3.0493e-05	4.79143e-05	1.68357e-05	3.8333e-05	3.73996e-05	3.75826e-05	3.49638e-05	4.74587e-05	3.47317e-05	4.08566e-05	4.30259e-05	2.62982e-05	4.12215e-05	4.40112e-05	4.09472e-05	3.31534e-05	3.56398e-05	1.78536e-05	4.73845e-05	3.71443e-06	4.02724e-05	3.96724e-05	3.33794e-05	3.92828e-05	2.83581e-05	4.33813e-05	5.62139e-05	3.09608e-05	7.04241e-05	4.22556e-05	8.93515e-05	4.53846e-05	6.41411e-05	4.98716e-05	2.67216e-05	5.35201e-05	3.25631e-05	3.58534e-05	4.95655e-05	0.000100419
Brucella pinnipedialis	5.51015e-06	1.88673e-06	1.81275e-06	4.24525e-06	2.43801e-06	2.54203e-06	2.73569e-06	4.63399e-06	1.4086e-06	2.20369e-06	3.04062e-06	1.38935e-06	4.82336e-06	2.74109e-06	4.27075e-06	9.13905e-06	3.13776e-06	2.89431e-06	1.90489e-06	3.89112e-06	2.21718e-06	2.16955e-06	2.212e-06	2.90071e-06	3.45233e-06	3.1418e-06	1.87145e-06	2.1117e-06	1.01303e-06	1.67014e-06	5.43231e-06	7.56859e-06	5.60358e-06	6.12928e-06	7.57594e-06	6.35253e-06	9.55362e-06	5.03795e-06	7.10104e-06	7.1255e-06	7.52231e-06	3.38773e-06	6.04951e-06	9.97409e-06	6.56136e-06	6.75193e-06	6.42425e-06	9.61718e-06	6.37346e-06
Brucella suis	8.93868e-06	8.71798e-06	8.86233e-06	1.00735e-05	9.34571e-06	9.00018e-06	1.86027e-05	1.986e-05	6.64858e-06	4.30489e-06	6.71879e-06	1.30763e-06	9.32939e-06	8.17681e-06	7.01622e-06	1.10084e-05	8.89033e-06	9.36394e-06	1.28088e-05	6.17212e-06	1.047e-05	4.44494e-06	5.56814e-06	6.81329e-06	9.58981e-06	7.11814e-06	2.35803e-06	7.10767e-06	1.05524e-06	5.98728e-06	1.08646e-05	8.0861e-06	8.08764e-06	8.82616e-06	5.68196e-06	6.35253e-06	1.5215e-05	7.39613e-06	8.50372e-06	4.97654e-06	1.00297e-05	8.28112e-06	1.06235e-05	8.63429e-06	1.29941e-05	1.29911e-05	9.97288e-06	6.32926e-06	1.02272e-05
Buchnera aphidicola	0.000317078	0.000175205	0.000200712	0.000265868	0.00020784	0.000244997	0.000221317	0.000278607	0.000164524	0.00016415	0.000231578	0.000122304	0.000301841	0.000231692	0.000250022	0.000368331	0.000327831	0.000237787	0.000278508	0.00026643	0.000246846	0.00019399	0.000205259	0.000246628	0.00026161	0.000274809	0.000141145	0.000201744	0.000119368	0.000190522	0.000296308	0.000308954	0.000269896	0.000337601	0.000385922	0.000377436	0.000353484	0.00041354	0.000357857	0.000468926	0.000329895	0.000189864	0.00035006	0.000402909	0.000436202	0.000433833	0.000336019	0.000416251	0.00034765
Burkholderia ambifaria	0.000211161	0.000141309	0.000165766	0.000217947	0.000176045	0.000201096	0.000362753	0.000365518	0.000155791	0.000146264	0.000144773	8.18083e-05	0.000238122	0.000148437	0.000212683	0.000228061	0.00021899	0.000195848	0.000216435	0.000196658	0.000199423	0.000163351	0.000144543	0.000166015	0.000215579	0.000187183	7.35106e-05	0.000137569	5.23608e-05	0.000125355	0.000305033	0.000201635	0.000266026	0.000236835	0.000194539	0.000216346	0.000313205	0.000234747	0.000268262	0.000243285	0.000305071	0.00029526	0.000305353	0.000286643	0.000339969	0.000255462	0.000269451	0.000220209	0.000323638
Burkholderia cenocepacia	0.000335568	0.000282163	0.000260532	0.00033631	0.000290377	0.000324075	0.000588858	0.000554471	0.00024904	0.000268287	0.000239571	0.000162472	0.000384726	0.000248882	0.000332203	0.000368677	0.000339205	0.000316388	0.000335852	0.000291923	0.000336704	0.000285693	0.000277492	0.000298571	0.000323752	0.000317224	0.000125163	0.000242227	9.29241e-05	0.00022424	0.000477385	0.000303714	0.000385838	0.000339398	0.000334875	0.000355142	0.000454151	0.000371093	0.000421592	0.000407511	0.000469141	0.000530142	0.000465296	0.000434543	0.000496412	0.000411782	0.000435258	0.000372851	0.000512915
Burkholderia cepacia	0.000233202	0.000149572	0.000157055	0.000241332	0.000171067	0.000199515	0.000333481	0.000329013	0.000142944	0.000139499	0.000153306	8.03781e-05	0.000241803	0.000156893	0.000195661	0.000302142	0.000225592	0.000193862	0.000205991	0.00018825	0.000201887	0.000163457	0.000152399	0.00017067	0.00024676	0.000181292	8.24561e-05	0.000139063	4.89629e-05	0.000138023	0.000314745	0.000250152	0.000278504	0.000263641	0.000261821	0.000249666	0.000355902	0.000283197	0.000281236	0.00028174	0.000320701	0.000277794	0.000294729	0.000312249	0.000352834	0.000301358	0.000283156	0.000285803	0.000322601
Burkholderia cepacia complex	0.000134203	8.69846e-05	9.0436e-05	0.000150023	0.000101787	0.000125384	0.00020121	0.000205787	7.70784e-05	7.70781e-05	9.18562e-05	4.05364e-05	0.000137656	8.5903e-05	0.000108355	0.00018105	0.000129694	0.000108849	0.000121716	0.00010421	0.000121514	8.14376e-05	8.64969e-05	0.000103279	0.000149163	0.000102305	3.80279e-05	8.23047e-05	2.39116e-05	8.07968e-05	0.000168649	0.000139663	0.000148062	0.000153477	0.000140245	0.000139156	0.000204636	0.000168289	0.00016385	0.000165922	0.000182207	0.000148985	0.000162304	0.000173802	0.00019594	0.00018102	0.000156262	0.000151162	0.000179198
Burkholderia gladioli	0.000343711	0.000211639	0.000232938	0.000312638	0.000247407	0.000285051	0.000521833	0.000472572	0.000226784	0.000218268	0.000234716	0.000149314	0.000332177	0.000247116	0.000299867	0.000364316	0.000304821	0.000274789	0.000317066	0.000282799	0.000283306	0.000222406	0.000231269	0.000250136	0.000318163	0.000262537	0.000131638	0.00022214	0.000100311	0.000219733	0.000434338	0.000316716	0.00036302	0.000339562	0.000341549	0.000361375	0.000436872	0.000357587	0.000412912	0.000347792	0.000442228	0.00043107	0.000432835	0.000394498	0.00046843	0.000389475	0.000387535	0.000400716	0.000447773
Burkholderia glumae	0.000232345	0.000131615	0.000148797	0.000230323	0.000172286	0.000187698	0.000326368	0.000334877	0.000143902	0.000118641	0.000142713	7.13064e-05	0.000219209	0.00014774	0.000179676	0.000263301	0.000215394	0.000171899	0.000211509	0.000164277	0.000203673	0.000127263	0.000137869	0.000151984	0.00021399	0.00015979	6.55756e-05	0.000129483	5.61597e-05	0.000125954	0.000330054	0.000239607	0.00027989	0.000260208	0.000246308	0.000256139	0.000347882	0.00023464	0.000308676	0.000269412	0.000338504	0.00029925	0.000311845	0.000310462	0.000347237	0.000293495	0.00029833	0.000273473	0.000326455
Burkholderia mallei	0.000113203	9.12135e-05	8.48467e-05	0.000112751	9.25428e-05	0.000107315	0.000227336	0.000199734	9.7813e-05	9.1684e-05	7.46914e-05	5.73312e-05	0.000121536	7.68899e-05	0.000116469	0.000109669	0.000108776	0.000114637	9.83975e-05	0.000113603	0.000103407	0.000106731	9.96545e-05	9.38346e-05	0.000112831	0.000109767	4.19579e-05	7.33944e-05	3.16149e-05	7.82128e-05	0.000227499	9.48338e-05	0.000176022	0.000127571	8.21629e-05	0.000108472	0.000214544	0.000129057	0.000147193	0.000123396	0.000219568	0.000245799	0.000179272	0.000160702	0.000195554	0.000119398	0.000172476	9.92132e-05	0.000212473
Burkholderia multivorans	0.000334037	0.00026206	0.000229464	0.000467337	0.000225008	0.000268356	0.000357692	0.00038481	0.000273437	0.00023641	0.00027292	0.000198391	0.000374762	0.00025678	0.000287726	0.000410842	0.000418891	0.000249592	0.000303206	0.000287048	0.000294762	0.000252885	0.000274098	0.000211819	0.00028479	0.000351047	0.000212447	0.000234141	0.000212778	0.000238231	0.000582575	0.000339034	0.000418131	0.000399547	0.000573787	0.000396734	0.000525921	0.000419972	0.000628398	0.0004946	0.000571946	0.000526228	0.000497535	0.000560038	0.00066289	0.000623998	0.000468848	0.000521712	0.000532036
Burkholderia phymatum	0.000387425	0.000217949	0.00022745	0.000340987	0.000263813	0.000296181	0.000401463	0.000414978	0.000215741	0.000202842	0.000240749	0.000146454	0.000352486	0.000246466	0.000292973	0.00041375	0.000336786	0.000277059	0.000293025	0.000278237	0.000282013	0.00022484	0.000238934	0.000251957	0.000324519	0.000270686	0.000143615	0.000226621	0.000114324	0.000212202	0.000520268	0.000399518	0.000445051	0.000389495	0.000449325	0.000428256	0.000522029	0.000444304	0.000497161	0.000461914	0.000504329	0.000430769	0.000483444	0.000483446	0.000546137	0.000446396	0.000449147	0.000503546	0.000524847
Burkholderia phytofirmans	0.00019959	0.000123093	0.000129813	0.000189237	0.000152833	0.000156026	0.000226789	0.000245034	0.000135451	0.000131094	0.000130109	8.65893e-05	0.000196235	0.00013947	0.000167962	0.000209436	0.000199575	0.000170026	0.000172951	0.000176039	0.000164687	0.000149911	0.000128906	0.000143079	0.000175795	0.000171915	7.00297e-05	0.000123251	5.29517e-05	0.000109189	0.00025466	0.000202799	0.000232751	0.000209621	0.000226917	0.00020412	0.000283955	0.000217382	0.000250816	0.000242041	0.000274899	0.000233076	0.000276728	0.000266323	0.000296548	0.000251531	0.000247854	0.000260733	0.000282582
Burkholderia pseudomallei	0.000758992	0.000517158	0.000554198	0.000729823	0.000616918	0.000704006	0.00138371	0.00129345	0.000618825	0.000544108	0.000519014	0.000359474	0.000771039	0.00051342	0.000737924	0.000766849	0.000713841	0.000717505	0.000717684	0.000692037	0.000657209	0.000594351	0.000584846	0.000545603	0.000723401	0.000625906	0.000299806	0.000471681	0.000230442	0.000484277	0.00147051	0.000636408	0.00111702	0.000845922	0.000604993	0.000800779	0.0013516	0.00081797	0.000967758	0.00092722	0.0013653	0.00143098	0.00115007	0.00107207	0.00127548	0.000842709	0.00112951	0.00071085	0.00132894
Burkholderia rhizoxinica	0.000249242	0.000145929	0.000153681	0.000233921	0.000169848	0.000204599	0.000296549	0.000305181	0.000151227	0.000146059	0.000161153	9.43533e-05	0.000231839	0.000148576	0.000199993	0.000282133	0.000216048	0.000181093	0.000186285	0.000195316	0.000184334	0.000156208	0.000154459	0.000165138	0.000224018	0.000178199	8.23064e-05	0.000137878	5.69827e-05	0.000137613	0.000323305	0.000258561	0.00029491	0.000268707	0.000316837	0.000295453	0.00034623	0.000287377	0.000310868	0.000310581	0.000348199	0.000307907	0.00034165	0.000322595	0.000371553	0.000311016	0.000319438	0.000333807	0.000358322
Burkholderia thailandensis	0.000204916	0.000123808	0.000130317	0.000193842	0.000143538	0.000162896	0.000302704	0.000302628	0.000125478	0.000120742	0.000122164	6.77922e-05	0.000204485	0.000118192	0.000165888	0.000235123	0.000185455	0.000161287	0.000165594	0.000168928	0.000164318	0.000137052	0.000129593	0.000140111	0.000185823	0.000144425	5.96244e-05	0.000115113	3.97613e-05	0.000107708	0.000323223	0.000192967	0.000267874	0.000225312	0.000222949	0.000239718	0.000328244	0.000228959	0.000268174	0.000252333	0.000320868	0.000296841	0.000286835	0.000280763	0.000326331	0.00025683	0.000282361	0.00023484	0.000329345
Burkholderia vietnamiensis	0.000123733	8.75701e-05	9.72842e-05	0.000126782	0.000111539	0.000129781	0.000198201	0.000193776	9.35308e-05	8.83015e-05	0.000101763	6.57899e-05	0.000141464	9.78895e-05	0.000118422	0.000140547	0.000130936	0.000119291	0.0001183	0.00011812	0.000119913	0.00010017	9.43152e-05	0.000102402	0.000130147	0.000113498	6.49768e-05	9.16271e-05	5.63285e-05	8.56497e-05	0.000185275	0.00012155	0.000157189	0.000138031	0.000148452	0.000167923	0.000193667	0.000154354	0.000170337	0.000185715	0.000207616	0.0001663	0.000193879	0.000189508	0.000209899	0.00017196	0.000172353	0.000162259	0.000202246
Burkholderia xenovorans	0.000342486	0.000206174	0.000222968	0.000347247	0.000252385	0.000271173	0.000469581	0.000462548	0.000200133	0.000201305	0.000216865	0.000110985	0.000315422	0.000226442	0.000258807	0.000413819	0.000299003	0.000267355	0.00030025	0.000253459	0.000290759	0.000186476	0.00022017	0.000229763	0.000298216	0.000270048	0.000107309	0.000195152	7.83196e-05	0.000194272	0.000437548	0.000333859	0.000361922	0.000378462	0.000369507	0.000368207	0.000459458	0.000379668	0.000431761	0.000397558	0.000444819	0.000370768	0.000421769	0.000429035	0.00050471	0.000447508	0.000383925	0.000421266	0.000447921
Burkholderiales Genera	1.96529e-05	8.06738e-06	5.4886e-06	1.20162e-05	8.68541e-06	9.68721e-06	1.73716e-05	2.0522e-05	8.67696e-06	5.84235e-06	9.75941e-06	5.27136e-06	1.1868e-05	7.94452e-06	1.07989e-05	2.18783e-05	1.09822e-05	8.00191e-06	7.35682e-06	8.40839e-06	6.8979e-06	6.6674e-06	8.5429e-06	8.56721e-06	1.24942e-05	7.46178e-06	4.49148e-06	6.74714e-06	2.63809e-06	5.38856e-06	5.43231e-05	1.57841e-05	3.85318e-05	1.8633e-05	4.54556e-05	3.45194e-05	4.26375e-05	3.26931e-05	3.72586e-05	3.6193e-05	4.26264e-05	3.50818e-05	3.39363e-05	3.39417e-05	4.39997e-05	3.50417e-05	2.84503e-05	4.26608e-05	4.40955e-05
Butyrivibrio proteoclasticus	0.00597888	0.00490009	0.00634205	0.00732169	0.00623602	0.00838707	0.0062672	0.00949996	0.00539994	0.00532033	0.00702933	0.00259294	0.00789387	0.00592141	0.00677493	0.00732751	0.00897982	0.00623689	0.0079566	0.00699323	0.00673727	0.00593224	0.00603068	0.00799908	0.00644178	0.00726321	0.0026472	0.00560594	0.00107077	0.00512584	0.00848067	0.00766698	0.00808914	0.00930735	0.00716116	0.00862746	0.0100797	0.0115637	0.00920313	0.0125567	0.0102573	0.00676937	0.00999799	0.0103207	0.0126197	0.0107753	0.00909411	0.00624377	0.0114441
Caldanaerobacter subterraneus	2.99997e-06	1.17107e-06	8.5602e-07	1.15125e-06	3.04751e-07	1.30537e-06	4.10354e-07	8.51141e-07	2.81719e-07	4.0999e-07	7.35634e-07	2.04316e-07	8.25048e-07	9.29183e-07	1.03718e-06	5.26188e-06	1.37277e-06	6.24263e-07	7.88231e-07	7.15608e-07	4.92707e-07	5.29159e-07	6.48345e-07	1.14679e-06	1.15078e-06	1.37454e-06	4.11719e-07	6.18058e-07	1.68838e-07	3.1512e-07	1.39923e-06	3.23444e-06	1.03984e-06	1.7162e-06	3.96835e-06	2.6369e-06	2.77173e-06	1.60786e-06	2.89302e-06	4.41103e-06	2.50744e-06	7.52829e-07	1.18039e-06	3.27507e-06	2.12279e-06	4.35884e-06	1.95787e-06	3.86331e-06	1.03754e-06
Caldicellulosiruptor bescii	4.36526e-05	2.66744e-05	3.18238e-05	5.06552e-05	3.34211e-05	3.88176e-05	4.41814e-05	5.94853e-05	2.17487e-05	2.29082e-05	3.12399e-05	1.11557e-05	5.70553e-05	2.76432e-05	3.05053e-05	5.29649e-05	5.13155e-05	3.06456e-05	4.71625e-05	3.47517e-05	3.97861e-05	2.10605e-05	2.49041e-05	3.21776e-05	4.77299e-05	3.15653e-05	1.03304e-05	2.6113e-05	6.41583e-06	2.45794e-05	3.75324e-05	5.49208e-05	4.51753e-05	5.31204e-05	7.63907e-05	6.70012e-05	5.43141e-05	7.44973e-05	6.3997e-05	6.8993e-05	5.54979e-05	2.80805e-05	5.90934e-05	6.75112e-05	7.32042e-05	6.59809e-05	5.72064e-05	7.87458e-05	5.62495e-05
Caldicellulosiruptor hydrothermalis	6.17137e-05	3.21394e-05	3.96287e-05	4.89283e-05	4.8811e-05	4.62376e-05	3.70686e-05	5.69319e-05	3.30739e-05	4.17677e-05	4.31572e-05	2.28017e-05	6.25133e-05	4.6041e-05	4.65511e-05	7.15892e-05	6.17093e-05	4.49469e-05	4.81478e-05	5.64435e-05	4.60065e-05	4.00573e-05	3.61929e-05	4.97843e-05	5.62785e-05	6.20015e-05	2.64249e-05	3.90922e-05	2.15268e-05	3.44741e-05	6.71632e-05	7.87262e-05	7.02469e-05	8.0743e-05	9.8397e-05	0.000107034	8.98748e-05	0.000103653	9.54696e-05	0.000119098	7.93186e-05	4.5772e-05	8.53571e-05	0.000105844	0.000102666	0.000108629	8.22916e-05	9.46101e-05	7.49252e-05
Caldicellulosiruptor kristjanssonii	2.14896e-05	1.04095e-05	1.46531e-05	1.89237e-05	1.51868e-05	2.03363e-05	1.02588e-05	2.09002e-05	1.2621e-05	1.53746e-05	1.77533e-05	6.4564e-06	2.3736e-05	1.41236e-05	2.07436e-05	2.62401e-05	2.22912e-05	1.64578e-05	1.66842e-05	1.98134e-05	1.82917e-05	1.34406e-05	1.3005e-05	1.79439e-05	1.94536e-05	1.9489e-05	7.37352e-06	1.31337e-05	3.25013e-06	1.1817e-05	2.29639e-05	2.36114e-05	2.61115e-05	3.30981e-05	2.04731e-05	3.12832e-05	3.87452e-05	3.34434e-05	2.63002e-05	4.15089e-05	2.99221e-05	2.24343e-05	3.27559e-05	4.33203e-05	3.62805e-05	3.18794e-05	3.08364e-05	2.30977e-05	3.52764e-05
Caldicellulosiruptor kronotskyensis	9.62439e-05	5.20476e-05	5.29726e-05	7.00826e-05	0.000108339	7.88718e-05	4.24032e-05	7.61298e-05	6.05133e-05	6.70846e-05	6.8463e-05	3.54285e-05	0.00010567	9.18498e-05	6.71727e-05	8.74441e-05	0.000135316	7.53088e-05	9.98426e-05	6.3868e-05	7.97569e-05	6.40812e-05	7.48267e-05	6.63116e-05	7.44717e-05	8.14414e-05	3.61939e-05	5.15564e-05	1.84455e-05	7.25092e-05	0.000152681	0.000136493	0.000101153	0.000123158	0.000204911	0.00010176	0.000163296	0.000111371	0.000246257	0.000127241	0.000179115	8.30371e-05	0.000144082	0.000137479	0.000153806	0.000160251	0.000119858	0.000158807	0.000107163
Caldicellulosiruptor lactoaceticus	2.43671e-05	1.43782e-05	1.5358e-05	2.28092e-05	1.88438e-05	2.44585e-05	2.17487e-05	3.02628e-05	1.58326e-05	1.33247e-05	1.98621e-05	8.98992e-06	2.83055e-05	2.07208e-05	2.09267e-05	2.4717e-05	2.56251e-05	1.91251e-05	2.65371e-05	2.12893e-05	2.06321e-05	1.67214e-05	1.74672e-05	1.84836e-05	2.53719e-05	2.22381e-05	1.05924e-05	1.6327e-05	6.33142e-06	1.6985e-05	3.13593e-05	2.37408e-05	2.29342e-05	2.59881e-05	2.55237e-05	2.97251e-05	3.57966e-05	3.08708e-05	2.68262e-05	3.25737e-05	3.99518e-05	2.27354e-05	3.16493e-05	3.69935e-05	3.62161e-05	3.52126e-05	2.79608e-05	2.89337e-05	3.54246e-05
Caldicellulosiruptor obsidiansis	6.13463e-05	4.32646e-05	5.62959e-05	5.74908e-05	5.95281e-05	5.88103e-05	5.48506e-05	7.13067e-05	4.60329e-05	4.51501e-05	6.39511e-05	3.6777e-05	7.48255e-05	6.0304e-05	6.80269e-05	7.13815e-05	6.95537e-05	6.044e-05	6.80506e-05	6.47178e-05	6.38671e-05	4.25973e-05	5.22871e-05	6.16569e-05	5.39221e-05	6.31797e-05	4.07602e-05	5.25864e-05	3.14671e-05	5.08289e-05	6.46116e-05	5.71202e-05	6.46434e-05	7.18351e-05	6.12388e-05	6.81998e-05	8.39775e-05	9.80792e-05	6.53997e-05	9.36495e-05	7.74798e-05	4.56215e-05	8.10044e-05	9.61681e-05	8.58766e-05	9.16211e-05	6.78523e-05	6.3046e-05	8.24103e-05
Caldicellulosiruptor owensensis	6.7285e-05	3.87104e-05	4.74336e-05	6.38946e-05	4.65254e-05	5.31079e-05	4.22664e-05	6.60107e-05	4.21452e-05	4.0999e-05	5.53687e-05	3.36305e-05	6.80348e-05	6.28128e-05	6.23529e-05	8.13514e-05	8.45235e-05	5.02815e-05	6.27957e-05	6.2079e-05	4.64376e-05	4.86826e-05	4.6452e-05	5.44389e-05	6.132e-05	7.00524e-05	3.42101e-05	5.21744e-05	2.46925e-05	4.90327e-05	9.59709e-05	8.29957e-05	7.91434e-05	8.54012e-05	0.000110933	9.80447e-05	0.000106505	0.000111478	0.000108357	0.000126562	9.09364e-05	5.90218e-05	9.79725e-05	0.000108971	0.000115917	0.000115979	9.48342e-05	0.000109077	8.85615e-05
Caldicellulosiruptor saccharolyticus	0.000180917	0.000128623	0.00013369	0.000176286	0.000151512	0.000161041	0.000147591	0.000210137	0.000109871	0.000141651	0.000155464	7.63735e-05	0.000203406	0.000155778	0.000177663	0.000200713	0.000236051	0.000159357	0.000202772	0.000183464	0.000167582	0.000138693	0.000138365	0.000174245	0.00017448	0.000211532	7.381e-05	0.000134531	4.61771e-05	0.000127277	0.000248076	0.000219036	0.000216518	0.00024558	0.00025199	0.000255899	0.000298344	0.000318677	0.000252482	0.000308772	0.000257765	0.000163364	0.000282925	0.000308676	0.00031739	0.000301358	0.000246875	0.000257691	0.000279172
Caldilinea aerophila	0.000474546	0.000269607	0.000295478	0.00048547	0.000355492	0.00041181	0.000519781	0.000589746	0.000269324	0.000259882	0.000318481	0.000149274	0.000467041	0.000304447	0.000356119	0.000546404	0.000475698	0.000350382	0.000424659	0.000375426	0.000373102	0.000276433	0.000282412	0.000347141	0.000432638	0.000359884	0.000146385	0.000279671	8.73946e-05	0.000261298	0.000488744	0.000524691	0.000491093	0.000533819	0.00064179	0.000576642	0.000609191	0.000621704	0.000640584	0.000635979	0.00059468	0.000437469	0.00057581	0.000602316	0.000653627	0.000632288	0.000547958	0.000605718	0.000591694
Caldisericum exile	0.000130652	7.33872e-05	8.65588e-05	0.000124839	9.54887e-05	0.000115422	0.000127073	0.000168242	7.3247e-05	7.15945e-05	0.000106373	4.15988e-05	0.000175354	9.32436e-05	0.000116469	0.000151556	0.000144599	9.97685e-05	0.000130387	0.000119596	0.000121575	7.56168e-05	8.459e-05	9.95011e-05	0.000119078	0.000145947	4.78717e-05	8.28713e-05	2.77738e-05	8.68786e-05	0.000140993	0.000140439	0.000142169	0.000179465	0.000151338	0.000171279	0.000187062	0.000186618	0.000174633	0.000212069	0.000178028	0.000114279	0.000172263	0.000207148	0.000204753	0.000194951	0.000164644	0.000160286	0.000177419
Calditerrivibrio nitroreducens	0.000193284	0.000123678	0.000134194	0.000195785	0.000138052	0.000162759	0.000157302	0.000222148	0.000108011	0.000110953	0.000144969	6.73427e-05	0.000211466	0.000145185	0.000170159	0.000235123	0.000229514	0.000150504	0.000195087	0.000177694	0.000162963	0.000123082	0.000126732	0.000156706	0.000185166	0.000187968	7.07783e-05	0.000128144	5.07357e-05	0.000113538	0.000265936	0.000228998	0.000222295	0.000248113	0.000280039	0.000282867	0.000291032	0.000328217	0.000295088	0.000400498	0.000262696	0.000174882	0.000269498	0.000341724	0.000328518	0.000316742	0.00027612	0.00030364	0.00027895
Caldivirga maquilingensis	9.11623e-05	5.7903e-05	6.40505e-05	7.77816e-05	7.25816e-05	7.40625e-05	8.09765e-05	0.000100813	5.78088e-05	6.0781e-05	6.48829e-05	3.98826e-05	9.6721e-05	7.25228e-05	8.15102e-05	0.000102053	8.78573e-05	7.48548e-05	8.03995e-05	7.84485e-05	7.53226e-05	5.86837e-05	6.35378e-05	7.05614e-05	7.86365e-05	7.9625e-05	3.61939e-05	6.28359e-05	2.8006e-05	5.91165e-05	0.000120334	9.63216e-05	0.000106295	9.92943e-05	0.000110753	0.000131605	0.000133574	0.00012016	0.000121068	0.000125997	0.000135819	9.33508e-05	0.000133089	0.000141349	0.000153163	0.000136064	0.000115453	0.000124941	0.000132509
Calyptogena okutanii	1.83672e-07	6.50595e-08	0	2.87814e-07	5.07919e-08	6.87036e-08	0	9.45712e-08	5.63439e-08	0	9.80845e-08	4.08633e-08	1.90396e-07	0	0	6.92352e-08	0	0	1.31372e-07	4.47255e-08	0	5.29159e-08	0	0	0	0	3.7429e-08	0	0	0	0	0	0	8.17237e-08	0	0	0	0	8.76672e-08	0	8.35812e-08	0	0	0	6.43271e-08	0	0	0	1.4822e-07
Campylobacter concisus	0.000140203	7.70305e-05	8.67602e-05	0.000158801	9.45237e-05	0.000100857	0.00010423	0.000155097	6.36686e-05	6.46759e-05	8.40585e-05	3.96374e-05	0.000129215	9.28719e-05	0.000104328	0.000201821	0.000125707	8.6205e-05	0.000103849	0.000114631	0.000114123	6.86848e-05	7.51699e-05	9.61956e-05	0.000132449	0.000104465	4.40914e-05	7.62787e-05	2.83436e-05	6.52614e-05	0.00012947	0.000173301	0.000183936	0.000182407	0.000193277	0.000218144	0.000155807	0.000200982	0.000181296	0.000222135	0.000137825	9.19205e-05	0.000160976	0.000208786	0.000213887	0.000199054	0.000159444	0.000252842	0.000146664
Campylobacter curvus	0.000117856	6.20017e-05	6.76256e-05	0.000112679	8.3705e-05	7.56427e-05	6.60669e-05	0.000112918	5.36394e-05	5.77573e-05	6.71879e-05	3.90653e-05	0.000107002	7.39165e-05	9.21871e-05	0.000165264	0.000104527	7.86571e-05	7.59329e-05	9.72332e-05	8.73939e-05	7.00077e-05	6.71991e-05	8.25016e-05	8.89387e-05	9.49904e-05	3.9525e-05	6.20118e-05	3.11928e-05	5.82657e-05	0.000138359	0.000130865	0.000185611	0.000155438	0.00016658	0.000177032	0.000155217	0.000156284	0.000159642	0.000204264	0.000142924	8.83069e-05	0.000158099	0.000218909	0.000169888	0.00017008	0.000145678	0.000205331	0.000148665
Campylobacter fetus	0.000124468	7.65751e-05	8.32354e-05	0.000147289	0.000104631	8.00397e-05	9.28767e-05	0.000147437	6.55279e-05	7.0467e-05	9.24937e-05	5.25093e-05	0.00011703	8.88764e-05	0.000103047	0.000197251	0.00011211	0.000105387	9.03838e-05	0.000105955	0.000113261	7.98501e-05	7.86023e-05	8.93149e-05	0.000103241	0.000110356	4.68237e-05	7.67422e-05	3.54981e-05	6.49463e-05	0.000122886	0.000142962	0.000226107	0.000188782	0.000174337	0.000180508	0.000144897	0.000165931	0.000159028	0.00017056	0.000132142	8.2209e-05	0.000141057	0.000187424	0.000190344	0.000172986	0.000142802	0.000257362	0.000154668
Campylobacter hominis	0.000152509	9.03677e-05	9.96509e-05	0.000156715	0.000100822	0.000115353	9.56124e-05	0.000154908	8.53046e-05	6.82633e-05	0.000114121	5.52063e-05	0.000167167	0.000114661	0.000136603	0.000222522	0.000181859	0.000113559	0.000114819	0.000150859	0.000123177	0.000106467	0.000119219	0.00012952	0.000158314	0.00014359	6.09344e-05	0.000102134	3.49072e-05	9.87272e-05	0.000195975	0.000217225	0.000235235	0.000260862	0.000259837	0.000307319	0.000268327	0.000280624	0.000238718	0.000323362	0.000232356	0.000106375	0.000227373	0.000288504	0.000294039	0.000245804	0.000224726	0.000306928	0.000249899
Campylobacter jejuni	0.00121499	0.00103035	0.0010952	0.00324258	0.00128392	0.000654334	0.000772149	0.00139209	0.000412888	0.000458266	0.000692771	0.000242646	0.000700593	0.000787158	0.000582774	0.00405808	0.00123406	0.00063845	0.000637482	0.000628393	0.00158233	0.000598955	0.000639993	0.00112676	0.000482833	0.00116261	0.000742442	0.000691659	0.0004967	0.00125846	0.000612782	0.00132961	0.00570872	0.00317284	0.000647743	0.00211503	0.000890669	0.000704884	0.000866064	0.00105073	0.000914044	0.000697496	0.000810708	0.00322706	0.00180109	0.000987491	0.00129458	0.00422959	0.00064283
Campylobacter lari	0.000234181	0.000170716	0.00011375	0.000554257	0.000222367	9.74905e-05	9.76642e-05	0.000294116	5.43718e-05	7.42594e-05	0.000114661	3.976e-05	0.000161329	0.000121955	0.000111039	0.000710145	0.000129825	0.000108281	8.76907e-05	0.0001327	0.00026988	7.55639e-05	8.91284e-05	8.47951e-05	0.00011842	0.000193319	3.9525e-05	6.17543e-05	3.52238e-05	6.85386e-05	0.000118029	0.000293558	0.000910784	0.00057795	0.000263084	0.000443479	0.000167247	0.000200017	0.00021084	0.000237404	0.000176189	0.000102987	0.000170419	0.000504213	0.000358881	0.000221873	0.000223747	0.000804802	0.000144144
Candidatus Accumulibacter phosphatis	0.000299752	0.000181386	0.000195626	0.000276949	0.000221351	0.000239157	0.000364668	0.000391714	0.000183963	0.000172144	0.000197591	0.000113682	0.000281151	0.000205768	0.000245141	0.000328036	0.000271939	0.000229048	0.000258802	0.000227026	0.000238039	0.000175734	0.000189126	0.000207097	0.000268405	0.000234261	0.000109255	0.000177743	8.10421e-05	0.000167423	0.00043368	0.000289482	0.000349675	0.000316025	0.00036581	0.000337283	0.0004226	0.000334755	0.000375216	0.000368377	0.000408796	0.000325599	0.00038407	0.00039085	0.000442763	0.000394603	0.000365815	0.000391428	0.000399972
Candidatus Amoebophilus asiaticus	0.000180059	9.38809e-05	8.92779e-05	0.00015175	0.000106257	0.000113155	0.000121738	0.000163986	7.62896e-05	8.89165e-05	9.59757e-05	5.23459e-05	0.000146034	0.000102768	0.000117629	0.000195313	0.000144991	9.40934e-05	0.000110221	0.000131269	0.000109011	9.09624e-05	8.72215e-05	0.000110025	0.00014434	0.000111338	4.8508e-05	8.42104e-05	3.21425e-05	7.97254e-05	0.000170871	0.000212179	0.000151759	0.000201204	0.000290501	0.000231448	0.000198621	0.00021556	0.000254498	0.000235368	0.000195246	0.000127379	0.000186576	0.00022732	0.00022701	0.000223326	0.000192054	0.000271747	0.000182978
Candidatus Arthromitus sp. SFB-mouse	0.000229161	0.000154907	0.0001564	0.000231762	0.000184476	0.0001945	0.0001387	0.000252505	0.000117928	0.000159537	0.000192295	8.89185e-05	0.000302158	0.000193874	0.000246971	0.000285734	0.000400261	0.000221443	0.00021788	0.000273228	0.000196221	0.000199599	0.00019088	0.00021816	0.000245116	0.000238384	9.79517e-05	0.000151682	8.89142e-05	0.000144262	0.000331289	0.000295757	0.000286591	0.000372088	0.000628983	0.000391939	0.000433215	0.00046124	0.000355841	0.000483856	0.000402611	0.000194757	0.000382078	0.00044809	0.000445336	0.000439388	0.000387107	0.000372851	0.000438954
Candidatus Azobacteroides pseudotrichonymphae	0.000533995	0.000134738	9.668e-05	0.000367106	0.000172032	0.000158637	0.000174811	0.000258936	7.45429e-05	5.41186e-05	0.000117603	4.59303e-05	0.000227015	0.000128971	0.000103901	0.000613839	0.000265272	7.99056e-05	0.000131175	0.000182033	0.000135063	5.70963e-05	8.41323e-05	0.000120481	0.0003243	0.000103876	4.28188e-05	9.91983e-05	3.14249e-05	9.38743e-05	0.000207004	0.000678844	0.000265852	0.000409109	0.00101491	0.000627223	0.000384504	0.00041965	0.000658293	0.000519144	0.00028334	9.80937e-05	0.000306017	0.000493643	0.000427518	0.000580922	0.000371872	0.00101687	0.000191797
Candidatus Baumannia cicadellinicola	0	0	0	7.19534e-08	0	0	0	0	0	0	0	0	0	0	0	1.3847e-07	0	0	0	0	0	0	0	0	0	0	0	0	6.33142e-08	0	0	0	5.77689e-08	8.17237e-08	0	0	0	0	0	2.26206e-07	8.35812e-08	7.52829e-08	0	0	0	1.70935e-07	0	1.64396e-07	7.411e-08
Candidatus Blochmannia pennsylvanicus	6.01831e-05	3.12936e-05	3.47444e-05	6.97948e-05	3.50972e-05	6.1902e-05	2.8588e-05	4.76639e-05	2.44532e-05	4.48426e-05	3.86453e-05	1.71626e-05	5.70553e-05	3.18245e-05	3.78876e-05	7.13123e-05	6.77887e-05	3.42209e-05	3.66527e-05	4.48596e-05	3.97861e-05	3.83111e-05	3.08536e-05	4.68161e-05	8.74043e-05	4.08434e-05	1.4485e-05	3.2139e-05	9.62375e-06	2.91171e-05	6.59285e-05	0.000116246	6.78207e-05	8.51561e-05	0.000148452	0.000104158	9.87207e-05	0.000104296	9.02095e-05	0.000106883	7.88171e-05	4.7353e-05	8.70539e-05	8.06115e-05	0.00010421	9.25612e-05	7.25023e-05	0.000132997	7.26278e-05
Candidatus Blochmannia vafer	6.78973e-05	5.0291e-05	5.01024e-05	5.89298e-05	4.84047e-05	4.9604e-05	5.41667e-05	6.65781e-05	3.34119e-05	4.37664e-05	5.61044e-05	2.93807e-05	7.54602e-05	5.07334e-05	5.66789e-05	7.19354e-05	6.82463e-05	5.90779e-05	5.23517e-05	6.04688e-05	5.94328e-05	4.76772e-05	5.49949e-05	5.93633e-05	5.44701e-05	5.65033e-05	3.31995e-05	4.80025e-05	2.7204e-05	5.01671e-05	5.55578e-05	5.71849e-05	5.45338e-05	6.63596e-05	6.80933e-05	6.16076e-05	6.78189e-05	9.20765e-05	6.2682e-05	8.24522e-05	6.72829e-05	4.44169e-05	6.68397e-05	7.84529e-05	7.59059e-05	8.19633e-05	6.79747e-05	7.71019e-05	7.70003e-05
Candidatus Carsonella ruddii	6.7836e-05	3.68237e-05	4.7635e-05	4.85685e-05	4.47984e-05	4.92605e-05	2.83144e-05	5.65536e-05	2.99186e-05	3.64378e-05	5.39955e-05	2.73375e-05	0.000101608	5.26382e-05	6.45493e-05	9.61677e-05	8.58309e-05	6.57746e-05	5.39281e-05	7.32156e-05	6.57148e-05	5.789e-05	5.45373e-05	5.67999e-05	7.74857e-05	6.78433e-05	3.8739e-05	4.73845e-05	2.93778e-05	4.78352e-05	8.48593e-05	8.50657e-05	8.0241e-05	0.000100193	0.000123289	0.000125852	0.000117946	0.000134738	8.19688e-05	0.000157213	0.000103223	4.78799e-05	0.000110957	0.000130556	0.000139139	0.00013068	0.000103155	0.000131764	0.00012117
Candidatus Chloracidobacterium thermophilum	0.000423608	0.000210403	0.000202877	0.000383368	0.00024563	0.000281067	0.000399274	0.0004599	0.000174441	0.000171478	0.000204751	8.37697e-05	0.000335287	0.000222911	0.000252523	0.000500778	0.000351299	0.000221216	0.000302943	0.000252475	0.00025941	0.000160229	0.000183901	0.000234755	0.000331972	0.000236224	8.50387e-05	0.000183357	5.4809e-05	0.000167486	0.000428412	0.000456056	0.000387225	0.000427578	0.00063692	0.000552191	0.000482399	0.00047421	0.000539329	0.000528871	0.000468891	0.000312575	0.000454525	0.000516494	0.000553084	0.000563316	0.000455326	0.000601773	0.000426577
Candidatus Desulforudis audaxviator	0.000245875	0.000153215	0.000166269	0.000248671	0.000192247	0.000213325	0.000281229	0.000321069	0.00015765	0.000153182	0.000180377	0.000100197	0.000252401	0.000173386	0.000224885	0.000273341	0.000263376	0.000197835	0.000231214	0.000227205	0.000207922	0.000164463	0.000161171	0.000193875	0.000242266	0.000218846	8.72096e-05	0.000156369	6.00007e-05	0.000141552	0.000395324	0.00028476	0.000311259	0.000323381	0.000302947	0.000342917	0.000406442	0.000358445	0.000371972	0.000404909	0.000385226	0.000273578	0.000358913	0.000376708	0.000416453	0.000374433	0.000327759	0.000303065	0.000379221
Candidatus Hamiltonella defensa	0.000142039	7.48185e-05	8.65084e-05	0.000121601	9.83331e-05	0.000103055	9.57492e-05	0.000139776	7.03735e-05	7.0057e-05	9.09244e-05	4.4827e-05	0.000147112	9.106e-05	0.00010988	0.000174957	0.00013512	9.8293e-05	0.000102667	0.000116107	0.000105747	8.86341e-05	8.80987e-05	0.000107056	0.00012812	0.000110552	4.85829e-05	8.32833e-05	3.52027e-05	7.43053e-05	0.000150952	0.000173172	0.000149159	0.000175216	0.000183626	0.00021227	0.000191013	0.000180937	0.000206369	0.000202681	0.000167831	0.000105321	0.00016946	0.000186679	0.000208934	0.000198541	0.000173638	0.00021314	0.000181421
Candidatus Hodgkinia cicadicola	2.65712e-05	1.59396e-05	1.77247e-05	2.82777e-05	2.02152e-05	2.16416e-05	2.84512e-05	3.50859e-05	1.37479e-05	1.79371e-05	1.32414e-05	9.31683e-06	2.51322e-05	1.66324e-05	1.62898e-05	3.30944e-05	2.54289e-05	2.28707e-05	2.77851e-05	1.74877e-05	1.90924e-05	1.52398e-05	1.39966e-05	1.69995e-05	2.11524e-05	1.74272e-05	6.3255e-06	1.29792e-05	5.02292e-06	1.04305e-05	3.29231e-05	2.54227e-05	2.4494e-05	2.81947e-05	2.57943e-05	2.28931e-05	2.95455e-05	2.29387e-05	2.53358e-05	2.39779e-05	2.90027e-05	2.42411e-05	2.49358e-05	2.81359e-05	2.84326e-05	3.48707e-05	2.78996e-05	2.98379e-05	2.60867e-05
Candidatus Korarchaeum cryptofilum	0.000131386	7.3192e-05	7.31646e-05	0.000130883	8.3959e-05	8.64979e-05	0.000140615	0.000156988	6.41193e-05	5.14025e-05	7.44462e-05	2.95442e-05	0.000115126	8.00492e-05	8.84654e-05	0.000157856	0.000115509	8.04164e-05	0.000109433	9.00324e-05	0.000104084	5.87366e-05	6.56736e-05	8.12873e-05	0.00010368	8.42396e-05	3.29001e-05	6.99436e-05	1.86566e-05	6.31186e-05	0.000106177	0.000119221	0.000118368	0.000132801	0.000139884	0.000148865	0.00014242	0.000150817	0.000133955	0.000161285	0.000133981	8.85327e-05	0.00012704	0.000166657	0.000164613	0.000165038	0.000137357	0.000141216	0.000129248
Candidatus Koribacter versatilis	0.00637891	0.00152988	0.00145997	0.00255492	0.00192826	0.00177097	0.00200868	0.00180707	0.00224846	0.00109677	0.00200921	0.000835573	0.00267189	0.00143457	0.00162319	0.00145643	0.00217787	0.0013374	0.00230295	0.00165524	0.00162433	0.00239471	0.00136442	0.00185956	0.00171893	0.00224732	0.000775117	0.00123601	0.000571389	0.00122122	0.00239639	0.0032204	0.00229221	0.00341924	0.00312462	0.00131306	0.00300172	0.00106676	0.0037767	0.00120478	0.00302731	0.00489896	0.00226303	0.0034424	0.00222893	0.00560128	0.00211144	0.00219296	0.00222923
Candidatus Liberibacter asiaticus	8.19788e-05	3.88405e-05	4.31031e-05	6.96509e-05	4.98776e-05	5.90164e-05	6.52462e-05	8.23715e-05	3.39754e-05	3.52591e-05	4.32553e-05	1.88788e-05	7.17157e-05	4.76671e-05	5.35674e-05	8.85518e-05	7.67444e-05	4.55144e-05	6.73937e-05	5.20604e-05	5.72772e-05	4.00044e-05	4.588e-05	4.97843e-05	7.80337e-05	5.39506e-05	2.1372e-05	4.2028e-05	1.49632e-05	4.15959e-05	8.54355e-05	9.69685e-05	7.65438e-05	8.8425e-05	0.000132308	0.000144071	9.61259e-05	0.000110942	0.000110198	0.000120003	9.2608e-05	7.4229e-05	9.70134e-05	0.000108003	0.000124344	0.00011162	9.83216e-05	0.000146231	9.61207e-05
Candidatus Liberibacter solanacearum	8.13053e-05	4.61272e-05	5.84108e-05	7.89329e-05	6.35914e-05	5.66805e-05	7.65994e-05	9.34364e-05	4.36102e-05	5.21712e-05	5.48293e-05	3.33036e-05	7.92046e-05	5.72842e-05	6.21088e-05	8.28053e-05	7.83133e-05	5.47649e-05	6.89045e-05	6.55228e-05	6.27585e-05	4.3444e-05	4.59944e-05	5.45738e-05	8.0116e-05	6.31797e-05	3.17772e-05	5.22774e-05	2.64231e-05	4.7142e-05	7.12785e-05	0.000102661	7.70637e-05	9.4636e-05	0.000136096	0.000107993	9.39439e-05	0.000102474	0.000117474	0.000113895	9.4614e-05	5.72903e-05	9.62019e-05	0.000113586	0.000106654	0.00011615	9.22645e-05	0.00012527	8.87838e-05
Candidatus Midichloria mitochondrii	8.7795e-05	4.66477e-05	5.74037e-05	7.90768e-05	5.81059e-05	6.02531e-05	4.85585e-05	8.37901e-05	4.05112e-05	4.58676e-05	6.24308e-05	2.62342e-05	9.65307e-05	6.25805e-05	6.65016e-05	0.000116454	0.000102239	6.73636e-05	7.54074e-05	7.80907e-05	7.09498e-05	5.45563e-05	5.61009e-05	6.9617e-05	9.28842e-05	7.72687e-05	2.90449e-05	5.00627e-05	2.16957e-05	4.79298e-05	0.000107082	0.000111847	7.85079e-05	0.000110899	0.000155848	0.000153539	0.000129387	0.000138383	0.000114493	0.000170333	0.000109157	5.3225e-05	0.000112285	0.000116414	0.000142742	0.000137261	0.000105602	0.000151491	0.000105088
Candidatus Moranella endobia	0.000114305	6.42138e-05	7.65383e-05	0.00010793	7.82195e-05	0.000100101	9.12353e-05	0.000104312	6.0457e-05	5.59124e-05	7.10623e-05	3.25272e-05	0.000104972	7.48457e-05	7.67514e-05	8.82057e-05	9.40675e-05	7.03714e-05	9.90543e-05	7.00848e-05	7.26743e-05	5.10109e-05	5.79316e-05	5.38318e-05	8.0664e-05	7.10342e-05	3.56699e-05	7.07677e-05	3.03275e-05	5.55557e-05	0.00011449	0.000109453	8.65378e-05	0.000101419	0.000120133	6.98778e-05	0.000130448	5.84187e-05	0.000168759	6.48081e-05	0.000117515	8.1682e-05	9.67183e-05	0.000112022	0.000113023	0.000142474	0.000102237	0.000134723	0.000108127
Candidatus Pelagibacter ubique	6.53871e-05	4.09875e-05	4.83903e-05	6.10884e-05	5.05887e-05	5.54438e-05	4.77378e-05	6.96044e-05	3.59474e-05	4.37664e-05	5.29166e-05	2.6316e-05	7.05099e-05	5.1198e-05	5.77161e-05	8.25284e-05	7.39989e-05	5.13598e-05	6.70653e-05	6.04688e-05	5.69076e-05	4.00044e-05	4.34773e-05	5.2685e-05	6.63615e-05	5.76324e-05	2.59757e-05	4.07403e-05	1.87832e-05	3.91694e-05	7.11139e-05	6.91523e-05	6.09462e-05	7.1263e-05	8.6492e-05	8.31822e-05	8.7221e-05	0.000100009	8.23195e-05	0.000112651	8.14081e-05	4.17067e-05	8.29225e-05	9.92943e-05	9.96426e-05	0.000105296	7.26246e-05	9.10755e-05	7.40359e-05
Candidatus Phytoplasma asteris	3.11017e-05	1.68504e-05	2.08466e-05	2.99326e-05	2.61578e-05	2.7825e-05	2.12016e-05	2.64799e-05	1.89315e-05	1.80395e-05	2.5551e-05	1.33623e-05	4.41718e-05	2.54596e-05	2.97732e-05	3.2679e-05	3.9745e-05	3.10996e-05	2.91645e-05	3.46622e-05	2.60519e-05	2.13251e-05	2.17005e-05	2.65111e-05	2.78927e-05	3.27926e-05	1.4485e-05	2.01899e-05	1.02147e-05	2.07979e-05	4.066e-05	2.65871e-05	3.7492e-05	4.50297e-05	3.21977e-05	3.69166e-05	5.8973e-05	5.0701e-05	4.76033e-05	5.13489e-05	4.96472e-05	2.10039e-05	5.09782e-05	4.39158e-05	5.63505e-05	4.90583e-05	4.09928e-05	3.58384e-05	5.12841e-05
Candidatus Portiera aleyrodidarum	2.27753e-05	1.78263e-05	1.83289e-05	2.48959e-05	1.91485e-05	2.33592e-05	1.46359e-05	2.38319e-05	1.39169e-05	1.59896e-05	1.93227e-05	1.1646e-05	2.80516e-05	1.89089e-05	2.37331e-05	2.69325e-05	2.22912e-05	1.90684e-05	1.68813e-05	2.36598e-05	1.99546e-05	1.92085e-05	1.77723e-05	2.13843e-05	2.50431e-05	2.31217e-05	1.12661e-05	1.86963e-05	7.70322e-06	1.77098e-05	1.79431e-05	2.36761e-05	2.28187e-05	2.3945e-05	2.98528e-05	2.90059e-05	2.43558e-05	3.02277e-05	2.78782e-05	3.03117e-05	2.03938e-05	1.78421e-05	2.55997e-05	2.84336e-05	3.04267e-05	3.2734e-05	2.8695e-05	3.13175e-05	2.77171e-05
Candidatus Protochlamydia amoebophila	0.000218386	0.00013695	0.00015922	0.000195066	0.000159537	0.000172446	0.000180145	0.000236995	0.000128577	0.000151799	0.000164488	9.04713e-05	0.000213814	0.000163397	0.000184374	0.000245785	0.000232848	0.000172296	0.000188584	0.000201533	0.000174049	0.000154303	0.000149081	0.000176471	0.000203578	0.00020461	8.93431e-05	0.000146943	6.24067e-05	0.000130397	0.000239186	0.00024737	0.000223103	0.000263967	0.000315754	0.000310555	0.000297342	0.000337435	0.000304643	0.000377878	0.000265036	0.000183991	0.000280491	0.000307931	0.000344085	0.000331528	0.000273	0.000295585	0.0002665
Candidatus Puniceispirillum marinum	0.000200814	0.000122572	0.000138474	0.000194922	0.000152223	0.000161454	0.000246896	0.000272649	0.000125985	0.000115207	0.00013516	6.9059e-05	0.000200296	0.000147322	0.000179798	0.000238585	0.000204739	0.000153115	0.000172951	0.000176576	0.000159206	0.000130755	0.000132377	0.00015313	0.000187138	0.000162981	6.74845e-05	0.000124745	4.01623e-05	0.00011754	0.000241326	0.000217613	0.000226974	0.00024133	0.000253974	0.000254221	0.00025323	0.000243001	0.000273697	0.000284341	0.000265203	0.000208835	0.000267654	0.000291482	0.000307869	0.00027153	0.000243938	0.000244539	0.000267685
Candidatus Rickettsia amblyommii	1.19999e-05	8.71798e-06	9.668e-06	8.63441e-06	8.17749e-06	1.0443e-05	7.24958e-06	9.74084e-06	7.09933e-06	7.43106e-06	9.5142e-06	4.24978e-06	1.33912e-05	9.84934e-06	1.19581e-05	1.43317e-05	1.31394e-05	1.06125e-05	9.45877e-06	1.24337e-05	1.09627e-05	8.88987e-06	1.03354e-05	1.14679e-05	4.72915e-05	8.98359e-06	5.31492e-06	8.75582e-06	3.41896e-06	9.04395e-06	1.44862e-05	1.35846e-05	9.35856e-06	1.45468e-05	1.85791e-05	2.06158e-05	1.65124e-05	2.46538e-05	1.31501e-05	2.48827e-05	1.4961e-05	1.06149e-05	1.2763e-05	2.01715e-05	2.16139e-05	1.70935e-05	1.27873e-05	1.7837e-05	1.86016e-05
Candidatus Riesia pediculicola	5.87749e-05	3.12286e-05	4.00819e-05	5.43248e-05	3.64178e-05	4.17718e-05	3.50169e-05	5.73102e-05	2.27629e-05	3.0083e-05	4.18821e-05	2.07586e-05	6.80982e-05	4.30212e-05	5.1615e-05	7.64357e-05	6.51086e-05	5.14165e-05	5.09723e-05	5.82326e-05	4.91475e-05	4.03748e-05	3.76422e-05	5.37643e-05	6.64711e-05	5.92033e-05	2.43289e-05	3.89377e-05	1.69049e-05	3.68691e-05	6.51878e-05	7.51037e-05	6.1235e-05	7.49406e-05	9.75853e-05	0.000108353	7.04137e-05	9.37916e-05	7.96018e-05	0.000112538	7.74798e-05	3.53077e-05	7.96027e-05	8.98412e-05	0.00010035	9.27322e-05	7.61733e-05	0.000101104	8.27809e-05
Candidatus Ruthia magnifica	4.89791e-05	2.90816e-05	3.52479e-05	4.68417e-05	3.84495e-05	4.25276e-05	3.95307e-05	5.78776e-05	2.81719e-05	3.16205e-05	4.08522e-05	2.17393e-05	5.96573e-05	4.15345e-05	4.85645e-05	6.61196e-05	6.1644e-05	5.14165e-05	5.16948e-05	5.23288e-05	4.82237e-05	3.96869e-05	3.95872e-05	4.74907e-05	5.18946e-05	4.93361e-05	2.16714e-05	3.55899e-05	1.33593e-05	3.18587e-05	6.09078e-05	5.26567e-05	5.33784e-05	6.48886e-05	6.72816e-05	6.59225e-05	7.25367e-05	9.49707e-05	6.39094e-05	0.000112085	6.69486e-05	4.29866e-05	6.87578e-05	7.8974e-05	9.46894e-05	8.30744e-05	6.89536e-05	7.41427e-05	8.53747e-05
Candidatus Solibacter usitatus	0.000764564	0.000444747	0.000473128	0.000705791	0.000536972	0.000598271	0.000836301	0.000871947	0.000430185	0.000412296	0.000503174	0.000271782	0.000756252	0.00049623	0.000580699	0.000847231	0.000718351	0.000562404	0.000604113	0.000604062	0.000574004	0.000457352	0.000463109	0.000524691	0.000666739	0.000564837	0.000265709	0.000440881	0.000193952	0.000422009	0.000942507	0.000809451	0.000852784	0.000844614	0.000885032	0.00090997	0.00105096	0.000916585	0.00100554	0.00103557	0.00101242	0.000759078	0.000958109	0.00103492	0.00107561	0.000980055	0.000909184	0.00095169	0.000998855
Candidatus Sulcia muelleri	5.87137e-05	2.35516e-05	2.76444e-05	4.43233e-05	2.74784e-05	3.07105e-05	2.63994e-05	4.2557e-05	1.64524e-05	2.29082e-05	3.32997e-05	1.48334e-05	4.98837e-05	3.20568e-05	3.70945e-05	7.2697e-05	4.77201e-05	2.80351e-05	3.67184e-05	3.81061e-05	3.17796e-05	2.41826e-05	2.52473e-05	3.68323e-05	5.25522e-05	3.91252e-05	1.21644e-05	2.6525e-05	8.01979e-06	2.60604e-05	5.60516e-05	6.88936e-05	5.70179e-05	6.91382e-05	8.76644e-05	8.00659e-05	8.68082e-05	8.93968e-05	7.41664e-05	8.91253e-05	6.2268e-05	3.24469e-05	7.08973e-05	9.50516e-05	8.31749e-05	9.01682e-05	7.35424e-05	9.65828e-05	6.5365e-05
Candidatus Tremblaya princeps	1.57345e-05	9.04328e-06	8.35879e-06	1.547e-05	1.06155e-05	1.26415e-05	2.29798e-05	2.46831e-05	9.18405e-06	6.45734e-06	8.38623e-06	2.86043e-06	1.48509e-05	1.09179e-05	8.66351e-06	1.36393e-05	1.32047e-05	1.2315e-05	1.8195e-05	9.79488e-06	1.31799e-05	6.34991e-06	8.19966e-06	1.07259e-05	1.35901e-05	1.00145e-05	3.18147e-06	8.18927e-06	1.66727e-06	7.78347e-06	1.62146e-05	9.63863e-06	1.72729e-05	1.34027e-05	9.19936e-06	1.89377e-05	1.94611e-05	1.46851e-05	1.67444e-05	1.40248e-05	2.08117e-05	2.4467e-05	1.97716e-05	1.60776e-05	2.14209e-05	1.65807e-05	1.33992e-05	8.63081e-06	2.17142e-05
Candidatus Zinderia insecticola	1.78161e-05	8.32762e-06	1.06751e-05	1.62615e-05	1.026e-05	1.23667e-05	1.05324e-05	1.74957e-05	5.0146e-06	5.94485e-06	1.23587e-05	4.94446e-06	2.37995e-05	1.09179e-05	1.1653e-05	2.27091e-05	2.22912e-05	1.02152e-05	1.33999e-05	1.65484e-05	1.49044e-05	1.0689e-05	1.00303e-05	1.34917e-05	2.1262e-05	1.55126e-05	6.02607e-06	1.01465e-05	4.66414e-06	1.0588e-05	2.782e-05	3.19563e-05	2.10279e-05	3.09733e-05	5.05063e-05	4.13514e-05	3.09018e-05	4.31977e-05	3.37519e-05	4.4902e-05	2.49908e-05	1.09913e-05	3.4674e-05	3.69935e-05	4.0719e-05	4.63234e-05	3.24884e-05	5.30178e-05	2.51974e-05
Capnocytophaga canimorsus	0.000579851	0.000178784	0.000143862	0.000365667	0.000210228	0.00019237	0.000190678	0.000297805	0.000105645	9.24014e-05	0.000160221	7.17968e-05	0.00022143	0.000202283	0.00016784	0.000567452	0.000262395	0.0001324	0.000179914	0.000211775	0.00017682	0.00010017	0.000131233	0.000166285	0.000274871	0.00016465	7.00671e-05	0.000131234	5.74893e-05	0.000128159	0.000209556	0.000518804	0.000308717	0.00039685	0.000732792	0.000602172	0.000346938	0.000431977	0.000523548	0.000475373	0.000275985	0.000117216	0.000298196	0.000481808	0.000383068	0.000502805	0.000360431	0.000707068	0.000252937
Capnocytophaga ochracea	0.000591667	0.000196805	0.000157911	0.000420855	0.000238163	0.000225279	0.000288068	0.000383392	0.000126323	0.00011818	0.000183026	6.81191e-05	0.000287942	0.000207626	0.000182788	0.00064818	0.000342539	0.000165089	0.000236601	0.00023794	0.000219932	0.000121865	0.00014378	0.000192256	0.000348905	0.00019111	6.34422e-05	0.000149416	3.90859e-05	0.00014193	0.000287748	0.000661572	0.000371107	0.000498188	0.00096485	0.000660064	0.000440882	0.000500257	0.000628924	0.000575582	0.000347949	0.000162686	0.000369389	0.000559666	0.000468172	0.000590665	0.000426326	0.000898179	0.000297552
Carboxydothermus hydrogenoformans	0.00030214	0.00019108	0.000224378	0.000313141	0.000241058	0.000282372	0.00029354	0.000409588	0.00018323	0.00018552	0.000238542	9.95021e-05	0.0003304	0.000230577	0.000272413	0.000362654	0.000346396	0.000235858	0.000310432	0.00029161	0.000282321	0.000193249	0.000217844	0.000266258	0.00030934	0.00027206	0.000100647	0.000195873	5.62652e-05	0.000194839	0.000331783	0.000367303	0.000326163	0.000403552	0.000411987	0.000437126	0.000419652	0.000491789	0.000459376	0.000534186	0.000428605	0.000247907	0.000434532	0.000510539	0.000492166	0.000514258	0.00041054	0.000388222	0.000414423
Catenulispora acidiphila	0.000639361	0.00040994	0.000442059	0.000641609	0.000492783	0.000561309	0.000922475	0.000970112	0.000421959	0.00039851	0.000416516	0.00023525	0.000648425	0.000423522	0.000555807	0.000713538	0.000621408	0.000533461	0.000576197	0.000516982	0.000554357	0.000414808	0.000413873	0.000467689	0.000609583	0.000498025	0.000215292	0.000396742	0.000154107	0.000366296	0.000883986	0.000637573	0.000755848	0.000752757	0.000729816	0.000710644	0.000921099	0.00067412	0.000802944	0.000729629	0.000939453	0.000813056	0.000886622	0.00083239	0.000970695	0.00076878	0.000800768	0.000729426	0.000895397
Caulobacter crescentus	5.05709e-05	3.16189e-05	3.51472e-05	5.07991e-05	3.88558e-05	4.80238e-05	7.38637e-05	7.6319e-05	3.48769e-05	3.49516e-05	3.05043e-05	1.96961e-05	6.19421e-05	3.37294e-05	4.5575e-05	6.37656e-05	5.2296e-05	4.69332e-05	4.29586e-05	4.29812e-05	4.96402e-05	3.39191e-05	2.99002e-05	4.07448e-05	5.60593e-05	4.00089e-05	1.45973e-05	3.21905e-05	1.2494e-05	2.83293e-05	7.16078e-05	6.43653e-05	6.17549e-05	5.99035e-05	8.4598e-05	5.65735e-05	6.03883e-05	5.7454e-05	6.74161e-05	5.40633e-05	6.24352e-05	5.29992e-05	6.69135e-05	6.63203e-05	8.07305e-05	6.23058e-05	6.63839e-05	7.95678e-05	6.83294e-05
Caulobacter segnis	0.000147305	8.51629e-05	9.3558e-05	0.000138294	0.000104733	0.000111437	0.000187258	0.000202572	8.62061e-05	8.37917e-05	8.48922e-05	5.1406e-05	0.00014762	9.2686e-05	0.000118727	0.00017108	0.000127472	0.000109757	0.000119286	0.000119417	0.00011166	8.53533e-05	8.459e-05	9.07315e-05	0.000131353	0.000106379	4.40165e-05	8.5189e-05	3.23535e-05	7.42423e-05	0.000209803	0.00016101	0.000195028	0.000168841	0.000176321	0.000159772	0.000225925	0.000168074	0.000204002	0.000190466	0.000204356	0.000174355	0.000208044	0.000225236	0.000216718	0.0001929	0.000197928	0.000190042	0.000205137
Caulobacter vibrioides	0.000128142	9.07581e-05	9.67807e-05	0.000135992	0.000102092	0.000114941	0.000200526	0.000213164	7.94449e-05	7.82568e-05	8.705e-05	4.8709e-05	0.000128644	9.36617e-05	0.000117079	0.000149202	0.000124007	9.8293e-05	0.000129861	0.000105597	0.000119543	7.75747e-05	8.65732e-05	9.92312e-05	0.000134915	0.000106379	4.7984e-05	8.43134e-05	3.38942e-05	7.56919e-05	0.000194411	0.000139081	0.000143093	0.000148901	0.000152872	0.000145868	0.000169488	0.000143206	0.000176036	0.000175762	0.000167246	0.00014778	0.000159722	0.000161893	0.0001888	0.0001535	0.000153203	0.000163492	0.000169564
Cellulomonas fimi	0.000192794	0.000134478	0.000151717	0.000200894	0.000166851	0.000181309	0.000311869	0.000308113	0.000152805	0.000145341	0.000146882	8.65893e-05	0.000211784	0.000147368	0.000187852	0.000214698	0.000200294	0.000190343	0.000196532	0.00016781	0.00018378	0.000141127	0.000139623	0.000160416	0.000204126	0.000173143	7.83389e-05	0.000132934	5.5421e-05	0.000124409	0.000296473	0.000200212	0.000250197	0.000206761	0.000194539	0.000214068	0.000300113	0.000230781	0.000245731	0.00021614	0.000311173	0.000279149	0.000287057	0.000254563	0.000315331	0.00023136	0.000257337	0.000220949	0.000299775
Cellulomonas flavigena	0.000175468	0.00012615	0.000134949	0.000176286	0.000153696	0.000157881	0.000314331	0.000279836	0.000135789	0.000133964	0.000132954	8.67528e-05	0.000206199	0.000130597	0.00017449	0.000191782	0.000184736	0.000189946	0.000169601	0.000162577	0.000163579	0.000143402	0.000141454	0.00014598	0.000175795	0.000155765	6.71102e-05	0.000120779	4.72535e-05	0.000112183	0.000242726	0.000174142	0.00021906	0.000217875	0.000168294	0.000161091	0.000277114	0.00019723	0.00022285	0.000201098	0.000276821	0.000272223	0.000258653	0.000240867	0.00027725	0.000218369	0.000237942	0.000186343	0.000263758
Cellulophaga algicola	0.000365384	0.000180085	0.000192454	0.000287958	0.000212158	0.00021676	0.000236227	0.000293076	0.000151509	0.000156052	0.000213285	0.000131171	0.000291432	0.000229601	0.000241297	0.000422266	0.000299068	0.000240001	0.000238111	0.000274614	0.000233851	0.000180232	0.000190499	0.000229696	0.000304353	0.000231364	0.000134333	0.00020365	0.000105903	0.00018277	0.000271122	0.000405728	0.000299936	0.000373559	0.000577395	0.000469608	0.000365102	0.000416756	0.00043369	0.000451621	0.000325465	0.000190391	0.000359208	0.000429184	0.000434208	0.000439645	0.000366427	0.000562811	0.000331865
Cellulophaga lytica	0.000289222	0.000126476	0.000137416	0.000232122	0.000157099	0.00016798	0.000180145	0.000233685	9.50521e-05	9.29139e-05	0.000136877	6.41145e-05	0.000220351	0.000153408	0.000148134	0.000344861	0.000241804	0.000141537	0.000161325	0.000179975	0.000168998	0.000109642	0.000120249	0.000161495	0.000250979	0.000170001	6.1421e-05	0.000124178	3.94447e-05	0.00011817	0.00022503	0.00036271	0.00023356	0.000314064	0.000544656	0.000409918	0.000298108	0.000345153	0.000398272	0.000382967	0.000262278	0.00013566	0.000288975	0.000370902	0.000368015	0.000413919	0.00030194	0.000522123	0.000237597
Cellulosilyticum lentocellum	0.000114856	8.56834e-05	0.000104636	0.000121601	0.0001251	0.000134797	4.81482e-05	0.000116795	7.63459e-05	0.000101011	8.67067e-05	4.36011e-05	0.000164312	9.57059e-05	0.000117384	0.000138263	0.000158588	0.000102379	0.000128547	0.00011897	0.000123238	9.58307e-05	8.02804e-05	0.000129857	0.00032167	0.000147223	5.05292e-05	6.47931e-05	2.77105e-05	9.41579e-05	0.000167085	0.000197495	0.000131078	0.000230788	0.00011409	0.000218983	0.00024804	0.000263795	0.000188397	0.000330035	0.000275567	8.53708e-05	0.000201183	0.000325349	0.000230741	0.000259052	0.00023421	0.000112365	0.000210991
Cellvibrio japonicus	0.000341201	0.000178914	0.000207308	0.00033077	0.000235877	0.000264715	0.000330061	0.000393795	0.000180469	0.000190491	0.000210735	0.00010649	0.00032564	0.000210925	0.000246727	0.00042185	0.000345154	0.000249648	0.000273516	0.000255964	0.000255469	0.000197006	0.000192559	0.000231247	0.00031082	0.000257628	0.000103042	0.000189177	7.04898e-05	0.000171425	0.000399028	0.000409868	0.000346844	0.00038639	0.000534104	0.000451989	0.000472727	0.00044484	0.000480504	0.000476617	0.000428939	0.000295034	0.000417859	0.000468782	0.000513073	0.000500326	0.000398854	0.000524671	0.00041257
Cenarchaeum symbiosum	0.000166896	9.47267e-05	0.00010524	0.000165853	0.000119513	0.000139262	0.000172896	0.000203612	9.66861e-05	0.000107315	0.000114465	5.13652e-05	0.00017637	0.000109179	0.000128061	0.000186104	0.000153816	0.000130471	0.000139451	0.000136636	0.000138697	0.000106467	0.000101333	0.000116231	0.000159465	0.000121892	5.25878e-05	9.80652e-05	3.15305e-05	9.29289e-05	0.00019902	0.000193225	0.000183936	0.000188863	0.000239093	0.000198846	0.000244561	0.000192407	0.000246608	0.000240684	0.000212129	0.000171419	0.000210257	0.000207818	0.000246051	0.00022213	0.000203129	0.000211249	0.000219292
Chitinophaga pinensis	0.00118229	0.000490809	0.000455	0.000931365	0.000584462	0.000597378	0.000704441	0.000877053	0.00037525	0.000344443	0.000497975	0.000244158	0.000786208	0.000536185	0.00054513	0.00126458	0.000808104	0.000486982	0.000600632	0.000631613	0.00056107	0.00038237	0.00040575	0.000508164	0.000826751	0.00052905	0.000243251	0.000416211	0.000178694	0.000396358	0.000825629	0.0013071	0.000884037	0.00111945	0.00165363	0.00128693	0.00115846	0.00113161	0.00143748	0.0012188	0.000944969	0.000501158	0.000963347	0.00125897	0.00119462	0.00128056	0.00106214	0.00169723	0.00086064
Chlamydia muridarum	4.6224e-05	2.6219e-05	3.50968e-05	4.11573e-05	3.15925e-05	4.24589e-05	3.92572e-05	4.53942e-05	2.79466e-05	3.0288e-05	3.40353e-05	2.53761e-05	5.26127e-05	3.90257e-05	4.74053e-05	4.80492e-05	4.94198e-05	4.31309e-05	3.93459e-05	4.72748e-05	3.65835e-05	3.36016e-05	3.50488e-05	4.27011e-05	4.63051e-05	4.04998e-05	2.43663e-05	3.62079e-05	2.17168e-05	3.47262e-05	5.0537e-05	5.38211e-05	5.08944e-05	5.69614e-05	6.02468e-05	6.60424e-05	6.9765e-05	6.62436e-05	5.98767e-05	9.10481e-05	6.45247e-05	3.58347e-05	6.49215e-05	7.3317e-05	6.71575e-05	7.92283e-05	6.18564e-05	6.46077e-05	6.14372e-05
Chlamydia pecorum	0	0	0	0	0	0	0	0	5.63439e-08	0	0	0	0	0	0	0	0	0	0	0	0	0	0	0	5.47989e-08	0	0	0	0	0	0	0	0	0	9.01898e-08	0	0	0	0	0	0	0	0	0	6.43271e-08	0	0	0	0
Chlamydia pneumoniae	7.7387e-05	4.67127e-05	5.54399e-05	7.58389e-05	6.24232e-05	6.49937e-05	6.67509e-05	7.74538e-05	4.79486e-05	4.41764e-05	5.81151e-05	2.73784e-05	7.6793e-05	5.56581e-05	5.24692e-05	8.86211e-05	7.47833e-05	6.28235e-05	6.44379e-05	6.09161e-05	5.9248e-05	4.23856e-05	4.95793e-05	6.30061e-05	7.10194e-05	5.72888e-05	3.00181e-05	4.68694e-05	2.20544e-05	4.47471e-05	0.000104037	9.24403e-05	9.28346e-05	9.42274e-05	0.000135104	0.000118541	0.000108982	0.0001133	0.000106077	0.000118985	0.000111999	7.30244e-05	0.000102547	0.000105547	0.000129748	0.000112133	9.31822e-05	0.000120585	0.000106126
Chlamydia psittaci	2.68773e-05	1.65902e-05	1.89835e-05	2.57593e-05	1.96565e-05	2.06111e-05	2.03809e-05	2.93171e-05	1.6227e-05	1.69121e-05	2.01564e-05	1.00115e-05	3.12249e-05	1.90018e-05	2.21469e-05	3.01173e-05	3.06586e-05	2.22464e-05	2.31214e-05	2.28547e-05	2.32804e-05	2.06901e-05	1.83062e-05	2.32731e-05	3.04682e-05	2.30235e-05	1.1341e-05	1.69966e-05	6.22589e-06	1.8277e-05	2.87254e-05	3.69373e-05	2.72669e-05	3.31798e-05	4.73496e-05	5.4416e-05	3.57966e-05	4.80213e-05	3.89242e-05	4.97654e-05	3.51041e-05	2.394e-05	4.18301e-05	4.04918e-05	4.50933e-05	4.66652e-05	4.06869e-05	4.87435e-05	3.12744e-05
Chlamydia trachomatis	3.55098e-05	2.37467e-05	2.5026e-05	3.20912e-05	2.53451e-05	3.31839e-05	4.08986e-05	3.95308e-05	2.04528e-05	2.45994e-05	2.6679e-05	1.36892e-05	4.16332e-05	2.88511e-05	3.64844e-05	4.27874e-05	4.11831e-05	3.66612e-05	2.87704e-05	3.71669e-05	3.28882e-05	3.03737e-05	2.82221e-05	3.1638e-05	3.87428e-05	3.23998e-05	1.38113e-05	2.20441e-05	9.43381e-06	2.28462e-05	3.95077e-05	4.01717e-05	4.13625e-05	4.2006e-05	4.2299e-05	4.45876e-05	6.41626e-05	5.33808e-05	4.44473e-05	5.24799e-05	4.50503e-05	3.89966e-05	4.70681e-05	5.41132e-05	5.93096e-05	4.62379e-05	5.08434e-05	5.4333e-05	5.38039e-05
Chlamydophila abortus	2.80405e-05	1.39227e-05	1.08765e-05	1.51822e-05	1.732e-05	2.06798e-05	2.1612e-05	2.07111e-05	1.18322e-05	1.68096e-05	1.53012e-05	6.82417e-06	1.75799e-05	1.39378e-05	2.2757e-05	3.16405e-05	2.21604e-05	1.81604e-05	2.30558e-05	4.92875e-05	2.20486e-05	1.89439e-05	1.51026e-05	1.68646e-05	2.08236e-05	1.91454e-05	5.65178e-06	2.20956e-05	4.68525e-06	1.29514e-05	3.02893e-05	2.54227e-05	2.5996e-05	3.26895e-05	2.51629e-05	3.38003e-05	3.33787e-05	3.33362e-05	3.43655e-05	3.66454e-05	2.81669e-05	1.85196e-05	2.31652e-05	3.52815e-05	3.4415e-05	3.017e-05	2.45957e-05	3.55096e-05	2.8977e-05
Chlamydophila caviae	5.23464e-05	2.42021e-05	2.55296e-05	4.61941e-05	2.94085e-05	2.86494e-05	3.47433e-05	4.35973e-05	2.20305e-05	2.31132e-05	2.75618e-05	1.36483e-05	5.08357e-05	2.72251e-05	3.37389e-05	5.37958e-05	4.13139e-05	3.19509e-05	2.70626e-05	3.52884e-05	2.69757e-05	2.49763e-05	2.87179e-05	3.00864e-05	3.88524e-05	3.01417e-05	1.42979e-05	2.28166e-05	8.25195e-06	2.43903e-05	4.20593e-05	5.87374e-05	4.61573e-05	6.04755e-05	7.69319e-05	5.76522e-05	6.52831e-05	5.94907e-05	6.65394e-05	6.50343e-05	6.91217e-05	3.26728e-05	5.31176e-05	6.53526e-05	6.43914e-05	7.32456e-05	5.10881e-05	7.48003e-05	5.34333e-05
Chlamydophila felis	4.94077e-05	2.39419e-05	2.88026e-05	4.20208e-05	3.23036e-05	3.30465e-05	3.20076e-05	5.52296e-05	2.1129e-05	2.54194e-05	3.29564e-05	1.42613e-05	5.33108e-05	3.14064e-05	3.52642e-05	5.18572e-05	4.71318e-05	2.96809e-05	3.54047e-05	3.47964e-05	3.09174e-05	2.74634e-05	2.97857e-05	3.50783e-05	4.54831e-05	3.77507e-05	1.47845e-05	2.91517e-05	8.54741e-06	2.4989e-05	3.78616e-05	5.20098e-05	4.7486e-05	5.30387e-05	6.31328e-05	6.22069e-05	6.09191e-05	6.67796e-05	6.87311e-05	6.84274e-05	5.71696e-05	3.1393e-05	5.61424e-05	6.46083e-05	6.1561e-05	6.71774e-05	6.12445e-05	7.35673e-05	6.03997e-05
Chlamydophila pecorum	9.14072e-05	4.28092e-05	4.71818e-05	7.23851e-05	5.70393e-05	5.89477e-05	6.30577e-05	7.97235e-05	4.46243e-05	4.26389e-05	4.8699e-05	2.37416e-05	7.86335e-05	5.30564e-05	6.01565e-05	0.000108076	7.46526e-05	6.00995e-05	5.95114e-05	7.16055e-05	5.25349e-05	5.00584e-05	4.96556e-05	5.38318e-05	7.07454e-05	6.2836e-05	2.56763e-05	4.61998e-05	1.56386e-05	4.36441e-05	7.63816e-05	9.88445e-05	9.40477e-05	9.30833e-05	0.000121666	0.000105116	0.000111459	0.00010644	0.000112477	0.000118758	0.000114506	7.28739e-05	0.000108375	0.000139637	0.00011045	0.000133244	9.79545e-05	0.000122886	0.000103976
Chlamydophila pneumoniae	8.00196e-05	2.98623e-05	3.35862e-05	4.61941e-05	3.98716e-05	3.63442e-05	4.07618e-05	4.5205e-05	3.29612e-05	2.63931e-05	3.8253e-05	2.66837e-05	5.82611e-05	4.08841e-05	4.27685e-05	8.42592e-05	4.79162e-05	4.04636e-05	3.4091e-05	5.55043e-05	3.52285e-05	2.577e-05	3.24173e-05	3.21102e-05	4.07704e-05	3.96162e-05	3.01678e-05	3.58474e-05	2.71618e-05	3.24889e-05	4.46108e-05	7.03167e-05	6.03107e-05	6.85662e-05	8.48686e-05	5.5255e-05	6.9706e-05	6.67796e-05	7.52184e-05	6.17544e-05	4.82264e-05	2.95109e-05	5.71015e-05	8.88736e-05	5.57072e-05	6.73483e-05	6.02044e-05	9.41169e-05	5.46932e-05
Chlamydophila psittaci	3.91833e-06	1.95179e-06	2.417e-06	2.23056e-06	2.28563e-06	3.43518e-06	2.59891e-06	4.82313e-06	1.69032e-06	2.97243e-06	2.25594e-06	1.51194e-06	5.14069e-06	3.5309e-06	4.45378e-06	4.63876e-06	4.37979e-06	3.85908e-06	2.82449e-06	3.71221e-06	3.75689e-06	2.85746e-06	2.89848e-06	3.98004e-06	3.83593e-06	4.90906e-06	1.72173e-06	2.83277e-06	9.70817e-07	3.05667e-06	4.11539e-06	3.81664e-06	4.21713e-06	2.77861e-06	2.6155e-06	4.31493e-06	5.95627e-06	4.93076e-06	6.04904e-06	4.86344e-06	5.51636e-06	3.46301e-06	6.78725e-06	5.95468e-06	6.56136e-06	6.75193e-06	6.42425e-06	5.91827e-06	4.96537e-06
Chlorobaculum parvum	0.000103468	5.74476e-05	6.1281e-05	9.08052e-05	7.48672e-05	7.70168e-05	8.93203e-05	0.000100718	5.79778e-05	7.30294e-05	6.87573e-05	3.6777e-05	9.36747e-05	6.1419e-05	8.13272e-05	0.000120677	8.96223e-05	8.6432e-05	7.50133e-05	8.7975e-05	7.06419e-05	5.99537e-05	5.48424e-05	6.75933e-05	8.29108e-05	8.19323e-05	3.15901e-05	5.8355e-05	2.07248e-05	4.856e-05	0.000121733	0.000113076	0.000124319	0.000125201	0.000110573	0.000116982	0.000149084	0.000112871	0.00014132	0.000149296	0.000133563	9.28239e-05	0.000121211	0.000145964	0.000139976	0.000139568	0.000120531	0.000141381	0.000120132
Chlorobaculum tepidum	2.63263e-06	9.75893e-07	5.03541e-07	3.66962e-06	1.32059e-06	1.64889e-06	2.05177e-06	2.26971e-06	1.69032e-07	4.61238e-07	7.35634e-07	4.08633e-08	1.52317e-06	4.18133e-07	3.05053e-07	2.63094e-06	3.00702e-06	2.27005e-07	1.77352e-06	4.02529e-07	1.53971e-06	1.05832e-07	1.9069e-07	1.14679e-06	2.79475e-06	4.90906e-07	1.49716e-07	7.72573e-07	2.11047e-08	6.61752e-07	2.30462e-06	8.92705e-06	1.21315e-06	3.59584e-06	1.50617e-05	6.59225e-06	2.06405e-06	2.14381e-06	9.81873e-06	4.75033e-06	1.67162e-06	2.25849e-07	3.31985e-06	3.12621e-06	5.4678e-06	6.49553e-06	4.0381e-06	1.21653e-05	1.25987e-06
Chlorobium chlorochromatii	0.00022861	0.000130705	0.000151767	0.000216868	0.000177111	0.00018708	0.000217761	0.000250897	0.000122379	0.000120229	0.000162036	9.05939e-05	0.000211212	0.000154105	0.000164363	0.000281649	0.000196175	0.000164068	0.000186154	0.000155332	0.000162963	0.00011414	0.000137182	0.000169793	0.000208346	0.000157532	8.30924e-05	0.000136333	6.84637e-05	0.000128538	0.000174822	0.000248405	0.000197165	0.000215914	0.000284188	0.000281669	0.000208351	0.000276873	0.000271155	0.000260137	0.000194744	0.000155986	0.000225824	0.000241686	0.000243928	0.000275205	0.000219832	0.000332656	0.000190092
Chlorobium limicola	0.000330609	0.000133177	0.000140841	0.000217227	0.000179143	0.000186187	0.00020928	0.00023482	0.000154382	0.000130223	0.000140408	7.41669e-05	0.000215909	0.000146765	0.000167474	0.000216775	0.000221997	0.000150334	0.000203561	0.000184001	0.000164749	0.000159489	0.000150111	0.000149015	0.000194098	0.000173486	6.84202e-05	0.000125002	4.83298e-05	0.000127151	0.000283139	0.000257009	0.000219926	0.000265439	0.000300693	0.000193932	0.000302767	0.000193479	0.000309378	0.000219873	0.000276988	0.000282537	0.00025526	0.000306815	0.000272811	0.00033546	0.000255135	0.000300352	0.000243451
Chlorobium luteolum	0.000170141	0.00010429	0.000105542	0.000161679	0.000123932	0.000126827	0.00016975	0.000198127	0.000100292	0.000112132	0.000110541	6.97536e-05	0.000167675	0.000108854	0.000127024	0.000211167	0.000167151	0.000125817	0.000136101	0.000136189	0.000127919	0.000104826	0.000102362	0.000118389	0.000150423	0.000122727	7.04788e-05	9.99709e-05	5.95575e-05	9.51033e-05	0.000176797	0.000244912	0.000177235	0.000213626	0.000279769	0.000200644	0.000218908	0.000229709	0.000259057	0.000254708	0.000204607	0.000161256	0.000212987	0.000241686	0.000240519	0.000242386	0.000214631	0.000292872	0.000196169
Chlorobium phaeobacteroides	0.000352956	0.000178458	0.000189835	0.000313861	0.000226176	0.000233318	0.000306945	0.000312747	0.000173652	0.000168147	0.000218729	0.000106898	0.000335668	0.000208695	0.000246666	0.000406341	0.000321686	0.000226437	0.000253351	0.000272154	0.000223073	0.000194572	0.000191986	0.000209188	0.00031619	0.000248399	0.000113447	0.000182585	7.60825e-05	0.000184282	0.000387917	0.000403593	0.000348173	0.000393091	0.000514984	0.000470806	0.000444833	0.000426403	0.000501018	0.000487814	0.00042267	0.000305122	0.000418154	0.000470345	0.000487213	0.000482207	0.000414334	0.00051456	0.000422501
Chlorobium phaeovibrioides	0.000115346	5.41946e-05	6.0576e-05	9.80725e-05	7.11086e-05	7.52992e-05	0.000102315	0.000125212	5.65129e-05	5.65273e-05	6.10576e-05	3.32219e-05	0.000104083	6.81556e-05	8.51099e-05	0.000122477	0.000100604	7.12794e-05	7.92172e-05	8.68569e-05	7.17504e-05	5.87896e-05	6.26988e-05	6.95496e-05	9.84189e-05	7.78578e-05	3.40978e-05	5.69129e-05	2.12736e-05	5.15222e-05	0.000105519	0.000117669	0.000117155	0.000118254	0.000131046	0.000126571	0.000138586	0.000136346	0.000138952	0.000140135	0.000140333	8.31124e-05	0.000126745	0.000147527	0.000142227	0.000140594	0.000130749	0.000135298	0.000122578
Chlorobium tepidum	0.000150305	8.34714e-05	0.000111736	0.000136927	0.000104631	0.000122155	0.000118045	0.000162568	7.8656e-05	9.48101e-05	0.000121085	7.01214e-05	0.00015568	0.000117124	0.000134406	0.00018922	0.000174865	0.000122526	0.000140896	0.00014169	0.000122561	0.000108636	0.000110181	0.000127496	0.000157985	0.000137061	6.71102e-05	0.000104864	5.19176e-05	0.000100114	0.000187579	0.000193743	0.000153261	0.000178485	0.000292215	0.000232886	0.000193077	0.000229495	0.000213207	0.000268507	0.000178028	0.000129035	0.000200371	0.000217271	0.000250554	0.000255975	0.000202027	0.000268788	0.000194539
Chloroflexus aggregans	0.000191569	0.000106502	0.000109722	0.000178876	0.000125456	0.000146339	0.000184659	0.000227065	9.7813e-05	0.000106956	0.000110492	5.69226e-05	0.000191919	0.000123396	0.000139836	0.000208883	0.000199509	0.000149937	0.000136889	0.000157836	0.000138512	0.000115251	0.000117236	0.000127496	0.000173877	0.000133576	5.37106e-05	0.000105276	3.45695e-05	9.3055e-05	0.000216469	0.000195231	0.000226743	0.000248031	0.000193637	0.00019525	0.000264081	0.000234425	0.000234948	0.000252446	0.000272976	0.000195284	0.000248399	0.000261262	0.000296419	0.000249479	0.000242225	0.000226538	0.000261979
Chloroflexus aurantiacus	2.79181e-05	1.47035e-05	1.55594e-05	1.77725e-05	1.68121e-05	1.83439e-05	2.4758e-05	2.73311e-05	1.52692e-05	1.50159e-05	1.66744e-05	9.6846e-06	3.4652e-05	1.80726e-05	2.2818e-05	3.82871e-05	2.54289e-05	2.3949e-05	1.95744e-05	2.23627e-05	2.22334e-05	1.8256e-05	1.8802e-05	2.09121e-05	2.15908e-05	2.45453e-05	9.24497e-06	1.97264e-05	6.45804e-06	1.42434e-05	2.8067e-05	2.29645e-05	2.34542e-05	2.49257e-05	2.21867e-05	2.33725e-05	3.19044e-05	2.79767e-05	3.45409e-05	2.72579e-05	3.36832e-05	2.89839e-05	3.88054e-05	4.05663e-05	4.0526e-05	3.61527e-05	3.18153e-05	3.29615e-05	3.37942e-05
Chloroherpeton thalassium	0.000251079	0.00013155	0.000142855	0.0002468	0.000168324	0.000183507	0.000226242	0.000288537	0.000128746	0.000140011	0.000144626	7.52702e-05	0.000230188	0.000168647	0.000196271	0.000295011	0.000275469	0.000169345	0.000228324	0.000195674	0.000187783	0.000140386	0.00013867	0.00017067	0.000227525	0.000223657	7.49703e-05	0.000135664	4.87519e-05	0.000120439	0.0003438	0.000289547	0.000285552	0.000307281	0.000343262	0.000355981	0.000363981	0.000343009	0.000340061	0.000395409	0.000338253	0.00021817	0.000345855	0.000369711	0.000399986	0.00035828	0.000325006	0.000342848	0.000328381
Chromobacterium violaceum	0.000341935	0.000249568	0.000246786	0.000329187	0.000279355	0.000299823	0.000526347	0.000499241	0.000225601	0.000217192	0.000233539	0.000151603	0.000349376	0.000239218	0.000279551	0.000370478	0.000320509	0.000276548	0.000316015	0.000270813	0.000290081	0.000236375	0.000244617	0.000260929	0.000321505	0.000282909	0.000140733	0.000221831	0.000109133	0.000222475	0.000470471	0.000343691	0.000416571	0.0003537	0.000395302	0.000404884	0.000461404	0.000382134	0.000427378	0.000431263	0.000465046	0.000437469	0.000464558	0.000459552	0.0004885	0.00041315	0.000424979	0.000425458	0.000492239
Chromohalobacter salexigens	0.00023161	0.000143782	0.00015494	0.000231186	0.000183257	0.000187904	0.000304072	0.000325703	0.000146719	0.000130633	0.000148647	8.88777e-05	0.000236916	0.00014263	0.000191634	0.000282757	0.000214871	0.000186825	0.000204809	0.000192409	0.000192956	0.000143296	0.000138708	0.000170872	0.000253171	0.000163177	7.01045e-05	0.00013144	5.39859e-05	0.000125701	0.000282151	0.000275833	0.000254472	0.000254161	0.000346238	0.0003066	0.000278883	0.000255113	0.000316566	0.000285133	0.000278743	0.000246401	0.000287352	0.000293491	0.000327103	0.000303238	0.000281076	0.000355178	0.000267908
Citrobacter koseri	0.000213549	8.1975e-05	8.58538e-05	0.00044129	0.000120275	0.000101613	0.000122559	0.000143181	8.029e-05	7.83593e-05	0.000177043	4.62981e-05	0.000283055	9.2686e-05	0.000104328	0.00024897	0.00017748	0.000108905	0.000131109	0.000117225	0.000176943	9.4349e-05	9.16837e-05	9.81519e-05	0.000160177	0.000169903	4.91443e-05	0.000121706	3.43163e-05	9.05971e-05	0.000115642	0.000143997	0.000134775	0.000150944	0.000170639	0.000157015	0.000173439	0.000161536	0.000160256	0.00017678	0.00016173	0.000112096	0.000159648	0.000177822	0.00017928	0.000188969	0.000149287	0.000193494	0.000178457
Citrobacter rodentium	0.000138243	7.28016e-05	7.03951e-05	0.000182258	0.000105596	9.83836e-05	0.000120507	0.000144127	7.22892e-05	7.17995e-05	0.00016233	4.39689e-05	0.000288767	7.63324e-05	0.000107562	0.000223076	0.000144141	9.11423e-05	0.000103784	0.000105463	0.000203919	8.46125e-05	7.81447e-05	7.98032e-05	0.000136997	0.000167252	3.70547e-05	8.06051e-05	3.67222e-05	8.0072e-05	0.000169225	0.000142121	0.000154763	0.000146939	0.000159636	0.000168042	0.000181814	0.000161536	0.000185065	0.000189561	0.000192571	0.000142812	0.000172116	0.000186605	0.000216654	0.000173926	0.000163727	0.000193988	0.000203358
Clavibacter michiganensis	0.000226283	0.000153215	0.000160328	0.000219458	0.000181276	0.00019876	0.00035947	0.000350197	0.000164186	0.000173579	0.000159289	0.000100401	0.000248149	0.000155731	0.00021067	0.000257486	0.000209511	0.000219457	0.00020494	0.000201578	0.000194804	0.000172665	0.000165481	0.000174245	0.000220511	0.00020083	8.76213e-05	0.000148437	5.68772e-05	0.000131846	0.000319025	0.000230421	0.000269318	0.000243128	0.000220424	0.000226414	0.00035661	0.000248467	0.00028036	0.000259233	0.000351543	0.000318296	0.000302697	0.000309197	0.000341126	0.00028982	0.000301695	0.000238292	0.00033142
Clostridiales incertae	5.75504e-06	3.70839e-06	3.72621e-06	5.18065e-06	5.58711e-06	6.52685e-06	8.61743e-06	8.51141e-06	4.67654e-06	3.07492e-06	4.7571e-06	2.0023e-06	6.0292e-06	4.50654e-06	5.97904e-06	7.13123e-06	6.01404e-06	4.42659e-06	6.17447e-06	6.39574e-06	7.08266e-06	2.80454e-06	4.00449e-06	5.19429e-06	5.75389e-06	5.05634e-06	2.43289e-06	3.09029e-06	1.73059e-06	5.01041e-06	6.58462e-06	5.56324e-06	4.73705e-06	5.31204e-06	3.87816e-06	5.99295e-06	6.19216e-06	7.71771e-06	9.64339e-06	1.14234e-05	8.19096e-06	5.7215e-06	6.49215e-06	4.98705e-06	6.883e-06	8.37581e-06	6.36307e-06	3.20573e-06	5.9288e-06
Clostridium acetobutylicum	0.000846175	0.000605509	0.000748061	0.000961801	0.000801851	0.000973462	0.000829598	0.0011915	0.000615613	0.000636407	0.000789826	0.000346112	0.00108919	0.000769736	0.000914733	0.00105002	0.00125929	0.000831972	0.00106214	0.000966294	0.00088755	0.000718757	0.00073244	0.000934366	0.000916841	0.000997718	0.000367328	0.000654627	0.000207291	0.000638307	0.00121684	0.0010563	0.00109016	0.00131575	0.00126527	0.0012584	0.00147356	0.00164848	0.001357	0.0016556	0.00145799	0.000838577	0.00140799	0.00156697	0.00179588	0.00178627	0.00132578	0.00110384	0.00150747
Clostridium beijerinckii	0.00151578	0.00117088	0.00151088	0.00177236	0.00149719	0.00186207	0.00149451	0.00224039	0.00124402	0.00144778	0.00173982	0.000790827	0.00192858	0.00172819	0.00187016	0.00184193	0.00262585	0.00170412	0.00227989	0.0018816	0.00166892	0.00147778	0.00153074	0.00189969	0.00166528	0.00221364	0.000803788	0.00143482	0.000483319	0.00136608	0.00280324	0.00203149	0.00218349	0.00272557	0.00302704	0.0025192	0.00294924	0.00369968	0.00277484	0.00373489	0.00309618	0.00194132	0.00283375	0.00306614	0.00385673	0.0039874	0.0026463	0.0023184	0.00318488
Clostridium botulinum	0.00349233	0.00261761	0.00317246	0.00375316	0.00331341	0.00392902	0.00325424	0.00459266	0.00276586	0.00272448	0.0035206	0.00170445	0.00428099	0.0033485	0.00388851	0.00426641	0.00540702	0.0035457	0.00434565	0.00414216	0.00367442	0.00307468	0.00328089	0.00398382	0.00370408	0.00405253	0.00182822	0.00290297	0.00121721	0.00286904	0.00498555	0.00428583	0.00439303	0.00545931	0.00603902	0.00553989	0.00587135	0.00734919	0.00581032	0.00725342	0.00604192	0.00359122	0.00575463	0.00666247	0.00736487	0.00840487	0.00535183	0.00487188	0.00614468
Clostridium cellulolyticum	0.00051324	0.000375003	0.000455	0.000524181	0.000481253	0.000531148	0.000485996	0.000673442	0.000393506	0.000382418	0.000528087	0.000273294	0.000700593	0.000482107	0.000606446	0.000600338	0.00068096	0.00053522	0.000566869	0.000692529	0.000494247	0.000468412	0.000479623	0.000583987	0.000577307	0.0005992	0.000256014	0.000442736	0.000172468	0.000414824	0.000750976	0.000662866	0.000749493	0.000832274	0.000700504	0.000756431	0.00103285	0.00104929	0.000776907	0.00104756	0.000908779	0.000493781	0.000939297	0.00113057	0.00102364	0.000915014	0.000849286	0.000633501	0.00102316
Clostridium cellulovorans	0.00130725	0.000964117	0.00121243	0.00146864	0.00122581	0.00152976	0.00123858	0.00180782	0.000988666	0.00101242	0.00135577	0.000606534	0.0016388	0.0012209	0.00139275	0.00154768	0.002003	0.00125363	0.00160641	0.00141784	0.0014007	0.00109451	0.00114631	0.00147828	0.00156199	0.00161317	0.000615707	0.00114737	0.000377268	0.00104894	0.00190131	0.00168941	0.00168922	0.002018	0.00200212	0.00202382	0.00231864	0.0025671	0.00216564	0.00257061	0.00227391	0.00127605	0.00208951	0.00244008	0.002579	0.00257881	0.00197206	0.00161741	0.00219862
Clostridium clariflavum	0.00108366	0.000739792	0.000898721	0.00115269	0.000955751	0.00111746	0.00105611	0.0014773	0.000802168	0.00076171	0.00103332	0.000433437	0.0013263	0.000929648	0.00108343	0.00127697	0.00138571	0.000960683	0.00123457	0.00118853	0.00100469	0.000865492	0.000914968	0.00110908	0.00108447	0.00115412	0.000409885	0.000834636	0.000220312	0.00081635	0.00136277	0.00131305	0.00138588	0.00163488	0.00135411	0.00157818	0.00187328	0.00213137	0.00159677	0.0020751	0.00174242	0.00106277	0.00171149	0.00192314	0.00191032	0.00180473	0.00154292	0.00132388	0.00182511
Clostridium difficile	0.00245281	0.00151263	0.00233945	0.00252556	0.00225303	0.00381257	0.00247621	0.00344618	0.00248978	0.00156355	0.0033667	0.00105399	0.00272964	0.00174236	0.00272705	0.00224661	0.00348259	0.00231993	0.00341921	0.00294285	0.00345591	0.0022458	0.00236108	0.00347667	0.00226972	0.00330076	0.00112725	0.00308967	0.000324591	0.00287219	0.002441	0.00256724	0.00290924	0.0034346	0.00230579	0.00314342	0.00373995	0.0049091	0.00363635	0.00359804	0.00376049	0.00303262	0.00366453	0.00377713	0.00382309	0.00399347	0.00354619	0.00243939	0.0047134
Clostridium kluyveri	0.00090948	0.000700886	0.000854913	0.000997922	0.00091141	0.00109074	0.000860922	0.00124985	0.000701143	0.000719583	0.000921897	0.000430577	0.00119727	0.000885094	0.00105963	0.0011392	0.00139212	0.000999898	0.00120356	0.00106889	0.000998902	0.000837712	0.000845213	0.00111934	0.00103762	0.00107985	0.000443871	0.000783234	0.00028732	0.000741352	0.00114893	0.00110314	0.00110858	0.00130251	0.00125923	0.00135668	0.00139377	0.00171344	0.00136279	0.00168886	0.00140241	0.000805151	0.00144369	0.00148018	0.00189237	0.00170166	0.00137534	0.00112644	0.00156965
Clostridium lentocellum	0.00257575	0.00190006	0.00234776	0.00290469	0.00242927	0.00302564	0.00273952	0.00379429	0.00202849	0.00202473	0.00268168	0.00107928	0.00304601	0.0023401	0.00272632	0.0030181	0.00361372	0.0024861	0.00320048	0.00289369	0.00272214	0.00212923	0.00230895	0.00291744	0.00258273	0.00292202	0.00110651	0.00216423	0.000581435	0.00200763	0.00350425	0.00301754	0.00327405	0.00385188	0.00313058	0.0035392	0.00422376	0.00477694	0.00385218	0.00501251	0.00434547	0.0026413	0.00404129	0.00452079	0.0050004	0.00458507	0.00376051	0.00285992	0.00435263
Clostridium ljungdahlii	0.000917623	0.000751047	0.000889556	0.00101418	0.000911816	0.00114474	0.000860649	0.00128674	0.000747796	0.000843093	0.00100237	0.000430536	0.00122996	0.000928951	0.00109685	0.00114446	0.00152606	0.000994904	0.00124357	0.00111465	0.00100137	0.000903962	0.000868173	0.00114106	0.00101438	0.00126423	0.000416772	0.000792711	0.000228416	0.000770469	0.00153693	0.00114079	0.00125202	0.00144062	0.00130423	0.00145053	0.00158101	0.00189791	0.00151734	0.00202986	0.00168893	0.000991627	0.0016015	0.00172842	0.00207429	0.0019137	0.00147293	0.00122664	0.00177545
Clostridium novyi	0.000395322	0.00027813	0.000354392	0.000395096	0.000371035	0.000398138	0.000341551	0.000503403	0.000283917	0.000304161	0.00040813	0.000196961	0.000481003	0.000366005	0.000466304	0.000485339	0.000537865	0.000419958	0.000477142	0.000466666	0.000399401	0.000340249	0.00036929	0.000452308	0.000388141	0.000461207	0.000202903	0.000347606	0.000130132	0.000317263	0.000584468	0.00045515	0.000517378	0.000620038	0.000596786	0.000626024	0.000728788	0.000826652	0.000576499	0.000847369	0.000672829	0.000378673	0.000662716	0.000806338	0.000801194	0.000865956	0.000617707	0.00050519	0.000734579
Clostridium perfringens	0.00124603	0.000924756	0.00117406	0.00143727	0.00121606	0.00154102	0.00103204	0.00169632	0.000921898	0.00105731	0.00148333	0.000634035	0.00154836	0.00133816	0.00151489	0.0016109	0.00250877	0.00151673	0.00161364	0.00178303	0.00137256	0.00131343	0.00132434	0.0015562	0.00124015	0.00149731	0.000646025	0.00116746	0.00323231	0.00354665	0.00206922	0.00170448	0.00168783	0.00268045	0.00351154	0.00311873	0.00238422	0.00358509	0.00233423	0.00273766	0.00259762	0.00291209	0.00226429	0.00258642	0.0149214	0.0465296	0.00247933	0.00261226	0.00278461
Clostridium phytofermentans	0.00651801	0.00515005	0.00665657	0.00712483	0.00635655	0.00840438	0.00595232	0.00924982	0.00590354	0.00559862	0.00770773	0.00312408	0.00803616	0.00629378	0.007681	0.00755176	0.00950526	0.00661985	0.00756255	0.00824474	0.0068562	0.00652347	0.00678932	0.00874044	0.00658338	0.00770242	0.00314804	0.00614108	0.00132164	0.00558604	0.0100416	0.00869372	0.00996698	0.0109867	0.00859617	0.00985505	0.0130236	0.0132839	0.0105822	0.015128	0.0122749	0.00707923	0.0115895	0.013849	0.0145683	0.0125539	0.0112846	0.00722497	0.012981
Clostridium proteoclasticum	0.000235406	0.000216583	0.000314059	0.000286518	0.000279051	0.000378557	0.000184796	0.000351048	0.000207345	0.000331528	0.000376645	0.000138976	0.000361815	0.000305655	0.000331959	0.000298404	0.000464258	0.000318431	0.000375658	0.00030306	0.000334856	0.000324427	0.00029843	0.000425527	0.000277666	0.000373531	0.000123778	0.000258451	7.60614e-05	0.000258777	0.000364624	0.000283919	0.000288036	0.000398485	0.000414242	0.000438085	0.000377604	0.000589225	0.000341639	0.000759375	0.000412641	0.00026861	0.000442057	0.000441763	0.000631434	0.000559299	0.000398671	0.000299859	0.000536038
Clostridium saccharolyticum	0.0177013	0.0131351	0.0164486	0.0221075	0.0171264	0.0208816	0.0179754	0.0250699	0.0130824	0.0124935	0.0171095	0.00650298	0.0194298	0.0162207	0.0200493	0.0214642	0.0236902	0.0163445	0.0207504	0.0164695	0.0195712	0.0122811	0.0155856	0.018649	0.0170748	0.0181281	0.00805034	0.0143878	0.0044359	0.0127771	0.0198585	0.0201676	0.0209639	0.0239558	0.0172794	0.0225909	0.0266224	0.0314913	0.0267941	0.0325119	0.0276979	0.0159704	0.0255114	0.0315903	0.0299958	0.0298851	0.0257105	0.018896	0.0264256
Clostridium sticklandii	0.000871583	0.000637323	0.000772584	0.000939855	0.000839031	0.000928667	0.000865299	0.00126016	0.000666548	0.000673459	0.000880897	0.000401196	0.00108094	0.000840632	0.00106152	0.00108194	0.00122994	0.000849224	0.00119706	0.00108195	0.000926166	0.000743151	0.000846968	0.000941988	0.000841164	0.00109516	0.000379979	0.000720398	0.000194607	0.000754114	0.00124416	0.00101561	0.00122245	0.0013093	0.0012439	0.00124414	0.00170314	0.00181516	0.0014409	0.00194345	0.00159774	0.000819078	0.00148678	0.00201722	0.00183853	0.0017502	0.00146907	0.00114157	0.00166688
Clostridium tetani	0.000682156	0.000496209	0.000670314	0.000776449	0.000690262	0.000815306	0.000753136	0.000982217	0.000615782	0.000570039	0.000750298	0.00038436	0.000875249	0.000696423	0.000817787	0.00085277	0.000963424	0.000742646	0.000923741	0.000833862	0.000765112	0.00059414	0.000658757	0.000783326	0.000737046	0.000792127	0.000404196	0.000627123	0.000302642	0.000622268	0.000986788	0.000796836	0.000840884	0.00104647	0.00111096	0.00108556	0.00116401	0.00131544	0.00107331	0.00136448	0.00119839	0.000741462	0.00112159	0.00122205	0.00138187	0.00145876	0.00100463	0.00091018	0.00120792
Clostridium thermocellum	0.00106591	0.000715395	0.000826966	0.00121896	0.000959865	0.00105123	0.00102069	0.00144013	0.000688804	0.00066526	0.000904928	0.000334343	0.00126023	0.000838635	0.000945604	0.00127871	0.00122386	0.000910288	0.0012146	0.00105803	0.00102409	0.000672191	0.000780493	0.00100412	0.00104354	0.00104514	0.000379268	0.000756606	0.000190006	0.000718789	0.0012384	0.00123239	0.00125416	0.00155447	0.00124985	0.00148661	0.00173168	0.00193211	0.00147868	0.00175695	0.00159966	0.000886457	0.00159508	0.0017215	0.00176462	0.00168328	0.00140006	0.00120091	0.0015947
Collimonas fungivorans	0.000489791	0.000241891	0.000265517	0.000405817	0.000336801	0.0003238	0.000440993	0.000489879	0.000307018	0.00024912	0.000281993	0.000131866	0.0004011	0.000268627	0.000309019	0.000405718	0.000386468	0.000297149	0.000376183	0.0003201	0.000324263	0.000287227	0.000264563	0.000286091	0.00034474	0.000315457	0.000126772	0.000233832	8.85976e-05	0.000231771	0.000549816	0.000403593	0.000416282	0.000474815	0.000466822	0.000358738	0.000530344	0.000361124	0.000516097	0.000367812	0.000525726	0.000532476	0.000497092	0.000508381	0.000511915	0.000557504	0.000466645	0.000437294	0.000494388
Colwellia psychrerythraea	0.000396547	0.000191861	0.000220803	0.000343218	0.000258835	0.000261761	0.000319666	0.000394835	0.000180751	0.000183675	0.00022427	0.000110944	0.000342459	0.000235966	0.000263444	0.000495516	0.000347507	0.000268546	0.000287836	0.000280876	0.000274191	0.000206002	0.000202551	0.000263627	0.000312354	0.000253406	0.000107309	0.000199169	7.87206e-05	0.000185417	0.000310959	0.000423194	0.000322986	0.000372006	0.000536809	0.000461457	0.00043522	0.00046392	0.000471211	0.000503649	0.0003879	0.000242411	0.000413727	0.000491261	0.000479365	0.000528189	0.000398977	0.000568154	0.000399082
Comamonas testosteroni	0.000252426	0.000144823	0.00013505	0.000238885	0.000165124	0.000191271	0.000353451	0.000301304	0.000133422	0.000129864	0.000149677	6.94267e-05	0.000235646	0.000150574	0.000172782	0.000294665	0.000220624	0.000175248	0.000182672	0.000176397	0.000182671	0.00013737	0.00014664	0.000160214	0.000215415	0.000177905	6.10467e-05	0.000130771	3.98668e-05	0.000124	0.000304457	0.000272534	0.000285725	0.000278596	0.000349305	0.000316788	0.000347115	0.000291451	0.000345409	0.000323136	0.000350707	0.00027147	0.000321288	0.000344181	0.000348524	0.000339733	0.000294659	0.000349589	0.000326529
Conexibacter woesei	0.000421588	0.000279105	0.000304038	0.000424813	0.00033736	0.000390786	0.000617719	0.000684885	0.000299355	0.000291656	0.000303817	0.000165374	0.000455046	0.000311276	0.000387784	0.000472876	0.000599639	0.000380403	0.000506767	0.00038616	0.00036602	0.000296911	0.000284738	0.000326094	0.000413129	0.000474657	0.000152186	0.000272821	0.000109217	0.000243935	0.000701427	0.000418278	0.000555563	0.000513797	0.00038962	0.000482673	0.00066321	0.000521267	0.000566505	0.000581916	0.000711778	0.000610921	0.000665298	0.000630377	0.000710364	0.000545624	0.000607918	0.000470173	0.000712568
Coprothermobacter proteolyticus	0.000156121	8.63991e-05	9.47665e-05	0.000153477	0.000115044	0.000119819	0.000129261	0.00018205	8.029e-05	8.33304e-05	0.0001152	3.85749e-05	0.000158473	0.000111967	0.000116835	0.000189774	0.000181598	0.000108565	0.000152063	0.000126126	0.000120713	8.77875e-05	9.45821e-05	0.000120616	0.00012275	0.00014521	3.99742e-05	9.16271e-05	2.11469e-05	8.35699e-05	0.000202806	0.000167738	0.000162677	0.000203901	0.000192465	0.000196809	0.000224982	0.000235283	0.000227847	0.000230617	0.000224332	0.000148759	0.000217266	0.000224491	0.000257823	0.000231788	0.000189913	0.000203029	0.000227147
Coraliomargarita akajimensis	0.000306058	0.000200383	0.000225083	0.000312062	0.000245934	0.000271173	0.000309543	0.00035294	0.000204979	0.00020725	0.000233834	0.000142409	0.000316565	0.000236988	0.000261858	0.000327413	0.000307305	0.000252656	0.000293419	0.000276225	0.000252882	0.000201133	0.000205907	0.000240354	0.000276296	0.000270097	0.000142679	0.000215805	0.000115591	0.000195375	0.00034166	0.000319433	0.000328878	0.000350268	0.000346058	0.000315469	0.000395886	0.000348369	0.000386875	0.000375163	0.000392999	0.000278622	0.000382521	0.000392265	0.000427003	0.000371271	0.00036453	0.000355343	0.000387595
Corallococcus coralloides	0.0006243	0.000377085	0.00040233	0.000610381	0.000458803	0.000477216	0.000782271	0.000817946	0.000379363	0.000346083	0.000373604	0.000201415	0.000584452	0.000395042	0.000485523	0.000679959	0.000543944	0.000466948	0.000514321	0.000469931	0.000481436	0.000361416	0.000365171	0.000409877	0.00054229	0.000431752	0.000182654	0.000350387	0.000126354	0.000327315	0.000810567	0.000597918	0.000733203	0.000652073	0.00067958	0.000651674	0.000898158	0.000616023	0.000773926	0.000684614	0.000870331	0.000746882	0.00078651	0.000793238	0.000880187	0.000754165	0.000757511	0.000722357	0.000847745
Coriobacterium glomerans	0.00936627	0.0110191	0.0124368	0.0086778	0.00956147	0.0131086	0.0207662	0.0234946	0.0143579	0.0128396	0.0101387	0.01039	0.0129303	0.00866668	0.0231686	0.00955079	0.0135468	0.0158053	0.00863185	0.0224835	0.0125028	0.017963	0.0137007	0.0107303	0.0159161	0.0136016	0.00730075	0.00845159	0.0052975	0.00863748	0.0720548	0.00913089	0.0348554	0.0163358	0.00906389	0.0206511	0.044164	0.0147058	0.0242906	0.0258564	0.055066	0.0548664	0.0347085	0.026504	0.049275	0.0140926	0.0351862	0.00936705	0.052761
Corynebacterium aurimucosum	0.000151039	0.000112813	0.000125684	0.000133114	0.00011672	0.000130812	0.000174674	0.000182806	0.00011235	0.000117667	0.000112797	7.22463e-05	0.000159107	0.000108993	0.000139226	0.000155641	0.000151266	0.0001387	0.000125197	0.000137531	0.000129274	0.00013266	0.000130623	0.000133163	0.000144395	0.000142608	6.73722e-05	0.000108727	3.68911e-05	9.85066e-05	0.00024075	0.000159975	0.000194854	0.000178158	0.000161891	0.000156296	0.000232236	0.000181902	0.000199092	0.000188769	0.000229347	0.000222612	0.000211733	0.000215708	0.000254285	0.000185721	0.000203679	0.000172205	0.000252048
Corynebacterium diphtheriae	0.000180672	0.000124394	0.000121907	0.000173624	0.000137443	0.000150873	0.000240194	0.000238509	0.000117984	0.000114438	0.00012035	7.25732e-05	0.000190142	0.000131526	0.000171196	0.000217745	0.000194933	0.000163614	0.000165988	0.000163203	0.000156804	0.000132713	0.000133788	0.000152793	0.000176727	0.000163815	6.49393e-05	0.000113362	4.20195e-05	0.000112845	0.00033952	0.000191673	0.00025892	0.000211256	0.000192826	0.000241636	0.000318336	0.000250289	0.000265895	0.000281401	0.000321871	0.00027802	0.000293106	0.00029699	0.000325688	0.000259565	0.00027612	0.00023632	0.000315042
Corynebacterium efficiens	0.000311262	0.000385673	0.000439793	0.00039855	0.000424417	0.00047062	0.00057983	0.000532152	0.000552339	0.00045719	0.000451826	0.000438586	0.000418426	0.000476857	0.000475273	0.000330529	0.000491256	0.000478582	0.000500921	0.000421135	0.000426438	0.000424756	0.000440989	0.000413047	0.000371701	0.000490857	0.000462735	0.000446908	0.00046901	0.000444099	0.000631301	0.00035346	0.000441181	0.000398076	0.00039936	0.000394217	0.000493722	0.000457703	0.000527406	0.000492451	0.000599695	0.000637872	0.000579794	0.000512251	0.000640312	0.000480925	0.000495585	0.00040499	0.000592954
Corynebacterium glutamicum	0.000230998	0.000142741	0.000143409	0.000217659	0.00018219	0.000190447	0.00021694	0.00025922	0.000157988	0.000157641	0.000160712	9.46394e-05	0.000223778	0.000151503	0.000186449	0.000223284	0.000213172	0.000187392	0.000184052	0.000195316	0.000165488	0.000164674	0.000157281	0.000149555	0.000202153	0.000184041	8.49264e-05	0.000131131	5.45135e-05	0.000121321	0.000289723	0.000244006	0.000236679	0.000262333	0.00029934	0.000245471	0.000301942	0.000241178	0.000324369	0.000268959	0.000331985	0.000274933	0.000286466	0.000291258	0.000322922	0.000294179	0.000275876	0.000276597	0.000312077
Corynebacterium jeikeium	0.000113754	8.99773e-05	9.89963e-05	0.000119946	0.000107323	0.000104292	0.000170981	0.000182995	9.06009e-05	9.13252e-05	9.40631e-05	5.28771e-05	0.000124773	9.87722e-05	0.000107989	0.000133555	0.000122961	0.000117929	0.000137678	9.98273e-05	0.000117942	8.91633e-05	9.0959e-05	0.000112858	0.000102748	0.000126408	4.88449e-05	8.69917e-05	3.31977e-05	7.76456e-05	0.000140829	0.000111653	0.000122932	0.000118172	0.000117607	0.000121058	0.00014985	0.000139883	0.000127205	0.00014432	0.000148022	0.000131595	0.000143049	0.000129291	0.000166543	0.000150166	0.000133257	0.000114913	0.000153704
Corynebacterium kroppenstedtii	0.000140999	0.000106242	9.97516e-05	0.00013664	0.000108187	0.000120163	0.000186574	0.000195952	9.56719e-05	0.000105777	0.000101125	5.73312e-05	0.000149778	0.000102675	0.000139348	0.000159379	0.000144533	0.00012508	0.000137678	0.000120312	0.000122376	0.000105673	0.000108045	0.000118457	0.000131024	0.000132741	4.9818e-05	9.65201e-05	3.50338e-05	9.06286e-05	0.000213589	0.00013617	0.000160251	0.000160097	0.000133661	0.000160132	0.000207172	0.000168718	0.000192342	0.000185829	0.000208702	0.000197693	0.000190781	0.000209084	0.000227268	0.000197002	0.000170518	0.000155437	0.000207063
Corynebacterium pseudotuberculosis	8.60807e-05	7.48835e-05	7.36178e-05	8.45453e-05	8.17241e-05	7.77725e-05	0.000101768	0.000114809	7.49373e-05	9.57839e-05	8.17044e-05	5.62279e-05	0.000103575	7.02927e-05	9.23091e-05	9.57523e-05	8.7792e-05	0.000106295	8.05966e-05	8.58282e-05	8.94879e-05	9.89527e-05	7.73438e-05	8.76959e-05	8.77331e-05	8.83632e-05	4.5626e-05	7.03041e-05	3.21214e-05	5.92111e-05	0.00012198	9.78094e-05	0.000115942	0.00010101	0.000116345	0.000102839	0.000132158	0.000115015	0.00011388	0.000124414	0.000127879	0.000117517	0.000122761	0.000112916	0.000136245	0.000120424	0.000117411	0.000120009	0.00013488
Corynebacterium resistens	0.000164386	8.80906e-05	9.76367e-05	0.000147217	0.000109203	0.000118445	0.00020121	0.000198978	8.96431e-05	9.13252e-05	9.81826e-05	5.78624e-05	0.000151365	0.000100631	0.000129709	0.00019102	0.000152312	0.000120199	0.000134853	0.000130375	0.000122068	0.000101016	0.000103354	0.000106989	0.000151519	0.000119339	6.00361e-05	9.34298e-05	4.19773e-05	8.84858e-05	0.000182559	0.00018404	0.000166721	0.000216813	0.000258484	0.000224616	0.000199859	0.000200232	0.000213294	0.000197931	0.000197419	0.000174656	0.000200519	0.000217941	0.000235437	0.000215122	0.00019389	0.000248074	0.000208768
Corynebacterium ulcerans	8.46726e-05	5.78379e-05	6.40505e-05	8.06598e-05	8.71081e-05	8.58109e-05	9.47917e-05	0.00010034	7.22892e-05	7.73343e-05	7.98899e-05	6.05185e-05	9.61499e-05	8.25579e-05	9.27362e-05	9.32598e-05	9.10605e-05	9.25044e-05	8.85446e-05	8.54704e-05	7.48299e-05	8.36071e-05	6.79618e-05	8.0208e-05	8.1486e-05	9.39104e-05	5.37106e-05	6.93255e-05	4.44887e-05	6.4316e-05	0.000105601	0.000100268	9.86115e-05	0.000106323	0.00013321	0.00010212	0.00010338	0.000108048	0.000126328	0.000120455	0.000110662	9.3125e-05	0.000117818	0.000121103	0.000120999	0.000121107	0.000108233	0.000130284	0.000110498
Corynebacterium urealyticum	0.000103713	5.75777e-05	6.10292e-05	9.18845e-05	6.66389e-05	7.63985e-05	0.000106282	0.000119254	6.39503e-05	5.89873e-05	5.86055e-05	3.59188e-05	9.84346e-05	6.44853e-05	8.73062e-05	0.000108838	9.9101e-05	7.389e-05	7.63927e-05	8.85117e-05	7.12577e-05	6.4822e-05	5.86562e-05	6.46926e-05	9.13498e-05	8.05087e-05	2.95315e-05	5.55222e-05	1.84455e-05	5.06398e-05	0.000238693	0.000118898	0.000174578	0.000135008	0.000131406	0.000131126	0.000184467	0.000135381	0.000165077	0.000187638	0.000187891	0.000202285	0.000185395	0.000217123	0.000178572	0.000141107	0.000177738	0.000166862	0.000209213
Corynebacterium variabile	0.000226773	0.000121987	0.000117124	0.000213486	0.000153036	0.000160354	0.000229661	0.000265651	0.000124914	0.000134425	0.000131875	7.35948e-05	0.000200741	0.00012767	0.000156187	0.000248139	0.000193299	0.000167813	0.000176826	0.000150143	0.000156003	0.000125993	0.00012227	0.000135794	0.000186207	0.000162736	6.19824e-05	0.000118513	4.3539e-05	0.000104588	0.000280423	0.000221947	0.000254992	0.000241085	0.000284819	0.000242954	0.000301352	0.000237212	0.000269577	0.000278121	0.000284761	0.00025664	0.000261088	0.000270789	0.000296869	0.000275974	0.000252871	0.000266897	0.000288955
Coxiella burnetii	0.000224936	0.000143912	0.000165212	0.000261838	0.000179956	0.00021463	0.000227473	0.00027681	0.000150945	0.000160101	0.000204359	9.40673e-05	0.000272139	0.000179332	0.000199078	0.000276525	0.000275208	0.000218038	0.000219062	0.000216113	0.000213404	0.000173935	0.000177952	0.000201903	0.000249609	0.000220122	9.72406e-05	0.000156729	7.9206e-05	0.000150186	0.000253014	0.000265612	0.000213687	0.000288975	0.000329012	0.000336085	0.000275758	0.00032811	0.000299383	0.000367585	0.000315268	0.000210943	0.00029495	0.000301084	0.000366922	0.000326229	0.000265842	0.000332574	0.000306445
Croceibacter atlanticus	0.000201978	9.75893e-05	0.000101665	0.000183913	0.000117939	0.000129163	0.000129398	0.000173349	8.28255e-05	8.81478e-05	0.000112062	5.06296e-05	0.0001685	0.000111084	0.000129465	0.000231038	0.000194737	0.000117759	0.000139188	0.000148131	0.000130506	9.59894e-05	0.000104612	0.000125338	0.000169164	0.000134165	5.43844e-05	9.74987e-05	3.74187e-05	9.46936e-05	0.0001926	0.00025772	0.000196414	0.000230706	0.000348403	0.000303723	0.000246448	0.000278373	0.000273872	0.000312504	0.000222493	0.000123088	0.000226709	0.000283517	0.000277829	0.000288709	0.000235923	0.000332903	0.000219959
Cronobacter sakazakii	0.000117856	5.98548e-05	6.42015e-05	0.000171465	7.85242e-05	8.27192e-05	0.000115309	0.000140911	6.13585e-05	7.03132e-05	9.65152e-05	3.80029e-05	0.000141591	6.92242e-05	8.5659e-05	0.000131201	0.000100278	8.61482e-05	0.000102995	8.27421e-05	9.74944e-05	7.14365e-05	6.1097e-05	7.62279e-05	9.49117e-05	9.20941e-05	3.63061e-05	7.77723e-05	2.55367e-05	5.72889e-05	0.000117371	0.000104343	0.000115653	0.000120542	0.000108228	0.000108233	0.000157753	0.0001282	0.000112828	0.000132444	0.000159222	0.000108332	0.000134565	0.000138297	0.000142163	0.000125295	0.000129097	0.000119434	0.000148591
Cronobacter turicensis	0.000104142	5.64066e-05	6.16335e-05	0.000173624	7.248e-05	7.52305e-05	8.6995e-05	0.000110837	5.82032e-05	6.1806e-05	8.82761e-05	3.7063e-05	0.000122298	6.29522e-05	8.11442e-05	0.000139717	8.73344e-05	7.83166e-05	8.16476e-05	8.09978e-05	9.31832e-05	6.01125e-05	5.8046e-05	6.64465e-05	8.91031e-05	8.87559e-05	3.64184e-05	7.11797e-05	3.25646e-05	5.3728e-05	0.000103955	8.82355e-05	9.23147e-05	8.83433e-05	8.4147e-05	9.0973e-05	0.00010568	9.2934e-05	0.000121682	9.71557e-05	0.000118017	8.25101e-05	0.000119662	0.000116265	0.000124473	0.000108202	0.000103522	0.000106447	0.000109535
Cryptobacterium curtum	0.000946337	0.000905434	0.00105729	0.00101023	0.00102041	0.00121461	0.00175289	0.00187591	0.00118249	0.00112214	0.000939061	0.000751639	0.00124386	0.000795706	0.00159677	0.000978293	0.0012587	0.00128797	0.00104473	0.00160564	0.00107607	0.001333	0.00108792	0.00108304	0.00130301	0.00119825	0.000527263	0.000778135	0.000378703	0.000795363	0.00391456	0.00102157	0.00223652	0.00144283	0.000918042	0.00145329	0.00269937	0.00141009	0.00169382	0.00187423	0.00318035	0.00312161	0.0022904	0.00195954	0.00291961	0.00123723	0.00226745	0.000938456	0.00320741
Cupriavidus metallidurans	0.000291609	0.000159851	0.000177649	0.000263206	0.000210278	0.000216142	0.000296139	0.000347549	0.000169933	0.000171171	0.00018484	0.000107675	0.000284642	0.000189135	0.000227936	0.000337037	0.000250106	0.000236425	0.000226616	0.000262717	0.000206198	0.000184041	0.000168989	0.000196978	0.000243581	0.000214919	9.46205e-05	0.000164558	6.64799e-05	0.000145617	0.000332194	0.00027331	0.000329514	0.000301152	0.000330095	0.000299408	0.000378135	0.000322643	0.000353386	0.000347905	0.000374695	0.000303541	0.000379496	0.000379388	0.000416904	0.000377168	0.00035003	0.000356329	0.000370624
Cupriavidus necator	0.000269752	0.000182687	0.000185505	0.000246728	0.000215815	0.000216416	0.000336353	0.000378474	0.00017799	0.000188032	0.00019867	0.000133255	0.000276709	0.000197777	0.000243982	0.000298058	0.000256185	0.000255721	0.000248621	0.000245722	0.000228862	0.000203303	0.000197326	0.000217553	0.000255363	0.000239808	0.000121644	0.000175426	8.90619e-05	0.000165753	0.000399934	0.000271564	0.000331247	0.000340788	0.000302136	0.000327815	0.000411454	0.00032468	0.000337869	0.000376181	0.000382468	0.000364821	0.000375365	0.00037053	0.000418448	0.000343494	0.00035829	0.000327149	0.000422279
Cupriavidus pinatubonensis	5.51015e-07	1.30119e-07	9.06375e-07	1.00735e-06	5.07919e-07	3.43518e-07	9.57492e-07	4.72856e-07	2.25375e-07	3.58741e-07	4.90423e-07	4.49496e-07	3.80792e-07	6.50428e-07	1.83032e-07	6.92352e-07	3.2685e-07	1.13502e-06	7.22545e-07	2.68353e-07	6.15884e-07	3.17495e-07	4.19518e-07	2.69833e-07	2.19196e-07	4.41816e-07	4.11719e-07	3.60534e-07	2.32152e-07	2.52096e-07	7.4077e-07	5.1751e-07	5.1992e-07	9.80684e-07	9.01898e-07	3.59577e-07	1.5333e-06	3.21571e-07	6.1367e-07	2.26206e-07	1.42088e-06	6.77546e-07	1.03284e-06	1.04207e-06	1.4152e-06	4.27337e-07	7.342e-07	7.39783e-07	4.4466e-07
Cupriavidus taiwanensis	0.000207977	0.000144562	0.00016496	0.000207226	0.000172083	0.000200202	0.000324863	0.000346414	0.000146945	0.000140678	0.000152227	9.24328e-05	0.000210007	0.000171945	0.000192367	0.000241908	0.000210949	0.000185803	0.000216304	0.000177471	0.00019234	0.000125199	0.000139127	0.000168578	0.000197824	0.000174419	9.55188e-05	0.000151939	7.48373e-05	0.000137235	0.000260751	0.000191026	0.000228476	0.000214279	0.00021393	0.00024643	0.00028425	0.000232496	0.00024389	0.000236386	0.000285513	0.000264544	0.000274958	0.000261559	0.000303945	0.000248625	0.000249261	0.000228922	0.000261682
Cyclobacterium marinum	0.000665197	0.000280276	0.000244218	0.000526627	0.000322833	0.000330877	0.000381629	0.000496593	0.000203232	0.000200485	0.000265073	0.00011928	0.000458473	0.000304029	0.000300783	0.000732093	0.00050884	0.0002774	0.000379008	0.000380122	0.000331469	0.000219813	0.000248507	0.000294793	0.000464969	0.0003536	0.000124414	0.000236871	7.90794e-05	0.000223011	0.000500514	0.000719469	0.000536326	0.000675364	0.000978559	0.000781361	0.000678012	0.000666402	0.000784884	0.00074716	0.000563421	0.000308735	0.000602738	0.000729821	0.000730112	0.000757754	0.000611283	0.000956951	0.000516917
Cytophaga hutchinsonii	0.000449016	0.000222439	0.000231075	0.000386965	0.000278593	0.000280654	0.000331839	0.000418005	0.000188977	0.000173067	0.000252126	0.000114662	0.000356802	0.000257384	0.000260027	0.000515525	0.000376335	0.000243406	0.000312008	0.000273854	0.00029199	0.000188857	0.000217005	0.00027179	0.000378277	0.000259248	0.000119211	0.000221265	7.44786e-05	0.000197549	0.000387999	0.000520227	0.000403227	0.000488217	0.000709523	0.000589467	0.000516131	0.000536595	0.000581146	0.000593566	0.000445154	0.000284193	0.000461312	0.000580433	0.000556751	0.000596905	0.000476741	0.00071496	0.000459927
Dechloromonas aromatica	0.00028714	0.000168309	0.000182282	0.000281122	0.000220335	0.000225623	0.000368224	0.000373083	0.000165313	0.0001539	0.000192883	9.53749e-05	0.000275185	0.000185186	0.00021915	0.000324713	0.000270893	0.000216789	0.000249278	0.000218171	0.000224798	0.00015716	0.000176655	0.000197248	0.000256295	0.000223412	9.12894e-05	0.000170687	6.45171e-05	0.000162697	0.000305362	0.000317945	0.000300918	0.000326159	0.00046565	0.000372642	0.000348884	0.00037045	0.000373725	0.000386587	0.000343853	0.00028073	0.00035729	0.00034753	0.000406611	0.000386227	0.000317174	0.000429896	0.00034765
Dechlorosoma suillum	0.000224447	0.000131355	0.000140186	0.000241835	0.000158166	0.00018021	0.000285196	0.000302533	0.000123787	0.000110441	0.000138888	6.62803e-05	0.000212609	0.000143977	0.000161373	0.00026794	0.00019879	0.000158222	0.000191803	0.000154213	0.000168198	0.000114563	0.000128525	0.000146452	0.000193331	0.000160625	6.72225e-05	0.000128196	4.33069e-05	0.000117351	0.000299683	0.000227316	0.000266892	0.000238878	0.000284459	0.000273758	0.000289439	0.00026058	0.000292545	0.000312843	0.000289525	0.000229312	0.000290303	0.000298999	0.000325238	0.000299905	0.000274468	0.000307339	0.000282285
Deferribacter desulfuricans	0.000200753	0.000115936	0.000126187	0.000188806	0.000143385	0.000155751	0.000162363	0.000204936	9.96723e-05	9.96275e-05	0.000129962	6.31338e-05	0.000201629	0.000131944	0.000141545	0.000256447	0.000220689	0.00014358	0.000162441	0.000162711	0.000157481	0.000125675	0.000113232	0.000152388	0.000192837	0.000152721	6.34796e-05	0.000114804	4.07743e-05	0.00010774	0.000190049	0.000264512	0.000192428	0.000234874	0.000367072	0.000342677	0.000249279	0.000322	0.000307712	0.000369734	0.000245478	0.000136413	0.000254153	0.000289025	0.000327489	0.000326913	0.000242408	0.000363234	0.000244489
Dehalococcoides ethenogenes	0.000550219	0.000438566	0.000551025	0.000632039	0.000536464	0.000582057	0.000477789	0.000618023	0.000432946	0.000240664	0.000486695	0.000301939	0.0006304	0.000479505	0.000506449	0.000511994	0.000540283	0.000519216	0.000772795	0.00051895	0.000537051	0.00044497	0.000426306	0.000503509	0.00139058	0.000519575	0.00023846	0.000519478	0.000175127	0.00060585	0.000561586	0.000673475	0.000367237	0.000691055	0.00042777	0.000698659	0.00060005	0.000646572	0.000511187	0.000441216	0.000643325	0.000263189	0.000567547	0.00056696	0.000482453	0.000756814	0.000640712	0.000271254	0.000687667
Dehalococcoides mccartyi	0.000136835	7.5404e-05	9.49679e-05	0.000142324	0.000111285	0.00012456	0.000156208	0.000182712	8.59807e-05	7.22094e-05	9.33765e-05	4.03729e-05	0.000152507	9.46373e-05	0.000106647	0.000154048	0.000142834	0.000108054	0.00015272	0.000111188	0.000117203	8.35542e-05	8.53528e-05	0.000105437	0.000162753	0.000113399	3.90385e-05	8.29228e-05	2.38694e-05	8.27506e-05	0.000151693	0.000146908	0.000135584	0.000170476	0.000148903	0.000167203	0.000184644	0.000197016	0.000168409	0.000188995	0.000186386	0.000109838	0.000182592	0.000194048	0.000206168	0.000201618	0.00016495	0.000141299	0.000181273
Dehalogenimonas lykanthroporepellens	0.000133039	7.68353e-05	8.26312e-05	0.00014549	9.45745e-05	0.000126277	0.000130356	0.000162662	7.8487e-05	7.20044e-05	9.71037e-05	4.07816e-05	0.000131754	0.000104673	0.000114334	0.000147886	0.000159111	9.47744e-05	0.000140239	0.000107028	0.000103715	7.95326e-05	8.33696e-05	9.28901e-05	0.000128887	0.000123905	3.91882e-05	7.4476e-05	2.14846e-05	7.70154e-05	0.000186263	0.00015176	0.00016285	0.000178403	0.000162342	0.000167683	0.000197441	0.000199481	0.000202774	0.000211616	0.000202768	0.000140026	0.000186871	0.000204022	0.000218133	0.000204951	0.000174495	0.000160533	0.000195799
Deinococcus deserti	0.000182263	0.000107934	0.00011093	0.000172544	0.000130992	0.000143522	0.000215162	0.000234064	9.92216e-05	0.000110082	0.000115789	6.24391e-05	0.000178782	0.000116938	0.000149354	0.000206182	0.000155123	0.000150901	0.000150749	0.000148533	0.000137404	0.000107525	0.000105375	0.000123314	0.000155465	0.000137601	5.49084e-05	0.00010337	3.81784e-05	9.28344e-05	0.000269558	0.000169743	0.000236968	0.000207578	0.000173164	0.000183384	0.000255176	0.000212987	0.000232055	0.0002391	0.000287436	0.000225849	0.000253194	0.000259922	0.000282074	0.000217429	0.000237269	0.000211331	0.000280803
Deinococcus geothermalis	0.00013757	7.94377e-05	9.81402e-05	0.000138582	0.000107526	0.000117895	0.000205177	0.000208624	8.86852e-05	6.91345e-05	8.47941e-05	4.31516e-05	0.000143749	9.16639e-05	0.000112321	0.000155641	0.000135512	0.000112254	0.000121585	0.000102332	0.000119728	7.52464e-05	8.22636e-05	0.000103818	0.000131901	9.99486e-05	3.90759e-05	8.64251e-05	2.73939e-05	7.25722e-05	0.000171776	0.000148655	0.000153954	0.000153722	0.00014277	0.000139516	0.000185411	0.000139776	0.000167707	0.000148618	0.000172512	0.000138596	0.000174255	0.000181022	0.000199607	0.000179653	0.000171558	0.000149436	0.000171416
Deinococcus gobiensis	0.000237671	0.000134868	0.000155393	0.000236799	0.000177213	0.000199722	0.000314605	0.000327406	0.000140353	0.000126584	0.000155709	8.11954e-05	0.000238312	0.000151921	0.000190475	0.000279918	0.000226246	0.00018149	0.000197518	0.000189591	0.000192525	0.000138798	0.000145344	0.000174717	0.00024106	0.00016519	7.67669e-05	0.000140763	6.0254e-05	0.000137834	0.000321741	0.000275315	0.000287054	0.000281538	0.000333612	0.000298449	0.000370704	0.000274193	0.000314725	0.000289318	0.000346611	0.000266125	0.000321878	0.000330634	0.000376056	0.0003017	0.000309771	0.000342848	0.000335051
Deinococcus maricopensis	0.000174488	0.00012023	0.000138524	0.000170817	0.000145163	0.000170729	0.00026331	0.000279363	0.000131563	0.000117052	0.000129324	8.20944e-05	0.000183161	0.000143373	0.000167596	0.000210752	0.000184082	0.000165884	0.000189044	0.000155555	0.000159637	0.000130014	0.000119944	0.000144563	0.000161328	0.000161263	7.96489e-05	0.000126547	6.74507e-05	0.000116248	0.000257294	0.000177571	0.000213572	0.000201857	0.000180109	0.000199805	0.000260189	0.00020602	0.00022925	0.000213991	0.000247317	0.000219977	0.000239693	0.000238038	0.000264835	0.000240334	0.000227786	0.000201468	0.000246268
Deinococcus proteolyticus	0.000154651	9.64833e-05	0.000108966	0.000169378	0.000119615	0.000141667	0.00020928	0.00023482	9.44323e-05	9.74238e-05	0.000105686	5.29588e-05	0.000160059	0.000113779	0.000125133	0.000180635	0.000154404	0.000128371	0.000158237	0.000114184	0.000131799	9.02745e-05	8.89759e-05	0.000114814	0.000135792	0.000122628	5.32241e-05	9.93529e-05	3.99934e-05	8.44207e-05	0.000183464	0.000149496	0.000177986	0.000156256	0.000139253	0.000140355	0.00019927	0.000166895	0.000186293	0.000155291	0.000195747	0.000161482	0.000193953	0.00019576	0.000203081	0.000196746	0.000178288	0.000158314	0.000197281
Deinococcus radiodurans	0.000198733	0.00013669	0.000152976	0.000197944	0.000186203	0.00019395	0.000267003	0.000281822	0.000151847	0.000162868	0.000165076	0.000112047	0.000217495	0.000172782	0.000214757	0.000229722	0.000203758	0.000204701	0.000217683	0.000195003	0.000188892	0.000150017	0.000147632	0.000168646	0.000210866	0.000186643	0.000112324	0.000144162	9.2312e-05	0.000136447	0.000279517	0.000189991	0.000228303	0.000229562	0.000193006	0.000215147	0.000291208	0.000207199	0.000269226	0.000288413	0.00030014	0.00026477	0.000273408	0.0002693	0.000294168	0.000264693	0.000273184	0.000223086	0.000299404
Delftia acidovorans	0.000100162	6.39535e-05	7.79482e-05	0.000100375	8.17749e-05	8.93834e-05	0.000136921	0.000141384	6.60914e-05	6.70846e-05	8.22929e-05	4.76875e-05	0.000107954	8.16288e-05	9.90203e-05	0.000121577	0.000103677	9.72147e-05	0.000104112	8.91826e-05	9.42302e-05	7.1701e-05	6.76567e-05	8.27714e-05	0.000108776	8.74304e-05	4.88823e-05	7.79783e-05	3.75664e-05	7.05554e-05	0.000128236	0.000113723	0.000120852	0.000111144	0.000112918	0.000115784	0.000168781	0.000104189	0.000123611	0.00012136	0.000146601	0.00011842	0.000138622	0.000146485	0.000159145	0.00013897	0.000133808	0.000127489	0.000137845
Denitrovibrio acetiphilus	0.000340099	0.000188022	0.000208214	0.000311558	0.00024756	0.000310334	0.000290804	0.000426611	0.00017737	0.000209197	0.000222603	9.7459e-05	0.000337635	0.00021938	0.00027528	0.000387233	0.000345415	0.000243803	0.00029204	0.000287406	0.000259225	0.000185894	0.000193016	0.000249394	0.000330876	0.000271668	0.000106448	0.000184387	7.27058e-05	0.000178106	0.00038339	0.000418213	0.000335753	0.000410988	0.000524363	0.000455584	0.000441	0.000476783	0.000471299	0.00050625	0.00040002	0.000269136	0.000433056	0.00050786	0.000486184	0.000469302	0.000421981	0.000542919	0.000398934
Desulfarculus baarsii	0.000320997	0.000199212	0.000229464	0.000345089	0.000264727	0.000289174	0.00043265	0.000497728	0.000214219	0.000195668	0.000220396	0.000116787	0.000341253	0.000234758	0.000264664	0.000374009	0.000316718	0.000250783	0.000332765	0.000256724	0.000282075	0.000182877	0.000197478	0.000233608	0.000297997	0.000267053	0.000106411	0.000212148	7.66101e-05	0.000195564	0.000509074	0.0003336	0.000376422	0.000385327	0.000338572	0.000354184	0.00044271	0.000407752	0.000417909	0.000403439	0.00045744	0.000357745	0.000416088	0.000430523	0.000497698	0.000415457	0.000398365	0.00035674	0.000447476
Desulfatibacillum alkenivorans	0.00047926	0.000278455	0.00032851	0.000433303	0.000360622	0.000387969	0.000504735	0.000515886	0.000299749	0.000300625	0.000360461	0.000208362	0.000530125	0.000339988	0.000412798	0.000551805	0.00046197	0.00038063	0.000402326	0.000429096	0.000373595	0.000319295	0.000332906	0.000378509	0.000420911	0.000391743	0.000200769	0.000309956	0.000145158	0.000294858	0.000616732	0.000527214	0.000568966	0.000578931	0.00060842	0.000588268	0.000717406	0.000651932	0.000664254	0.000709723	0.000685199	0.000500481	0.000660282	0.000713594	0.000713258	0.000674253	0.000623275	0.000653722	0.000681145
Desulfitobacterium dehalogenans	0.000453669	0.000294199	0.000359529	0.000500292	0.000415528	0.00047378	0.000528946	0.000644881	0.000321104	0.000300932	0.000399793	0.000162595	0.000504612	0.00037697	0.000421645	0.000535534	0.000549893	0.000410822	0.00053961	0.000431288	0.000427731	0.000327391	0.000362349	0.000434094	0.000442392	0.000434747	0.000167981	0.00034019	9.42959e-05	0.00031928	0.000559117	0.000514664	0.000525003	0.000605082	0.000506957	0.000601812	0.000693286	0.000729859	0.000628661	0.000824522	0.000709103	0.000458774	0.000647519	0.000712924	0.000770124	0.000731772	0.000597088	0.000506423	0.000721832
Desulfitobacterium hafniense	0.000899746	0.000624116	0.000716237	0.000974033	0.000769243	0.000900499	0.000850116	0.00117325	0.000628854	0.000589309	0.000765108	0.000339656	0.00104248	0.000764997	0.000875747	0.00108457	0.00123824	0.000752634	0.00105511	0.000957841	0.000830211	0.000689547	0.000706506	0.000921683	0.000881879	0.00100621	0.000330386	0.000681203	0.000183759	0.000614232	0.00128236	0.0010944	0.0011916	0.00125765	0.00121576	0.00126451	0.0015228	0.00157634	0.00132307	0.00164678	0.00139296	0.000809517	0.00142953	0.00169053	0.00174789	0.00157978	0.00135558	0.00113384	0.00150436
Desulfobacca acetoxidans	0.000365751	0.000310529	0.000287925	0.000390923	0.000339595	0.00034448	0.000452073	0.00048515	0.000275409	0.000309542	0.000289055	0.000189401	0.00040586	0.000296502	0.000339768	0.000395264	0.000383657	0.000348168	0.000376446	0.000328687	0.000348775	0.000331994	0.000316431	0.000346938	0.000358001	0.000357822	0.000155929	0.000270246	0.000113311	0.000260604	0.000380674	0.000384639	0.000374631	0.000442534	0.000456811	0.00038307	0.000448961	0.000399498	0.000461655	0.000424137	0.00047307	0.000438222	0.000443311	0.000448536	0.000482196	0.000471182	0.000420085	0.000402031	0.000469709
Desulfobacterium autotrophicum	0.000572321	0.000320809	0.000346336	0.000523677	0.000432188	0.000427612	0.00051048	0.000595231	0.000332992	0.000320356	0.000393172	0.000189197	0.000536789	0.000376923	0.000420973	0.000566759	0.000527928	0.000428131	0.000466107	0.000456513	0.000393673	0.000350462	0.000333326	0.000396992	0.000465627	0.000443436	0.000186359	0.000334988	0.00012494	0.000297694	0.000644964	0.000617196	0.000595019	0.000680268	0.000747944	0.000661263	0.000762226	0.000688055	0.000751308	0.000704067	0.000739443	0.000493103	0.000678061	0.000769047	0.000767679	0.000741345	0.000656436	0.000738386	0.000732207
Desulfobulbus propionicus	0.000298405	0.000165316	0.000183289	0.000264429	0.000213224	0.000216897	0.000246623	0.000294684	0.000168299	0.00016374	0.000197346	0.000107348	0.000294733	0.000201865	0.00023062	0.000342784	0.000281418	0.000202261	0.000234433	0.000239594	0.000204227	0.000178591	0.000183291	0.000207232	0.000262816	0.000226602	9.63797e-05	0.000175735	6.88225e-05	0.000164304	0.00038306	0.000363228	0.000347075	0.000389577	0.000466371	0.000390621	0.000454799	0.000393389	0.000467529	0.000468587	0.000422754	0.000314382	0.000405538	0.000464912	0.000466693	0.000436739	0.000398671	0.000427019	0.000399675
Desulfococcus oleovorans	0.000353507	0.000187176	0.000214358	0.000337318	0.000255026	0.000275227	0.000301473	0.0003728	0.000187005	0.000192593	0.000230744	0.000123979	0.000359467	0.000242331	0.000273755	0.000428566	0.000354763	0.000260204	0.000298739	0.000292102	0.000252697	0.000209864	0.000200072	0.000246965	0.000334712	0.000283695	0.000118613	0.00019989	8.95473e-05	0.000185322	0.000487015	0.000452757	0.000400627	0.000459369	0.000616988	0.000546438	0.000490773	0.000507332	0.000525477	0.000568004	0.000481344	0.000322136	0.000484772	0.000534433	0.000577979	0.000533573	0.000472764	0.000595361	0.000473934
Desulfohalobium retbaense	0.000233385	0.000131746	0.000135503	0.000199455	0.000147855	0.000177393	0.000217351	0.000239171	0.000126605	0.000119358	0.00013467	7.053e-05	0.000225111	0.000143838	0.000174551	0.000224253	0.000201536	0.000157314	0.000163755	0.000184761	0.000156496	0.000137423	0.000127915	0.000150027	0.000196728	0.00016087	6.36293e-05	0.000119594	4.44465e-05	0.000112183	0.000223136	0.000255197	0.000272554	0.000298455	0.000245136	0.000236961	0.000311259	0.000254148	0.00029386	0.000272126	0.000289943	0.000209512	0.000286983	0.000344255	0.000305103	0.000302555	0.000295393	0.000270679	0.000275689
Desulfomicrobium baculatum	0.000346956	0.000178328	0.000198295	0.000289181	0.00021358	0.000243967	0.000296275	0.000340456	0.000170046	0.000176347	0.000202496	0.000102935	0.000307933	0.00022096	0.000237026	0.000372693	0.000300179	0.000229275	0.000238571	0.000248674	0.000223997	0.000179438	0.000184778	0.000215192	0.000297394	0.000228026	0.000100909	0.000172438	6.96456e-05	0.000156079	0.00038627	0.000366656	0.000379715	0.000465907	0.0003705	0.00037432	0.000471135	0.000382026	0.000451486	0.00043409	0.000455518	0.000298045	0.000419777	0.000521556	0.000460389	0.000487164	0.00043948	0.000406059	0.000389374
Desulfomonile tiedjei	0.000537301	0.000318792	0.000354997	0.000480865	0.000391097	0.000404321	0.000500495	0.000542366	0.000293721	0.000322201	0.000338637	0.000206074	0.000488429	0.000363357	0.000438484	0.000567521	0.000505572	0.000383184	0.000461575	0.000469662	0.000396013	0.00035152	0.000319939	0.000381275	0.000443214	0.000435778	0.000173221	0.000325923	0.000126016	0.000294196	0.000603316	0.000525467	0.000609288	0.000573945	0.000652793	0.000573286	0.000771071	0.000588797	0.000702039	0.000661314	0.000643492	0.000523593	0.000639477	0.000728109	0.000689522	0.000705961	0.000621317	0.000626596	0.000630973
Desulfosporosinus acidiphilus	0.000498852	0.000340782	0.000391906	0.000507056	0.000422385	0.000474124	0.000492698	0.000661053	0.000330739	0.000333834	0.000435986	0.000204643	0.000583944	0.000412325	0.000483936	0.000613701	0.000659976	0.000431649	0.000515897	0.0005164	0.000467394	0.000390255	0.000395453	0.000484486	0.000546345	0.000495177	0.000214131	0.000365581	0.000121247	0.00034534	0.000701674	0.000662542	0.00060328	0.000758314	0.000768597	0.000806652	0.00079124	0.000899649	0.000859314	0.000998475	0.00078349	0.000507482	0.000750729	0.000879953	0.000922064	0.000892195	0.00072851	0.000743811	0.000790828
Desulfosporosinus meridiei	0.000519607	0.000335057	0.000388935	0.000523533	0.000409078	0.000471925	0.000444823	0.000642044	0.000335302	0.000309081	0.000398223	0.00017563	0.000578422	0.000404241	0.000491197	0.000591753	0.000642326	0.000430798	0.000524371	0.000520873	0.000453537	0.000367025	0.000384316	0.000478077	0.000494012	0.000480941	0.000193171	0.000349563	0.000107486	0.000326086	0.000723156	0.000616549	0.000653828	0.000714592	0.000641069	0.000698778	0.000865251	0.000842409	0.00074745	0.000916702	0.00081241	0.000460054	0.000785772	0.000911513	0.000954421	0.000880913	0.000754329	0.000612458	0.000819879
Desulfosporosinus orientis	0.000618116	0.000408834	0.00052323	0.00058124	0.000514268	0.000565912	0.000522243	0.000724888	0.000404324	0.000408965	0.000534316	0.000299078	0.000715571	0.000536046	0.000637927	0.000714577	0.0007243	0.000538001	0.000627826	0.000653618	0.000557128	0.000464072	0.000474932	0.000611577	0.000596541	0.000627869	0.000286968	0.000461071	0.000207755	0.000438679	0.000830156	0.000734994	0.000758794	0.000857527	0.000841921	0.000908052	0.00102047	0.00101402	0.000898501	0.00110208	0.000916635	0.000540531	0.000960175	0.0010973	0.00106963	0.0010439	0.000869293	0.000766169	0.000930377
Desulfotalea psychrophila	0.000411669	0.000239614	0.000268992	0.000394592	0.00031496	0.000341182	0.000327736	0.000435595	0.000228305	0.00025814	0.000313527	0.000148293	0.000454665	0.000291671	0.000354411	0.000473638	0.000477201	0.00036718	0.000384197	0.000401411	0.00034083	0.000296435	0.000277377	0.000342419	0.000411595	0.00037196	0.000150614	0.000251859	9.1088e-05	0.000227989	0.00055031	0.000511171	0.000468043	0.000591679	0.000630156	0.000571848	0.000609427	0.000626099	0.000593332	0.000646724	0.000591588	0.000344118	0.000585843	0.00063261	0.000736352	0.000619981	0.000569739	0.000589361	0.00065328
Desulfotomaculum acetoxidans	0.000582361	0.000395042	0.000438585	0.000573397	0.000503246	0.000503804	0.000476284	0.000665308	0.000382744	0.00041778	0.000477525	0.000208117	0.000655342	0.000456787	0.00057533	0.000683144	0.000732079	0.000536071	0.00059275	0.000575662	0.000551832	0.000461903	0.000437976	0.000558353	0.000573909	0.000556541	0.00021881	0.000380157	0.000129055	0.000356874	0.000693608	0.000645788	0.000647242	0.000847148	0.000704923	0.000762184	0.000830693	0.000881855	0.000832663	0.00107041	0.000857042	0.000473756	0.000811667	0.000917393	0.000967222	0.000863307	0.000759163	0.000666052	0.000870645
Desulfotomaculum carboxydivorans	0.000336058	0.000201359	0.000235204	0.000339692	0.000273971	0.000319815	0.000333618	0.000443161	0.00020481	0.000226007	0.000268016	0.000107225	0.000377555	0.000248417	0.000298891	0.000387509	0.000382938	0.000306059	0.000346033	0.000324081	0.000284538	0.000241508	0.000244846	0.000290611	0.000331534	0.000293709	0.000119286	0.00022348	7.19671e-05	0.000207664	0.000384871	0.000373448	0.000366197	0.000440572	0.000397015	0.000449711	0.000508406	0.000528341	0.000491638	0.000586101	0.000514025	0.000308133	0.000464263	0.000501384	0.000565821	0.000510582	0.000422532	0.000390934	0.00051336
Desulfotomaculum kuznetsovii	0.000422445	0.000243258	0.000248196	0.000300477	0.000303532	0.000293021	0.000344424	0.000426894	0.000228981	0.000284379	0.000290526	0.000177755	0.000504866	0.000273087	0.000340317	0.000401703	0.000349991	0.000324106	0.000326328	0.00031442	0.000307634	0.000257118	0.000247706	0.000304372	0.000330986	0.000353551	0.000147508	0.000229094	0.000121078	0.000213841	0.000427095	0.000355141	0.000389824	0.000514777	0.000388357	0.000420586	0.000492424	0.000468315	0.000466565	0.000541199	0.000475243	0.000370994	0.000459025	0.000546268	0.000509213	0.000506309	0.000436971	0.000394469	0.000480455
Desulfotomaculum reducens	0.000474852	0.000337139	0.00045218	0.000498709	0.000485418	0.000503873	0.000485312	0.000604877	0.000353783	0.000381957	0.000491894	0.000304799	0.000539645	0.000483547	0.000522617	0.00054585	0.00053257	0.000482101	0.000613572	0.000491846	0.000482422	0.000339297	0.000394842	0.000507624	0.000474833	0.000490219	0.00031111	0.00042131	0.000267397	0.000403165	0.000546359	0.000514146	0.000469545	0.00056087	0.000557283	0.000599775	0.000572686	0.000674871	0.000641022	0.000753494	0.000610477	0.000365649	0.000639477	0.000664245	0.000684118	0.000696731	0.000565701	0.000521054	0.000592806
Desulfotomaculum ruminis	0.000564178	0.000340977	0.000391554	0.000603041	0.000492783	0.000538156	0.00059597	0.000774727	0.000357953	0.000379958	0.000418232	0.000171176	0.000614661	0.000416971	0.000525241	0.00064638	0.000695733	0.00044805	0.000593078	0.000519397	0.000462036	0.000358981	0.000374438	0.000470387	0.000557744	0.000533223	0.000166559	0.000340035	0.000108774	0.00032511	0.000746532	0.000675027	0.000659027	0.000799666	0.000677776	0.000756431	0.000852159	0.000881319	0.000864924	0.00097461	0.000924325	0.000507558	0.000878211	0.00109261	0.00093062	0.000976124	0.00082934	0.00068693	0.00079105
Desulfovibrio aespoeensis	0.000228794	0.000146904	0.000148394	0.00021255	0.000160045	0.000172446	0.000258249	0.000286267	0.000136972	0.00011736	0.000139182	6.86503e-05	0.000224857	0.000144116	0.000173758	0.000233253	0.000212518	0.000153909	0.000192525	0.000170717	0.000191293	0.000128162	0.000124406	0.000154412	0.000240184	0.000175646	6.26936e-05	0.000128453	3.69966e-05	0.000119462	0.000357957	0.000270917	0.000313858	0.000331226	0.000283196	0.000278792	0.000347823	0.000259293	0.00034611	0.000348923	0.000369513	0.000281182	0.000334051	0.000405439	0.000357594	0.000305546	0.000342321	0.000297722	0.000338831
Desulfovibrio africanus	0.000326629	0.00015289	0.000162946	0.000289972	0.000199409	0.000208722	0.000309407	0.000349251	0.000163679	0.000144573	0.000175032	8.01738e-05	0.000279311	0.00017622	0.000199993	0.000357531	0.000269913	0.00019284	0.000233185	0.000219826	0.000203426	0.000146842	0.000156633	0.00018605	0.000299093	0.000191503	7.77026e-05	0.00016188	5.08413e-05	0.00014234	0.000369809	0.000369696	0.000386589	0.00045847	0.000391875	0.000377077	0.000468481	0.000373773	0.000438248	0.000405023	0.000432951	0.000286376	0.000405612	0.000496844	0.00043395	0.000450242	0.00043275	0.000416827	0.000392635
Desulfovibrio alaskensis	0.000357731	0.000199147	0.000252979	0.000294577	0.000265591	0.000300304	0.000386143	0.00037819	0.000234221	0.000213963	0.000267624	0.000169133	0.000350582	0.000272669	0.000311886	0.000349084	0.000302075	0.000273143	0.000276669	0.00031688	0.000254606	0.000230343	0.000228179	0.000256139	0.0003774	0.000266464	0.00015548	0.000227857	0.000133171	0.000218158	0.000428988	0.000459743	0.000480002	0.000580156	0.000405403	0.0004086	0.000525272	0.000404965	0.000469195	0.000438162	0.00050015	0.000322211	0.000502478	0.000617426	0.000466307	0.000491865	0.000522995	0.000409593	0.000455851
Desulfovibrio desulfuricans	0.00118523	0.000355485	0.000369851	0.000597645	0.000453825	0.000470208	0.000973085	0.000768959	0.000350853	0.000302316	0.000397291	0.000205338	0.00110677	0.000692753	0.000435555	0.000678367	0.000725215	0.000424726	0.00050519	0.000529818	0.000467209	0.00031813	0.000348047	0.000397734	0.00281431	0.000438723	0.000216227	0.000345598	0.000164743	0.00033699	0.000978887	0.00354359	0.00387017	0.00681968	0.00166274	0.000838774	0.00277421	0.000703276	0.00269664	0.00076503	0.0030162	0.000540155	0.00325618	0.00565851	0.00102428	0.00294085	0.0047452	0.00080661	0.00163709
Desulfovibrio magneticus	0.000440077	0.000244819	0.000258518	0.00039488	0.00029891	0.000328129	0.000421433	0.00048742	0.000244082	0.000249633	0.000270223	0.000155689	0.000410303	0.000277919	0.000324211	0.000484231	0.000392809	0.000300895	0.000324751	0.000345236	0.0003133	0.000239339	0.000247935	0.000300527	0.000422609	0.000320415	0.000142492	0.000238622	0.000111792	0.000224082	0.000520103	0.000547526	0.000510677	0.000575171	0.00065586	0.000565016	0.000613496	0.000522231	0.000631204	0.000592887	0.00057529	0.000411873	0.000573449	0.00062286	0.000617926	0.000615537	0.000579529	0.000608184	0.000532258
Desulfovibrio salexigens	0.000337894	0.00020175	0.000212595	0.000297599	0.000240804	0.000248776	0.000255924	0.000349441	0.000197542	0.000196539	0.000234128	0.000137464	0.00033351	0.000224537	0.000274304	0.00038931	0.000326785	0.000246754	0.000241658	0.000292102	0.000241919	0.000220659	0.000220018	0.000248921	0.000350604	0.000266513	0.000134033	0.000205659	9.81158e-05	0.000186425	0.000433021	0.000419119	0.000398779	0.000467214	0.000483147	0.000441801	0.000501801	0.000461347	0.000476647	0.000511905	0.000441225	0.000307757	0.000463378	0.000546268	0.000501815	0.000507591	0.000456428	0.000487682	0.000428726
Desulfovibrio vulgaris	0.000759849	0.00034397	0.000359881	0.000558934	0.000405065	0.000444719	0.000784323	0.000758367	0.000352431	0.000341009	0.000348592	0.000195899	0.000656294	0.000458413	0.000475151	0.00069256	0.00061219	0.000425293	0.000516357	0.000508394	0.000444791	0.000367607	0.000358916	0.000390179	0.000895195	0.000494294	0.000171986	0.000319227	0.000116688	0.000305824	0.000922835	0.00111187	0.00123481	0.00163178	0.000883228	0.000776687	0.00113942	0.000727287	0.00113801	0.000844202	0.00120917	0.000754636	0.00122215	0.00164022	0.000971918	0.00117962	0.00136439	0.000887904	0.000969804
Desulfurispirillum indicum	0.00031114	0.000183012	0.00019477	0.000300693	0.000218557	0.000247058	0.000301336	0.000365423	0.000175962	0.000171324	0.000207351	0.000100033	0.000305522	0.00019852	0.000263322	0.000333783	0.000304951	0.000226891	0.000253942	0.000276851	0.000237731	0.000188698	0.000191491	0.000216609	0.00030671	0.000232591	9.63049e-05	0.000174138	6.25333e-05	0.000171488	0.000385941	0.000339357	0.000350079	0.000362118	0.000411356	0.000395415	0.000453974	0.00040057	0.000425361	0.000434995	0.000415399	0.00031009	0.000395431	0.000426057	0.000460968	0.000428106	0.000377868	0.000385592	0.000412422
Desulfurivibrio alkaliphilus	0.000241222	0.000157574	0.000160579	0.00024018	0.000178991	0.000201714	0.000265362	0.000309342	0.000149593	0.000144829	0.000158652	8.61398e-05	0.000249863	0.000164744	0.000200176	0.000274656	0.000246903	0.000189435	0.000201721	0.000202472	0.000184149	0.000157742	0.000152743	0.000174043	0.000234759	0.000198179	7.92372e-05	0.000143183	5.51888e-05	0.000136353	0.00031919	0.000275704	0.00027342	0.000287586	0.000342721	0.000298209	0.000354958	0.000296703	0.000351896	0.000341119	0.000341346	0.00026861	0.000314722	0.000355494	0.000379594	0.000349476	0.000317664	0.000308325	0.000308965
Desulfurobacterium thermolithotrophum	0.000111672	6.19367e-05	6.72228e-05	0.000102893	7.25308e-05	8.64979e-05	9.61596e-05	0.000118214	5.61748e-05	5.8526e-05	7.54761e-05	3.78394e-05	0.00011868	7.71222e-05	8.93806e-05	0.000149617	0.000114855	7.48548e-05	9.38652e-05	0.000101572	8.56078e-05	6.05887e-05	6.60931e-05	7.96683e-05	0.000124339	8.79214e-05	3.78782e-05	6.97376e-05	2.66553e-05	6.59231e-05	0.000125684	0.000154736	0.000119524	0.000142036	0.000209511	0.000198127	0.00016937	0.000202054	0.000167357	0.000204717	0.000150446	8.53708e-05	0.000148139	0.000176928	0.000183847	0.000187943	0.000149593	0.000213633	0.000138882
Desulfurococcus fermentans	9.45296e-05	2.98623e-05	3.35862e-05	4.20208e-05	3.55035e-05	3.41457e-05	4.54125e-05	4.8515e-05	2.6707e-05	2.66493e-05	3.10438e-05	2.59073e-05	5.5659e-05	5.65408e-05	3.85587e-05	4.72184e-05	5.31458e-05	4.43794e-05	5.83948e-05	4.06555e-05	4.95786e-05	4.58252e-05	4.00449e-05	4.24988e-05	3.75921e-05	5.61106e-05	1.82654e-05	3.7032e-05	1.27684e-05	3.1449e-05	4.00016e-05	4.41177e-05	4.81792e-05	4.30684e-05	7.49477e-05	3.21222e-05	7.637e-05	3.75166e-05	0.000114581	3.75503e-05	9.95452e-05	8.71776e-05	7.20777e-05	9.22976e-05	5.65435e-05	0.000114355	4.50309e-05	6.78135e-05	4.61705e-05
Desulfurococcus kamchatkensis	2.22855e-05	8.32762e-06	9.7687e-06	2.1658e-05	1.21393e-05	1.484e-05	1.50463e-05	2.26971e-05	6.47954e-06	7.12357e-06	8.09197e-06	3.43252e-06	1.87223e-05	1.00352e-05	1.06159e-05	3.35791e-05	2.21604e-05	9.42069e-06	1.28088e-05	1.45358e-05	1.1825e-05	8.36071e-06	9.45821e-06	1.23449e-05	2.60295e-05	1.28618e-05	4.97806e-06	8.4468e-06	3.79885e-06	9.04395e-06	2.62562e-05	3.96542e-05	2.55338e-05	3.53864e-05	5.88037e-05	4.91422e-05	3.55607e-05	4.04108e-05	4.35706e-05	3.63061e-05	2.80833e-05	1.44543e-05	2.91409e-05	4.50323e-05	4.03974e-05	4.09389e-05	3.19989e-05	6.40324e-05	2.68278e-05
Desulfurococcus mucosus	5.42443e-05	4.57369e-05	4.02833e-05	6.16641e-05	4.0278e-05	4.98101e-05	6.93498e-05	7.79267e-05	3.57784e-05	3.92053e-05	3.90867e-05	4.17623e-05	6.14344e-05	4.58087e-05	4.63071e-05	6.8889e-05	8.23009e-05	4.54577e-05	5.34683e-05	4.55305e-05	5.56759e-05	4.63543e-05	5.44991e-05	4.11496e-05	5.14562e-05	4.66852e-05	5.53201e-05	4.13069e-05	5.33105e-05	6.58286e-05	8.87278e-05	5.40798e-05	6.44701e-05	7.05275e-05	6.61091e-05	6.47239e-05	8.9344e-05	7.02097e-05	6.83804e-05	7.18205e-05	7.72291e-05	5.10418e-05	7.20777e-05	7.22005e-05	9.63619e-05	7.53823e-05	6.88313e-05	6.71559e-05	7.86307e-05
Dichelobacter nodosus	0.000156427	7.85269e-05	8.45446e-05	0.00013556	9.59459e-05	0.000117552	0.000137742	0.000168999	7.78109e-05	5.84748e-05	8.63144e-05	3.57554e-05	0.000133912	9.05954e-05	0.000100179	0.000176411	0.000143291	8.63185e-05	0.000122701	0.000108638	0.000107225	7.24948e-05	7.98609e-05	9.35647e-05	0.000123298	0.000110552	3.37984e-05	7.24158e-05	2.28353e-05	6.8066e-05	0.000190707	0.00017356	0.000166779	0.000181427	0.000232058	0.000196329	0.00022569	0.0001923	0.000201635	0.000212182	0.000219735	0.000114505	0.000186428	0.000227022	0.000219806	0.00022119	0.000187955	0.000224648	0.000180754
Dickeya dadantii	0.000438179	0.000292117	0.000300413	0.000407832	0.000330655	0.000350457	0.000458365	0.000513427	0.000270056	0.000306416	0.000327014	0.000209465	0.000462535	0.000314018	0.000387174	0.000493093	0.000409478	0.000345047	0.000364622	0.00038455	0.000358691	0.000302838	0.000332563	0.000347006	0.00042639	0.000366511	0.000186621	0.000290693	0.000149844	0.000285026	0.000525947	0.000450881	0.000491093	0.000471464	0.000554847	0.000539006	0.000584835	0.000505403	0.000564664	0.00057513	0.000595934	0.000511021	0.000577433	0.000586536	0.000649446	0.000577333	0.000527645	0.000625775	0.000571759
Dickeya zeae	0.000105917	6.79872e-05	6.35973e-05	0.000105052	7.62894e-05	7.90092e-05	9.94424e-05	0.000122659	5.72454e-05	5.89873e-05	7.3122e-05	3.72673e-05	0.000106304	6.97817e-05	7.9924e-05	0.000135216	9.34792e-05	7.11659e-05	8.00054e-05	7.5273e-05	8.62853e-05	6.07474e-05	6.23556e-05	7.56208e-05	9.78709e-05	8.18341e-05	2.90823e-05	5.8355e-05	2.90612e-05	5.59338e-05	0.000123544	0.000113982	0.000124896	0.000107385	0.000108138	0.000115664	0.000153919	0.00012552	0.000135183	0.000141718	0.000139664	8.78552e-05	0.000133015	0.000146187	0.000154835	0.000135808	0.000129158	0.000144751	0.000131471
Dictyoglomus thermophilum	0.000106407	0.000113334	0.000103679	0.000102174	7.7356e-05	8.99331e-05	9.35606e-05	0.000117363	6.9472e-05	7.28757e-05	8.40094e-05	9.87666e-05	0.000116776	0.000106856	9.46275e-05	0.000128431	0.000206373	8.70563e-05	0.000105689	0.000109935	0.000122438	0.000116309	0.00012658	9.51837e-05	0.000108502	0.000117621	0.000146273	9.5799e-05	0.000145327	0.000117697	0.000144532	0.00014335	0.000118022	0.000143997	0.000212217	0.00018722	0.000162647	0.000190906	0.000173493	0.00021942	0.000146016	8.71776e-05	0.000164517	0.000173579	0.000207648	0.000199566	0.0001551	0.000197111	0.000153927
Dictyoglomus turgidum	0.000132488	6.42788e-05	7.02944e-05	0.000122105	7.65942e-05	8.80094e-05	9.47917e-05	0.000136277	5.09349e-05	4.64826e-05	6.90025e-05	2.87678e-05	0.000120013	7.52174e-05	8.37676e-05	0.000155295	0.000136885	7.09957e-05	0.000105689	8.53809e-05	9.46613e-05	5.30217e-05	6.17072e-05	8.32436e-05	0.000109653	9.62177e-05	3.2451e-05	6.44841e-05	1.97329e-05	6.13224e-05	0.000120416	0.000153248	0.000115596	0.000141137	0.000220243	0.000181227	0.000153684	0.000185761	0.000178052	0.000203473	0.00013047	6.5722e-05	0.000148582	0.000168964	0.000188285	0.000212472	0.000143108	0.000198591	0.000131175
Dinoroseobacter shibae	0.000222304	0.000118278	0.000133438	0.000215644	0.000149938	0.000168599	0.000248948	0.000281066	0.000116857	0.000101882	0.000121919	6.68115e-05	0.000209435	0.000133663	0.000158811	0.00025257	0.000196568	0.000154136	0.000181622	0.000159804	0.000175712	0.000115992	0.000121508	0.000137143	0.00021536	0.000151837	5.78278e-05	0.000117946	3.91704e-05	0.000108748	0.000321659	0.000236114	0.00026435	0.000225884	0.000306826	0.000327335	0.000313618	0.000248574	0.000332171	0.000307528	0.000325131	0.000264921	0.000324534	0.000313216	0.000360232	0.000317939	0.000295332	0.000317778	0.000327418
Dyadobacter fermentans	0.00088744	0.000340847	0.000299607	0.000662691	0.000390539	0.000407687	0.000460964	0.000586625	0.000242279	0.000227493	0.000326278	0.000149437	0.0005531	0.000356156	0.000343063	0.000928306	0.000565255	0.000288523	0.000372702	0.000452219	0.000370885	0.000241296	0.000281	0.000348962	0.00059813	0.000362289	0.000136578	0.000264323	9.1299e-05	0.000268482	0.000557059	0.000999377	0.000665266	0.000849926	0.00131614	0.000973495	0.000803684	0.000830511	0.00102702	0.000874062	0.000675336	0.000358648	0.000694144	0.000938234	0.000848538	0.000937236	0.000754085	0.00130679	0.000559901
Edwardsiella ictaluri	0.000120121	6.60354e-05	6.77767e-05	0.000106419	8.33495e-05	8.09329e-05	0.000104093	0.000106582	6.0457e-05	6.29334e-05	8.26853e-05	3.976e-05	0.000118172	7.41953e-05	8.13272e-05	0.000130093	9.77282e-05	7.80896e-05	0.00011009	8.18029e-05	8.86872e-05	7.32356e-05	6.8e-05	7.95334e-05	9.03086e-05	8.43377e-05	4.15462e-05	6.8759e-05	3.04541e-05	6.08812e-05	0.000133586	0.000118057	0.000120679	0.00012659	0.000136547	0.000123095	0.000161645	0.000124234	0.000138076	0.000133914	0.000161897	0.000104417	0.000149024	0.000157427	0.000170016	0.000137261	0.000122979	0.000185603	0.000138363
Edwardsiella tarda	0.000108917	5.79681e-05	6.60143e-05	0.000110233	7.56291e-05	7.99023e-05	0.000114215	0.000125969	6.13585e-05	5.77061e-05	7.16017e-05	3.42434e-05	0.000113666	7.24763e-05	8.80384e-05	0.00013757	0.000112371	7.83166e-05	9.10407e-05	8.42181e-05	8.47456e-05	6.0377e-05	6.8e-05	7.21804e-05	0.000104556	9.24377e-05	3.32744e-05	6.58747e-05	2.30041e-05	5.49885e-05	0.000111198	0.000115275	0.000104966	0.00012847	0.000147641	0.00015342	0.000142597	0.00013506	0.000157363	0.000149183	0.000157133	9.94488e-05	0.000148213	0.00013532	0.000179087	0.000151363	0.00012408	0.000220538	0.000123467
Eggerthella lenta	0.00211798	0.00194554	0.00236226	0.00216155	0.00242897	0.00283038	0.0038271	0.00388517	0.0026276	0.00248377	0.00202961	0.00161292	0.00267608	0.00174268	0.00324021	0.00212898	0.00253289	0.00265788	0.00237225	0.00326335	0.00240016	0.00280608	0.00225029	0.00243909	0.00256169	0.00252709	0.00114855	0.00164898	0.000842036	0.00176937	0.00680208	0.00217432	0.00449471	0.00312634	0.00162639	0.00282544	0.00509143	0.00295277	0.00325087	0.00363729	0.00552271	0.00558027	0.00436833	0.00397185	0.00555458	0.00262855	0.0043781	0.00169599	0.00578192
Ehrlichia canis	4.8122e-05	3.01876e-05	3.27302e-05	5.06552e-05	3.46401e-05	3.75122e-05	3.59743e-05	5.3149e-05	2.72141e-05	3.10567e-05	3.51633e-05	2.0023e-05	5.33108e-05	3.57271e-05	3.63013e-05	5.61498e-05	5.28844e-05	3.79098e-05	4.04625e-05	4.34284e-05	4.16953e-05	3.25962e-05	3.35614e-05	4.1352e-05	4.39487e-05	4.75197e-05	1.71799e-05	3.2242e-05	1.09745e-05	2.71318e-05	5.74508e-05	5.02632e-05	5.59203e-05	5.77786e-05	6.04271e-05	5.46557e-05	7.27137e-05	6.90306e-05	6.11917e-05	7.04633e-05	5.79218e-05	4.40405e-05	6.00524e-05	6.99675e-05	6.97949e-05	7.34165e-05	6.09998e-05	6.32104e-05	5.89916e-05
Ehrlichia chaffeensis	6.41014e-05	4.16381e-05	3.98301e-05	5.90737e-05	4.25636e-05	5.05659e-05	5.4577e-05	6.71456e-05	3.35246e-05	3.43366e-05	4.53641e-05	2.37007e-05	6.11805e-05	4.41827e-05	4.92356e-05	7.34586e-05	6.75926e-05	4.16553e-05	5.34026e-05	4.82141e-05	5.06872e-05	4.50314e-05	5.02277e-05	5.48436e-05	5.3429e-05	5.69452e-05	1.83028e-05	4.30065e-05	1.20086e-05	4.03354e-05	6.81509e-05	6.94111e-05	5.69023e-05	6.93017e-05	8.54999e-05	7.71892e-05	7.1888e-05	9.32556e-05	7.93388e-05	9.78343e-05	6.99575e-05	5.36014e-05	7.38483e-05	7.91228e-05	9.41748e-05	8.34162e-05	7.66015e-05	8.63903e-05	7.70744e-05
Ehrlichia ruminantium	9.56929e-05	4.31345e-05	4.94478e-05	8.30342e-05	5.3687e-05	5.94287e-05	5.41667e-05	8.88024e-05	3.72996e-05	3.53104e-05	4.96308e-05	2.5417e-05	7.74276e-05	5.08263e-05	6.54034e-05	0.000110084	8.49157e-05	5.30056e-05	6.07595e-05	6.70882e-05	5.70924e-05	4.29677e-05	4.71004e-05	5.69348e-05	7.86913e-05	6.48487e-05	2.25697e-05	4.40881e-05	1.44356e-05	4.16904e-05	8.51886e-05	0.000115275	8.50935e-05	9.30015e-05	0.000163424	0.000106435	0.000107213	0.000114051	0.000119929	0.000123169	9.34438e-05	6.09039e-05	0.000106014	0.000116414	0.000114566	0.000132645	9.56907e-05	0.000148285	9.60466e-05
Elusimicrobium minutum	0.000244406	0.000171562	0.000175635	0.000261047	0.000203472	0.000216691	0.000220907	0.000294116	0.000145818	0.000143445	0.000184546	8.17266e-05	0.000266491	0.000177613	0.000208961	0.000283172	0.000275077	0.000191138	0.00023844	0.000218797	0.000213034	0.000164039	0.000171125	0.000213843	0.000221278	0.000224492	8.41779e-05	0.000158274	4.68525e-05	0.000150627	0.000261245	0.000262831	0.00025297	0.000295268	0.000296905	0.000307558	0.000308016	0.000348583	0.000359786	0.000364758	0.000299555	0.000205372	0.00030941	0.000339268	0.000369237	0.000364091	0.000289887	0.00028794	0.00032601
Enterobacter aerogenes	0.000109407	6.85077e-05	7.32149e-05	0.000102749	8.75652e-05	8.36123e-05	9.79378e-05	0.000119065	6.01189e-05	6.94933e-05	8.62163e-05	4.56443e-05	0.000115126	7.8516e-05	8.78553e-05	0.000144979	0.00010067	8.38782e-05	9.02524e-05	8.87801e-05	8.18509e-05	6.92669e-05	6.82669e-05	7.74422e-05	0.000109817	8.14414e-05	4.67114e-05	7.12312e-05	3.51816e-05	6.27719e-05	0.000134573	0.000124008	0.00012039	0.000127162	0.000157922	0.000150064	0.000152504	0.000129808	0.000156311	0.000162077	0.000161228	0.000104417	0.000151164	0.000158022	0.000176127	0.000162474	0.000139131	0.000180014	0.000144811
Enterobacter asburiae	7.87339e-05	4.49561e-05	4.11897e-05	6.82118e-05	5.25188e-05	5.84668e-05	6.48359e-05	8.32227e-05	4.14127e-05	3.8334e-05	4.762e-05	2.52535e-05	8.84706e-05	4.48331e-05	6.63186e-05	8.36361e-05	7.13841e-05	5.61269e-05	5.5833e-05	7.10688e-05	5.63534e-05	5.18047e-05	4.46214e-05	4.79629e-05	7.20058e-05	6.15106e-05	2.43289e-05	4.38821e-05	1.85088e-05	4.08396e-05	0.000102802	8.03435e-05	8.93107e-05	7.96806e-05	9.84872e-05	9.03737e-05	0.000115056	8.9504e-05	0.000105639	0.00010315	0.000120357	9.17699e-05	0.000106973	0.00010912	0.00012235	0.000100937	9.88111e-05	0.00010768	0.000112277
Enterobacter cloacae	0.000471791	0.000260759	0.000286666	0.000666432	0.000346451	0.000339533	0.000453714	0.000544919	0.000251688	0.000251631	0.000381696	0.000167049	0.000602793	0.000311741	0.000345686	0.000587115	0.00043373	0.000347374	0.000429323	0.000341166	0.000455323	0.000287598	0.000272763	0.000340665	0.000407978	0.000417025	0.000156715	0.000299758	0.000117701	0.000261361	0.000529815	0.000415496	0.000444531	0.00046419	0.000490362	0.000507723	0.0005524	0.000501329	0.000517499	0.000543009	0.000553893	0.000429414	0.000564522	0.000554753	0.000680452	0.000568615	0.000515103	0.000556481	0.00056331
Enterobacter cloacae complex	1.87957e-05	1.11252e-05	1.14807e-05	3.20193e-05	1.57455e-05	1.53896e-05	2.36637e-05	2.61962e-05	1.10997e-05	9.58351e-06	1.41732e-05	5.06705e-06	2.32917e-05	1.11967e-05	1.29953e-05	2.31938e-05	1.57542e-05	1.1861e-05	1.83264e-05	1.19864e-05	1.68136e-05	9.47195e-06	1.07549e-05	1.30869e-05	1.65493e-05	1.41872e-05	5.01549e-06	1.0301e-05	3.73554e-06	1.00838e-05	2.14823e-05	1.7466e-05	1.70996e-05	2.03492e-05	1.60538e-05	2.8047e-05	2.59481e-05	2.51897e-05	2.06895e-05	1.68524e-05	3.25131e-05	1.68634e-05	2.99524e-05	2.24045e-05	4.43213e-05	2.11105e-05	2.1353e-05	4.5209e-05	2.17883e-05
Enterococcus faecalis	0.000893317	0.000760611	0.000933767	0.000966046	0.00088129	0.00124051	0.000845192	0.00121042	0.00079428	0.000734958	0.000891245	0.000443694	0.0011128	0.000786275	0.000976842	0.00104891	0.00124883	0.000854616	0.00112717	0.00108151	0.000977161	0.000868932	0.000791477	0.00105026	0.000940952	0.0010068	0.000454725	0.000741824	0.000334869	0.000775542	0.00132532	0.000962634	0.00130194	0.00098428	0.000819915	0.00113566	0.00114101	0.00156905	0.00128704	0.00144218	0.00286784	0.00100834	0.00128729	0.0011532	0.00203795	0.00173003	0.00123841	0.000957197	0.00140624
Enterococcus faecium	0.00145603	0.00119658	0.00157931	0.00214306	0.00158547	0.00191051	0.00214588	0.00288064	0.00121996	0.00101365	0.00144493	0.000424284	0.00165898	0.0013396	0.00128208	0.00185204	0.0021378	0.00143314	0.00259295	0.00111599	0.00206894	0.00096598	0.00111798	0.00177881	0.00164912	0.00162137	0.00052337	0.00136797	0.00027968	0.00116607	0.00145767	0.00125464	0.00113938	0.00166398	0.00136394	0.00170128	0.00153524	0.00209697	0.00158844	0.00164531	0.00322724	0.00131452	0.00171474	0.00146828	0.00261567	0.00295119	0.00163078	0.000978405	0.00175166
Enterococcus hirae	0.00021759	0.000139683	0.000170701	0.000214493	0.000178533	0.000210302	0.000181103	0.000252505	0.000149818	0.000165687	0.000193766	0.000103302	0.000259763	0.000207765	0.000224519	0.000264825	0.000352998	0.000200842	0.000261101	0.000237403	0.000196405	0.00018764	0.000184969	0.000232799	0.000226484	0.000276528	0.000100871	0.000162858	7.54705e-05	0.000161247	0.000415737	0.000278097	0.000308544	0.000336947	0.000431197	0.000385826	0.000393527	0.000526733	0.000422907	0.000535091	0.0467364	0.000295636	0.00121462	0.000409012	0.000705604	0.000604597	0.000437277	0.000401949	0.000438805
Erwinia amylovora	9.2448e-05	5.09416e-05	5.51378e-05	9.03735e-05	6.2474e-05	6.80166e-05	8.05661e-05	8.81404e-05	5.20617e-05	4.59701e-05	6.16461e-05	3.12604e-05	0.000105035	5.66802e-05	7.29077e-05	9.79678e-05	8.14511e-05	6.3618e-05	6.11536e-05	7.26342e-05	6.71313e-05	6.14354e-05	5.54145e-05	6.18593e-05	7.87461e-05	6.94142e-05	2.88203e-05	5.16079e-05	2.08304e-05	5.13961e-05	0.000132516	0.000102661	0.000115653	9.99481e-05	0.000118149	0.000114945	0.000144956	0.000107619	0.000125364	0.000119889	0.000136822	9.7115e-05	0.000131245	0.000133013	0.000147566	0.000121449	0.000119491	0.000128147	0.000145626
Erwinia billingiae	0.000211161	0.000121141	0.00015207	0.000216364	0.000171067	0.00019134	0.000290257	0.000304236	0.000132746	0.000128378	0.000151639	7.96017e-05	0.000218257	0.000150156	0.000177236	0.000244746	0.000199509	0.000172807	0.000202904	0.000174787	0.000185504	0.000125411	0.000126504	0.00016615	0.000212675	0.000172259	7.92747e-05	0.000138703	6.76828e-05	0.000127466	0.000287583	0.000224082	0.000254472	0.000237979	0.000262542	0.000283826	0.000281124	0.000265511	0.000287987	0.000300515	0.000306994	0.000228107	0.000301147	0.000292747	0.000347881	0.000271786	0.000257459	0.000316052	0.000294439
Erwinia pyrifoliae	7.92849e-05	4.27441e-05	5.14619e-05	0.000100807	6.06963e-05	6.30012e-05	7.00337e-05	8.71001e-05	4.20889e-05	4.71488e-05	6.48829e-05	3.04432e-05	0.000107129	5.32887e-05	6.17428e-05	9.01442e-05	8.20394e-05	7.32657e-05	7.12035e-05	6.58359e-05	8.34522e-05	4.87885e-05	5.56814e-05	5.88237e-05	7.66637e-05	9.28304e-05	3.00929e-05	4.99597e-05	2.46081e-05	5.40746e-05	7.90978e-05	7.63328e-05	7.8739e-05	8.17237e-05	9.39777e-05	9.07333e-05	9.58311e-05	9.42203e-05	9.92393e-05	9.29708e-05	0.000103557	7.08412e-05	9.8784e-05	0.000110236	0.000106847	0.000103672	9.00619e-05	9.88022e-05	9.81958e-05
Erwinia tasmaniensis	0.000167937	9.87604e-05	0.000118483	0.000179164	0.00012764	0.000129919	0.000198338	0.000228862	9.7982e-05	9.0659e-05	0.00012442	6.65254e-05	0.000159932	0.000117913	0.000140141	0.000220653	0.000145252	0.000133365	0.000169601	0.000132298	0.000148674	9.23382e-05	0.000107396	0.00012581	0.00016911	0.000130287	6.35919e-05	0.000113362	5.61174e-05	9.8349e-05	0.000194823	0.000166444	0.00016649	0.000156092	0.000193367	0.000231568	0.000207762	0.000190263	0.000210138	0.000217271	0.000217478	0.000176538	0.00021129	0.000202161	0.000246694	0.000222301	0.00019132	0.000233443	0.000218476
Erysipelothrix rhusiopathiae	0.0015388	0.000918836	0.00112335	0.00153793	0.00155311	0.0017494	0.000764626	0.00178267	0.000933787	0.00159906	0.00168509	0.000685809	0.00274982	0.00150607	0.00163856	0.0019874	0.00268403	0.00228026	0.0020406	0.00216069	0.00158879	0.00172405	0.00145172	0.00179365	0.00147848	0.00226519	0.00083025	0.000954642	0.000586563	0.000996914	0.00304654	0.00123594	0.00156184	0.00287267	0.00147217	0.00231448	0.00300326	0.00309716	0.0017458	0.00347453	0.00360887	0.0016167	0.00293062	0.00219512	0.00378108	0.00266086	0.00226947	0.00156596	0.00359367
Erythrobacter litoralis	0.000191263	0.000130705	0.000146531	0.000184201	0.000154001	0.000189141	0.000251684	0.000250614	0.000137479	0.000129096	0.000143154	9.61105e-05	0.000194077	0.000146672	0.000184374	0.000211652	0.000195587	0.000171615	0.000182935	0.000176755	0.000160869	0.000142555	0.000144276	0.000154412	0.000187412	0.000156894	9.39094e-05	0.000129535	7.53438e-05	0.00012088	0.00025359	0.000195684	0.00019757	0.00020766	0.000215012	0.000223178	0.000265732	0.000231424	0.000255024	0.000237291	0.000247317	0.000211018	0.000246259	0.000253893	0.000287478	0.000253496	0.00023372	0.000234758	0.000255309
Escherichia blattae	0.000174733	0.000102859	0.000118483	0.000205499	0.000143843	0.000144827	0.000224053	0.000230848	0.000106659	9.71676e-05	0.000132414	6.44414e-05	0.000190205	0.000126787	0.000143436	0.000213175	0.000176564	0.000128541	0.000172228	0.000140751	0.000142392	0.00010779	0.000117351	0.000129385	0.000171904	0.000145947	5.79027e-05	0.000120109	4.70213e-05	0.000110008	0.000195646	0.000211726	0.000173942	0.000193276	0.00025199	0.000232407	0.000239135	0.000222742	0.000242049	0.000210711	0.000249323	0.00015704	0.000225529	0.000217644	0.00028246	0.000234437	0.000201966	0.000309558	0.000209138
Escherichia coli	0.0226204	0.000540124	0.000683658	0.111342	0.00203757	0.00125522	0.000876516	0.00415518	0.000910799	0.000600737	0.0258376	0.000307292	0.0323927	0.000548172	0.000670629	0.0343755	0.00804378	0.000796048	0.00892402	0.000749017	0.0155425	0.000471004	0.00051757	0.000617311	0.012449	0.0102465	0.00030572	0.0149284	0.00159127	0.00306291	0.000945058	0.00135051	0.000809573	0.000973983	0.00124489	0.00104193	0.00109861	0.000955816	0.0012532	0.00102313	0.00103808	0.000773457	0.00103299	0.00139756	0.00118793	0.00109475	0.00089346	0.0014157	0.00173195
Escherichia fergusonii	0.000133346	5.6862e-05	6.30434e-05	0.000330266	0.000125558	7.57801e-05	0.000105051	0.000137412	6.0626e-05	4.94038e-05	0.000157279	3.51833e-05	0.00027436	6.39278e-05	8.5842e-05	0.000185273	0.00012453	6.58313e-05	0.000101222	8.5694e-05	0.000216791	6.22291e-05	5.83511e-05	6.65139e-05	0.000129325	0.00012523	3.31247e-05	8.16867e-05	3.86216e-05	6.48832e-05	0.000122886	0.000110553	0.000110974	0.000107712	0.000139433	0.000129328	0.00013434	0.000125413	0.000137024	0.000137081	0.000142506	0.000102159	0.00013331	0.0001412	0.000165707	0.000132133	0.000123529	0.000154533	0.000164154
Ethanoligenens harbinense	0.00317972	0.00199375	0.00232002	0.004299	0.00298021	0.00327201	0.00455534	0.00545222	0.00197913	0.00139812	0.00215026	0.000578788	0.00382664	0.00212527	0.00225489	0.00381742	0.00345866	0.00236232	0.00390227	0.00256764	0.00309241	0.00137729	0.00174782	0.00250662	0.00331194	0.00239675	0.000684652	0.00196965	0.000336662	0.0019869	0.00252841	0.00320488	0.00352985	0.00369309	0.00224591	0.00317722	0.00442339	0.00418064	0.00350923	0.00306668	0.00391979	0.00226677	0.00391352	0.00355323	0.00385782	0.00378527	0.00315253	0.00238523	0.00388618
Eubacterium eligens	0.0109697	0.0109001	0.0122253	0.0136056	0.0121721	0.015272	0.0108363	0.0164142	0.0105064	0.00985513	0.0140215	0.00507984	0.0150113	0.0117399	0.0134074	0.012479	0.0173844	0.0131078	0.014276	0.0122303	0.013947	0.0109607	0.0113194	0.0163772	0.011726	0.0140391	0.00466631	0.0100708	0.00201552	0.00927764	0.0134059	0.0418995	0.0124807	0.0144311	0.0101619	0.0145915	0.0145968	0.019043	0.0152473	0.0186951	0.0167456	0.0108206	0.017332	0.0156878	0.0198346	0.0167382	0.0143528	0.0105667	0.0180033
Eubacterium limosum	0.00310503	0.00222731	0.00271394	0.00360961	0.00295243	0.00354882	0.0033013	0.00450414	0.00243868	0.00215245	0.00296014	0.0011226	0.00391974	0.00259479	0.00309434	0.0037468	0.0040081	0.00286332	0.00359722	0.00323893	0.00302571	0.00238169	0.00258945	0.00329541	0.00327467	0.00319168	0.00110824	0.00250298	0.000575631	0.00230388	0.00424371	0.00373125	0.00430447	0.00467214	0.00322455	0.00419675	0.00546355	0.00561463	0.00460928	0.00564442	0.00540077	0.00338751	0.00503894	0.00548277	0.0055576	0.00507412	0.00460276	0.00329031	0.00544301
Eubacterium rectale	0.025477	0.0230653	0.0399319	0.0398483	0.0354832	0.0477329	0.0299758	0.0346947	0.0261345	0.0193793	0.0296074	0.0134698	0.0381278	0.0215678	0.0321548	0.0257245	0.0355026	0.0249052	0.0324564	0.0276956	0.0377419	0.0229857	0.023029	0.0374751	0.203426	0.0264108	0.0153212	0.0264816	0.00846795	0.0435768	0.0356775	0.0683945	0.0252703	0.0425767	0.0150789	0.060601	0.0534918	0.0548117	0.0439157	0.035556	0.0655009	0.0212442	0.0329095	0.0259433	0.0656622	0.0285083	0.0278111	0.018063	0.0364014
Exiguobacterium sibiricum	0.000265405	0.000176246	0.000200107	0.000289828	0.000226938	0.000256196	0.000260711	0.000336768	0.000173652	0.00018347	0.000222701	0.000107716	0.000316374	0.000228486	0.000248191	0.000339253	0.000357313	0.000239433	0.000305702	0.000275867	0.000245491	0.000194572	0.000207127	0.000240489	0.00025202	0.000285806	0.000120821	0.000191598	8.06411e-05	0.000181635	0.000493435	0.000330172	0.000376364	0.000374376	0.000337851	0.000391939	0.000468658	0.000472066	0.000408091	0.000509078	0.000475744	0.000337268	0.000464042	0.000472876	0.000545236	0.000449815	0.000400017	0.000374002	0.00050632
Ferrimonas balearica	0.000274528	0.000143912	0.000154285	0.000279251	0.000177721	0.00020989	0.000276715	0.000316341	0.000142099	0.000116283	0.000160025	7.04892e-05	0.000259382	0.000157264	0.000182483	0.000316266	0.000241019	0.00016316	0.000211443	0.000176129	0.000195666	0.000126786	0.000134513	0.000170872	0.000252678	0.00016951	6.98051e-05	0.000143647	4.88785e-05	0.000132477	0.000261574	0.000311671	0.000279197	0.000295104	0.000388628	0.000350348	0.000338623	0.00030024	0.000355052	0.000335917	0.000352713	0.000237894	0.000333166	0.000347307	0.000395354	0.000352553	0.000319071	0.000441486	0.00030185
Ferroglobus placidus	0.000127101	7.62498e-05	8.2329e-05	0.000104692	8.99524e-05	0.000108071	0.000125705	0.000146113	7.73601e-05	7.8513e-05	9.32294e-05	5.00167e-05	0.000138227	8.71574e-05	0.000113663	0.000131616	0.000132701	0.000102436	0.000108776	0.000111903	0.000101374	8.85812e-05	8.97386e-05	0.000100176	0.000107406	0.00011551	4.18082e-05	8.27683e-05	2.77105e-05	7.61646e-05	0.000126589	0.000108936	0.000119466	0.000134926	0.000114902	0.000132444	0.000140356	0.000159928	0.000146755	0.000179269	0.000144846	0.000111419	0.00014445	0.000160925	0.000169502	0.000152645	0.000139743	0.000124448	0.000152963
Fervidicoccus fontis	7.68972e-05	4.35899e-05	6.09285e-05	7.78536e-05	6.54707e-05	6.35509e-05	8.39857e-05	0.000102704	4.53005e-05	4.31002e-05	5.5712e-05	2.61934e-05	8.65031e-05	5.57045e-05	7.19926e-05	8.83441e-05	7.87055e-05	6.77041e-05	7.56045e-05	6.96823e-05	6.57148e-05	5.02172e-05	5.0304e-05	6.21966e-05	7.73761e-05	6.97087e-05	2.635e-05	5.60888e-05	1.63773e-05	4.585e-05	7.21016e-05	7.36805e-05	7.24999e-05	8.04161e-05	8.96486e-05	8.05453e-05	9.19978e-05	9.78648e-05	9.88886e-05	9.83998e-05	8.99334e-05	5.78173e-05	9.96693e-05	0.000114776	0.000112765	0.00011333	8.82876e-05	9.6665e-05	9.56019e-05
Fervidobacterium nodosum	0.000113509	6.34331e-05	7.35674e-05	0.000117428	9.17809e-05	0.000104567	0.000131176	0.00014999	6.85705e-05	6.71871e-05	8.41075e-05	3.64501e-05	0.000138164	8.88764e-05	9.56647e-05	0.000149687	0.000127472	9.52852e-05	0.000119417	0.000108862	0.000105932	7.25477e-05	7.95176e-05	0.000101322	0.00011316	0.000104759	3.81402e-05	7.14887e-05	2.67397e-05	7.23831e-05	0.00013054	0.000129248	0.00011987	0.000152415	0.000159275	0.000174994	0.000169665	0.000186511	0.000167269	0.000207318	0.000156213	9.58352e-05	0.000169091	0.000193974	0.000202502	0.000196233	0.000156201	0.000171054	0.000173121
Fervidobacterium pennivorans	0.000433036	0.000202726	0.00016924	0.000361998	0.000233998	0.000222325	0.000311185	0.000359087	0.000153706	0.000164406	0.000173561	0.000105427	0.000273472	0.000191876	0.000174979	0.000459445	0.000296649	0.000191308	0.000242841	0.000216292	0.00020589	0.000151234	0.000160027	0.000199205	0.000281995	0.000203333	8.71347e-05	0.000164455	7.91638e-05	0.000149241	0.000299683	0.000494804	0.0003335	0.000409272	0.000768417	0.000469488	0.000373889	0.000385135	0.000544326	0.000417464	0.000345692	0.000233302	0.000350281	0.000425536	0.000415167	0.00048272	0.000361104	0.000641968	0.000301702
Fibrobacter succinogenes	0.00146117	0.000823784	0.000967404	0.00140971	0.00105454	0.00119153	0.00119481	0.00159873	0.000739513	0.000723683	0.001024	0.000466414	0.00134838	0.000958035	0.00100491	0.00171814	0.00145102	0.000955633	0.00129224	0.00109591	0.00113082	0.000771196	0.000829882	0.00110875	0.00141085	0.00108893	0.000471456	0.000860337	0.000325456	0.000819155	0.00128499	0.00176031	0.00126785	0.00161633	0.00230651	0.00201747	0.0015136	0.00195901	0.0018951	0.00210462	0.00147889	0.000917247	0.00155	0.00163233	0.00195992	0.00196943	0.00149691	0.00209951	0.00146478
Filifactor alocis	0.00101938	0.000699455	0.000859394	0.00115133	0.000941326	0.00109046	0.000949832	0.00145961	0.000692635	0.000655112	0.000903653	0.000368015	0.00131887	0.000885883	0.00110429	0.00127995	0.00139428	0.00089593	0.001192	0.00130075	0.000989355	0.000776223	0.000876677	0.00111482	0.00110486	0.00110233	0.00035857	0.000736828	0.000184139	0.000777275	0.00165233	0.00155143	0.001624	0.00202969	0.00139875	0.00199457	0.00261781	0.002421	0.00163973	0.00239089	0.00209154	0.000854461	0.00189807	0.0026968	0.00230452	0.00205532	0.00203214	0.00136359	0.00198185
Finegoldia magna	0.000705972	0.000530626	0.000640807	0.00076616	0.000697271	0.000789405	0.00060322	0.000993376	0.000531435	0.000623902	0.000736321	0.000306025	0.000986504	0.000696981	0.00079869	0.000856855	0.00107462	0.00073907	0.000940359	0.000840257	0.000720769	0.000670497	0.000638696	0.000793985	0.000791899	0.000952064	0.00027398	0.000560218	0.000153959	0.000566334	0.00114482	0.000846323	0.000920374	0.00109804	0.000942844	0.00118325	0.00122628	0.00140248	0.00110285	0.00161738	0.0012487	0.000720909	0.00124428	0.00131591	0.00142169	0.00133799	0.00110099	0.00093821	0.00132368
Flavobacteriaceae bacterium	0.000299874	0.000116457	9.70324e-05	0.000239389	0.000133075	0.000136652	0.000142803	0.000220067	7.33597e-05	7.87693e-05	0.000112895	4.68702e-05	0.000200741	0.000129017	0.000130014	0.000349499	0.000232848	0.00010987	0.000141816	0.00015721	0.000134324	8.59883e-05	9.57644e-05	0.000122302	0.00022073	0.000140105	4.77594e-05	9.32238e-05	3.09606e-05	9.23302e-05	0.000202889	0.000391367	0.000238643	0.000316025	0.000583077	0.000427417	0.000308959	0.000355336	0.000419575	0.000386926	0.000243556	0.000115785	0.00026876	0.000381546	0.000354249	0.000396398	0.000305611	0.000531082	0.000217216
Flavobacterium branchiophilum	0.000341507	0.000147555	0.000159874	0.000273063	0.00018153	0.000178836	0.000198474	0.000284754	0.000109871	0.000125764	0.000171059	8.81421e-05	0.000266871	0.000182538	0.000194197	0.000433551	0.000293381	0.000177574	0.000203955	0.00021911	0.000197083	0.000137158	0.000141683	0.000190098	0.000300243	0.000197983	8.85945e-05	0.000149776	6.78095e-05	0.000144388	0.000239186	0.000461166	0.000259729	0.000379198	0.000684901	0.000550872	0.000353484	0.000425117	0.000459113	0.000482046	0.000280331	0.000133025	0.000331764	0.000446527	0.000440769	0.00046443	0.000346237	0.000655366	0.000264869
Flavobacterium columnare	0.000232467	9.77194e-05	0.000102571	0.000175782	0.000121596	0.00012614	0.000109975	0.000177983	7.22328e-05	7.52844e-05	0.000119075	5.83119e-05	0.000183732	0.000121723	0.000126353	0.000284072	0.000185193	0.000123207	0.000129138	0.000138068	0.000134139	0.000101387	0.00010835	0.000140718	0.000196893	0.000134067	6.8308e-05	0.000105688	5.25508e-05	0.0001015	0.000164698	0.000294916	0.000188731	0.000259064	0.000434083	0.000364132	0.000254586	0.000310209	0.00029912	0.000352317	0.000205944	0.000106601	0.000227004	0.000309346	0.000279501	0.000324776	0.000245957	0.000424636	0.000197503
Flavobacterium indicum	0.000267793	0.000132982	0.000138826	0.000213486	0.00014689	0.000144003	0.000164552	0.000227349	8.70513e-05	0.000102036	0.000142615	7.61692e-05	0.000197821	0.000154802	0.000141118	0.000311351	0.000232717	0.000135068	0.000193773	0.000159491	0.000165857	0.000109959	0.000122804	0.000158257	0.000202592	0.000179966	7.59809e-05	0.000129329	6.25122e-05	0.000117571	0.000199267	0.000310377	0.000202307	0.00024133	0.000415504	0.00035754	0.000262548	0.000333469	0.000324369	0.000374145	0.00021355	0.00011172	0.000243013	0.000303093	0.00030208	0.000364519	0.000256481	0.000422334	0.000208101
Flavobacterium johnsoniae	0.000763829	0.000288279	0.00026446	0.000611748	0.000351023	0.000338022	0.00037561	0.000479003	0.000198668	0.000184905	0.000295774	0.000130803	0.000487667	0.000320847	0.000300416	0.000810467	0.000493478	0.000262758	0.000349646	0.000372742	0.000316503	0.000193355	0.000222955	0.000298908	0.000551222	0.000312364	0.000139161	0.000242227	0.0001001	0.000241161	0.000466109	0.000930807	0.000570525	0.000783321	0.00133129	0.000902539	0.000704078	0.000776487	0.000979856	0.000821242	0.000537344	0.000251897	0.000602074	0.000815866	0.000759188	0.000835359	0.000691066	0.00128147	0.000491572
Flavobacterium psychrophilum	0.000231549	0.000118473	0.000116419	0.000205715	0.000140338	0.000145377	0.000148822	0.000201626	8.68259e-05	8.76353e-05	0.00012697	5.07931e-05	0.000184367	0.000121816	0.000124523	0.000273756	0.000191338	0.000110665	0.000165791	0.00014254	0.000154032	9.86881e-05	0.000109875	0.000150702	0.000207524	0.000133723	5.07537e-05	0.000104915	3.00953e-05	0.000101437	0.00015515	0.000300803	0.000170823	0.0002276	0.000436518	0.000327095	0.000229582	0.000265296	0.000336028	0.000317028	0.000183712	0.00011315	0.000212766	0.000274957	0.000270367	0.000323665	0.000228581	0.000401374	0.000179791
Flexibacter litoralis	0.00047173	0.000209427	0.000212041	0.00038567	0.000244969	0.000275502	0.00027056	0.000388309	0.000155002	0.000179883	0.000236825	0.00010179	0.000369241	0.000237313	0.000255818	0.000567106	0.000415819	0.000248173	0.000295455	0.000307398	0.00027955	0.000210129	0.000211818	0.000268687	0.000414718	0.000277804	0.000110191	0.00020808	6.95189e-05	0.000198967	0.000332194	0.000575213	0.000357763	0.000499086	0.000858246	0.000695183	0.000497791	0.000634567	0.00062419	0.000712211	0.000438634	0.000233076	0.000468763	0.000563983	0.00061085	0.000656561	0.000469154	0.000838421	0.000411681
Flexistipes sinusarabici	0.000202284	0.000126736	0.000144718	0.000201398	0.000164464	0.000181927	0.000180145	0.000235199	0.000118435	0.00011941	0.000158063	7.33905e-05	0.000218765	0.000149691	0.000176504	0.0002372	0.000215787	0.000167075	0.000201787	0.000195406	0.000170908	0.000136364	0.000133674	0.000165678	0.000197386	0.000181488	8.13332e-05	0.000139115	5.52944e-05	0.000124504	0.000229968	0.000222853	0.000222179	0.000266664	0.000251359	0.000271601	0.000301057	0.000308172	0.000271593	0.000324154	0.000261776	0.000165321	0.00026308	0.000306889	0.00031546	0.000308281	0.000249995	0.000257198	0.000273762
Fluviicola taffensis	0.000610218	0.000274031	0.000318691	0.000474317	0.000347772	0.000380343	0.0003633	0.000446565	0.000244251	0.000251631	0.000345405	0.000213838	0.000461202	0.000361824	0.000362098	0.000738947	0.000465631	0.000335343	0.000396677	0.000400427	0.000354071	0.00025262	0.000283136	0.000361914	0.000510836	0.000358509	0.000227756	0.000311141	0.000209042	0.000292369	0.000439277	0.0007119	0.000458396	0.000571412	0.000911548	0.000758708	0.000606419	0.00068366	0.000727287	0.000748404	0.000494049	0.000280429	0.000578392	0.000686872	0.000664563	0.000735276	0.000607428	0.00102189	0.000486681
Francisella noatunensis	3.15303e-05	1.69155e-05	1.98899e-05	2.36007e-05	2.3923e-05	2.67944e-05	2.40741e-05	3.16814e-05	2.00021e-05	2.49581e-05	2.65319e-05	1.25042e-05	3.78253e-05	2.62494e-05	2.54414e-05	4.0918e-05	3.55613e-05	2.99646e-05	2.80479e-05	2.97872e-05	2.60519e-05	2.12193e-05	2.17386e-05	2.83325e-05	2.65775e-05	2.92089e-05	1.16779e-05	2.6937e-05	9.8348e-06	1.89702e-05	3.531e-05	3.13094e-05	3.81852e-05	4.03715e-05	3.88718e-05	4.21904e-05	4.66476e-05	5.42383e-05	4.06776e-05	5.53075e-05	4.02026e-05	2.40905e-05	4.35269e-05	4.78607e-05	4.85669e-05	4.85455e-05	4.20941e-05	4.30718e-05	5.39521e-05
Francisella novicida	1.48774e-05	6.63607e-06	1.08261e-05	1.34553e-05	1.01584e-05	1.30537e-05	1.38152e-05	1.7874e-05	9.69115e-06	1.05572e-05	1.40261e-05	6.29295e-06	2.03089e-05	1.37055e-05	1.39104e-05	1.84166e-05	1.54273e-05	1.39608e-05	1.26774e-05	1.47147e-05	1.23177e-05	1.11123e-05	1.17846e-05	1.221e-05	1.41381e-05	1.47272e-05	5.95121e-06	1.27217e-05	3.94658e-06	1.11868e-05	1.56385e-05	1.8501e-05	1.81972e-05	1.87964e-05	2.66962e-05	2.44513e-05	2.41789e-05	2.94773e-05	2.29688e-05	2.61268e-05	2.18147e-05	1.51319e-05	2.20586e-05	2.90291e-05	2.37367e-05	2.70932e-05	2.26378e-05	3.07421e-05	2.43081e-05
Francisella philomiragia	0.000359813	0.000113789	0.000136409	0.000181682	0.000145976	0.000157331	0.000129672	0.000171174	0.000132239	0.000112183	0.000133199	6.79557e-05	0.000210641	0.0001404	0.000147036	0.000138332	0.000187024	0.000137565	0.000180373	0.000144195	0.000153232	0.000177903	0.000134284	0.000145845	0.000151848	0.000174812	7.10403e-05	0.000117328	5.2804e-05	0.000111868	0.000262644	0.000222982	0.000168685	0.000234629	0.000263985	0.000124653	0.000274991	0.00011941	0.000337343	0.000133575	0.000292367	0.000305272	0.000236521	0.00030741	0.000224308	0.000416141	0.000205087	0.000245361	0.000211362
Francisella tularensis	3.88159e-05	1.46384e-05	1.58616e-05	2.79899e-05	1.93517e-05	2.34966e-05	2.17487e-05	2.94116e-05	1.45367e-05	1.9577e-05	2.01073e-05	9.92978e-06	3.57944e-05	2.87582e-05	2.33061e-05	4.02949e-05	4.17061e-05	2.04872e-05	2.87704e-05	2.41518e-05	2.48201e-05	2.08489e-05	1.98317e-05	2.15867e-05	3.47425e-05	3.10744e-05	1.2913e-05	2.04989e-05	6.83793e-06	2.32559e-05	4.34585e-05	5.61499e-05	3.57012e-05	4.18425e-05	8.15315e-05	5.03408e-05	5.39603e-05	4.33049e-05	7.26761e-05	4.55806e-05	5.65845e-05	3.1393e-05	5.34865e-05	6.20031e-05	5.58359e-05	6.19639e-05	4.75395e-05	8.0883e-05	3.92042e-05
Frankia alni	0.000411424	0.000283139	0.000281329	0.000402076	0.000302821	0.000350526	0.000659028	0.00064403	0.000292763	0.000260343	0.000262572	0.000149927	0.000406051	0.000265142	0.000378937	0.000449821	0.000383068	0.000350665	0.000362323	0.000365765	0.000357274	0.000284317	0.000273983	0.000289801	0.000404855	0.000327827	0.000139161	0.000240579	8.98639e-05	0.000233788	0.000560928	0.000390332	0.000521422	0.000453566	0.000350117	0.000366169	0.000609014	0.000394568	0.000473227	0.000412601	0.000566681	0.000570344	0.000549103	0.000530934	0.00058647	0.000487335	0.000533641	0.000382632	0.000575464
Frateuria aurantia	0.00024661	0.000143586	0.000153832	0.000228308	0.00017061	0.000190721	0.000265772	0.000303952	0.000143902	0.000132632	0.000153944	9.64374e-05	0.000243262	0.000156986	0.00021372	0.00027701	0.000223369	0.000187336	0.000174724	0.00021428	0.000173433	0.000157954	0.000144848	0.000160011	0.000236129	0.000175695	8.88939e-05	0.000139887	6.7725e-05	0.000131626	0.000305938	0.000285278	0.000281623	0.00027165	0.000352732	0.000312473	0.000340451	0.0002892	0.000345847	0.000311147	0.000323292	0.000268534	0.000322911	0.000330857	0.000350647	0.000317084	0.00030555	0.000368659	0.000319192
Fusobacterium nucleatum	0.00060232	0.000378061	0.000451626	0.00058714	0.000495373	0.000557118	0.000422391	0.000697841	0.000341557	0.000448119	0.000532844	0.000224503	0.000722171	0.000487171	0.000599491	0.000737009	0.000786532	0.000525856	0.000623228	0.000635415	0.000566736	0.000454442	0.000451553	0.000572452	0.000574896	0.000653249	0.000222665	0.000402871	0.000150139	0.000400927	0.000895344	0.0008013	0.000814772	0.000935736	0.00126428	0.0011727	0.00132052	0.00114233	0.000950751	0.00158378	0.00103256	0.000538499	0.00101307	0.00149611	0.00128159	0.00125731	0.000978138	0.00130062	0.00110098
Gallibacterium anatis	0.000199896	9.74592e-05	0.0001067	0.00016024	0.000133278	0.00014098	0.000136511	0.000175146	9.05446e-05	9.48614e-05	0.000120644	6.06411e-05	0.000186842	0.000119679	0.000135932	0.00021276	0.000184082	0.000123661	0.000137743	0.000148936	0.000137034	0.00011033	0.000107816	0.000131409	0.000170699	0.000147616	5.74161e-05	0.000100486	4.55018e-05	9.31495e-05	0.000210708	0.000226023	0.000205484	0.000221144	0.000281121	0.000298329	0.000251107	0.000266797	0.000296227	0.000275406	0.000251078	0.000127906	0.000234086	0.000271012	0.000310893	0.000299392	0.000220505	0.000330026	0.000237449
Gallionella capsiferriformans	0.00019659	0.000101883	0.000107204	0.000169019	0.000128605	0.000139331	0.000176042	0.000216379	9.75312e-05	8.87628e-05	0.000118388	6.02325e-05	0.000191855	0.00011782	0.000146975	0.000216498	0.000168589	0.000124285	0.00013932	0.000149965	0.000136726	0.000101122	0.000109036	0.000128778	0.00018122	0.000134017	5.68172e-05	0.000111714	4.4341e-05	9.94519e-05	0.000190954	0.000223953	0.000201671	0.000236672	0.000307998	0.000261652	0.000247804	0.000234533	0.000262563	0.000251768	0.000239962	0.000161557	0.000236005	0.000272948	0.000263741	0.000275974	0.000239166	0.000290981	0.000208916
Gardnerella vaginalis	0.00115272	0.00148498	0.00143993	0.00110909	0.00187818	0.00129293	0.00192661	0.00187695	0.0018647	0.00290375	0.00154488	0.00159976	0.0014418	0.00131837	0.00188852	0.00103839	0.00141003	0.00304901	0.00176826	0.00167725	0.00129021	0.00225909	0.00180534	0.00165354	0.00136964	0.00216882	0.000970534	0.00143992	0.000857464	0.0010277	0.00244331	0.000909589	0.00169557	0.00155357	0.000963768	0.00115688	0.00215393	0.00125756	0.00112679	0.00155811	0.00261283	0.00304248	0.00179884	0.00120262	0.00146119	0.00117526	0.00146497	0.000932949	0.00218958
Gemmatimonas aurantiaca	0.000337894	0.000210012	0.00023319	0.000307097	0.000242633	0.000286838	0.000396675	0.000450348	0.00022408	0.00023231	0.000223486	0.000137342	0.000339031	0.000237081	0.000307921	0.000372416	0.000327308	0.000278932	0.000287179	0.000298051	0.000277887	0.00024172	0.000232527	0.000247775	0.000313285	0.000282026	0.000125312	0.000203496	8.92308e-05	0.000195028	0.000479114	0.000340263	0.000401089	0.000388433	0.000364998	0.000370484	0.000493899	0.00039564	0.000443771	0.000440876	0.000512938	0.000442588	0.000455189	0.000481213	0.000512494	0.000455114	0.000443151	0.000387729	0.000477936
Geobacillus kaustophilus	4.65914e-05	2.57636e-05	2.97089e-05	4.24525e-05	3.57575e-05	3.64816e-05	4.254e-05	5.21087e-05	2.51857e-05	2.44969e-05	2.9033e-05	1.38935e-05	4.91856e-05	3.39617e-05	3.39829e-05	6.14116e-05	4.2752e-05	3.29724e-05	3.8689e-05	3.5512e-05	3.91086e-05	2.22776e-05	3.01671e-05	3.68997e-05	4.18116e-05	3.75543e-05	1.69928e-05	2.78641e-05	1.09533e-05	2.56508e-05	5.00431e-05	4.89047e-05	4.65039e-05	4.81352e-05	5.79018e-05	5.38167e-05	6.15678e-05	5.82044e-05	6.28574e-05	5.5873e-05	5.92591e-05	3.4856e-05	6.40363e-05	6.89999e-05	7.30112e-05	6.71774e-05	5.8063e-05	5.74565e-05	5.97327e-05
Geobacillus thermodenitrificans	0.000164631	9.78495e-05	0.000109571	0.000153045	0.000121443	0.000137751	0.000156345	0.000195384	9.73059e-05	0.000102754	0.000133689	5.96195e-05	0.000175291	0.00012098	0.000144656	0.000194136	0.000199052	0.000131663	0.000153705	0.000158328	0.000138697	0.000117632	0.000118762	0.000136131	0.000176781	0.000159496	5.70418e-05	0.000111714	3.64267e-05	9.66474e-05	0.000218445	0.000216837	0.000194566	0.000208232	0.000306826	0.000279032	0.000246684	0.000269798	0.000291318	0.000318386	0.000260439	0.000160654	0.000249063	0.000271682	0.000312244	0.000302811	0.00024816	0.000269939	0.000245526
Geobacillus thermoglucosidasius	4.09588e-05	3.4937e-05	3.39387e-05	3.96463e-05	3.76876e-05	3.92985e-05	4.11722e-05	5.14467e-05	2.59745e-05	3.46441e-05	3.57028e-05	2.41093e-05	5.09626e-05	4.00943e-05	4.75273e-05	5.53882e-05	4.91583e-05	4.32444e-05	3.89517e-05	4.16394e-05	3.89854e-05	3.41837e-05	3.76422e-05	4.43876e-05	4.31268e-05	4.79125e-05	1.85648e-05	3.29631e-05	1.27684e-05	3.13229e-05	5.51462e-05	5.16216e-05	5.00856e-05	5.49183e-05	6.05173e-05	5.76522e-05	7.35393e-05	7.49261e-05	6.69777e-05	7.51005e-05	7.17127e-05	4.58473e-05	5.96836e-05	6.95209e-05	8.06018e-05	8.37581e-05	6.308e-05	6.63339e-05	6.37346e-05
Geobacillus thermoleovorans	6.34279e-05	3.90357e-05	4.41606e-05	6.40385e-05	4.52048e-05	6.13524e-05	6.7298e-05	7.22524e-05	3.72433e-05	3.1313e-05	4.51189e-05	2.22296e-05	6.31479e-05	4.53906e-05	5.1432e-05	7.49125e-05	7.53717e-05	4.89762e-05	5.22203e-05	5.39836e-05	5.88169e-05	4.33381e-05	3.4553e-05	4.45225e-05	5.52921e-05	6.33269e-05	2.06982e-05	4.34186e-05	1.28528e-05	4.02408e-05	6.61755e-05	7.52977e-05	7.64282e-05	7.23255e-05	9.22641e-05	8.95347e-05	8.39185e-05	0.000100437	9.15245e-05	0.000109823	7.25485e-05	4.51698e-05	8.26274e-05	8.12814e-05	8.60053e-05	9.0681e-05	7.69075e-05	0.00010357	8.55971e-05
Geobacter bemidjiensis	0.000137999	8.68545e-05	9.45651e-05	0.000129372	0.00010072	0.000109995	0.000142393	0.000161622	8.14169e-05	7.76418e-05	9.42102e-05	4.7524e-05	0.000146668	9.03631e-05	0.000127695	0.000163395	0.000139761	0.000106295	0.000111075	0.000117315	0.00011012	8.8105e-05	9.05014e-05	0.000109283	0.000140778	0.000109423	4.73477e-05	8.93094e-05	2.9019e-05	8.08598e-05	0.000194576	0.00016004	0.000170765	0.000170884	0.000186242	0.000171159	0.000217846	0.000170969	0.000184276	0.000193972	0.000204105	0.00014236	0.000196093	0.000207297	0.000226431	0.000196746	0.000188139	0.000200317	0.000197133
Geobacter daltonii	0.00029767	0.000187306	0.00023032	0.000279467	0.000272194	0.000283128	0.000282734	0.000351994	0.000199119	0.00020438	0.000249037	0.000152216	0.000313074	0.000235362	0.000275341	0.000344307	0.000289589	0.000267298	0.000305899	0.000264551	0.000262305	0.000201821	0.000201445	0.000257354	0.000284516	0.000262193	0.000150315	0.000218535	0.000127937	0.00019925	0.000337709	0.000343886	0.000305655	0.000321419	0.000401435	0.00037384	0.000392347	0.000376881	0.00038258	0.000395635	0.000376617	0.000240981	0.000365848	0.000388617	0.000412079	0.000409389	0.000346114	0.000416005	0.00037018
Geobacter lovleyi	0.000299691	0.000192771	0.00022609	0.00029688	0.000250099	0.000269662	0.000330335	0.000360127	0.000190273	0.000190543	0.00023913	0.000142858	0.000326148	0.000233132	0.000275829	0.000342507	0.000316587	0.000258558	0.00029736	0.000277074	0.000260149	0.000204573	0.000207127	0.000259108	0.000311532	0.000253406	0.000132012	0.000204371	0.000103603	0.000194303	0.000395407	0.000355853	0.000349617	0.000380669	0.000413881	0.000429335	0.000433451	0.000442482	0.000447892	0.000456258	0.000439303	0.000303767	0.000428851	0.00044943	0.000470617	0.000451354	0.000402403	0.000418471	0.000411459
Geobacter metallireducens	0.000229834	0.000158355	0.000161234	0.000231186	0.000182698	0.000197179	0.00024375	0.000283335	0.000156974	0.000149083	0.000156445	9.00218e-05	0.000246055	0.000162932	0.000216161	0.000263994	0.000233633	0.000196472	0.000198503	0.000224343	0.000183041	0.000162822	0.000152209	0.000166217	0.000218648	0.000200192	8.50387e-05	0.00014787	5.75948e-05	0.000129609	0.000348244	0.000249116	0.000289884	0.000267318	0.000298438	0.000297011	0.000359853	0.000306243	0.000337256	0.000349263	0.000353298	0.000269136	0.000344158	0.000373582	0.00037091	0.000338195	0.000325067	0.000305859	0.000367956
Geobacter sulfurreducens	0.000233447	0.000122377	0.000148041	0.000199527	0.000158369	0.000174782	0.000214615	0.000262341	0.000121984	0.000130582	0.000154777	8.49139e-05	0.000231458	0.000150388	0.000188157	0.000280126	0.00020925	0.000172013	0.000170126	0.000183017	0.00016752	0.000124564	0.000134246	0.000160753	0.000212291	0.000171277	8.23064e-05	0.000131904	6.16047e-05	0.000125449	0.00026569	0.000258367	0.000245518	0.000259228	0.000327118	0.000258656	0.000312439	0.000279231	0.000301049	0.000312165	0.000301561	0.000201081	0.000286097	0.000323265	0.000334372	0.0003117	0.000275631	0.00032197	0.000278283
Geobacter uraniireducens	0.00032614	0.00018555	0.000199201	0.000301845	0.000214189	0.000243829	0.000304482	0.00036495	0.000162383	0.000172298	0.00020485	0.000102526	0.000321007	0.000202469	0.000237392	0.000380863	0.000300179	0.00021503	0.000254796	0.000246974	0.000240503	0.000173776	0.000183558	0.000219982	0.000290818	0.000229597	0.000103267	0.000178619	7.15872e-05	0.00017215	0.00040874	0.000362969	0.00036637	0.000376011	0.000457803	0.000454386	0.000476796	0.000420615	0.000448856	0.0004618	0.000442228	0.000307305	0.000425826	0.000445633	0.000516804	0.000456823	0.000399955	0.000449048	0.000446958
Geodermatophilus obscurus	0.000228243	0.000154516	0.000160378	0.000258457	0.000189911	0.000205905	0.000377252	0.000378947	0.000164637	0.000150056	0.000145214	8.97767e-05	0.000245864	0.000168136	0.000195295	0.000247931	0.000258146	0.000205496	0.000257095	0.000192588	0.000211802	0.000156896	0.000156442	0.000164194	0.000225772	0.00021001	7.72161e-05	0.000140969	5.6835e-05	0.000141048	0.000444709	0.000223564	0.000327723	0.000275491	0.000234674	0.000238879	0.000386155	0.000256507	0.000340675	0.00028174	0.000386563	0.000411873	0.000361938	0.000338821	0.000422371	0.000303068	0.000333755	0.000257527	0.00039182
Glaciecola nitratireducens	0.000274283	0.00014235	0.000161989	0.000243059	0.000186914	0.000208241	0.000234722	0.000274351	0.000130718	0.000134067	0.000168803	8.54451e-05	0.000262556	0.000167718	0.000200847	0.000328521	0.000273378	0.000187563	0.000215121	0.000198805	0.000209031	0.000145413	0.000153734	0.000196101	0.000259199	0.000210403	9.29362e-05	0.000150188	7.43519e-05	0.000145523	0.0002675	0.00032325	0.000257303	0.000310713	0.000471061	0.000377077	0.000327949	0.000359195	0.00037092	0.000364419	0.0003034	0.000195209	0.000324829	0.000353485	0.000394968	0.00040956	0.000313442	0.000442801	0.000307038
Gloeobacter violaceus	0.000371384	0.000213981	0.000231327	0.000330194	0.000285654	0.00028512	0.00042499	0.00043342	0.000215346	0.000245533	0.000248693	0.000133092	0.000356484	0.000234944	0.000297488	0.000413126	0.000342604	0.000318317	0.000299988	0.000315046	0.000270619	0.000247541	0.000215594	0.000254655	0.000322766	0.000276871	0.00012258	0.000205504	8.93363e-05	0.000179083	0.000450553	0.00038548	0.000424312	0.000417281	0.000401435	0.000392538	0.000554287	0.000414612	0.000469984	0.000457163	0.000502992	0.000375361	0.000478944	0.000489251	0.000535651	0.000476396	0.000465055	0.000431705	0.000504615
Gluconacetobacter diazotrophicus	0.000268161	0.000187957	0.000181678	0.000277308	0.000205047	0.000230982	0.000416783	0.000414222	0.000174722	0.00018142	0.000172285	9.50072e-05	0.0002696	0.00018514	0.000223848	0.000299719	0.000277692	0.000214973	0.000259197	0.000219826	0.00022412	0.000184624	0.000186304	0.000212089	0.000254925	0.000227633	8.7509e-05	0.000164094	5.57165e-05	0.00015359	0.000382484	0.000279585	0.000334424	0.000310468	0.000333522	0.000307798	0.000416172	0.000315354	0.000349091	0.000361591	0.000392999	0.000383642	0.000373889	0.000386384	0.000418769	0.00034187	0.00036814	0.0003186	0.00040716
Gluconacetobacter xylinus	0.000202161	0.000139358	0.000131072	0.000207945	0.000153391	0.000172584	0.000251	0.000266691	0.000127112	0.000122741	0.000132512	8.19309e-05	0.000204422	0.000141282	0.000165583	0.000227992	0.000191861	0.000154931	0.000179257	0.000167586	0.000160869	0.000136576	0.000138975	0.000151107	0.000196071	0.00016195	7.0666e-05	0.000122273	4.62615e-05	0.000121321	0.000310547	0.000229257	0.000235293	0.000235446	0.000265338	0.000245471	0.000316508	0.000239785	0.000281762	0.00026353	0.000311173	0.000255887	0.000271195	0.000278679	0.000311343	0.000288624	0.000272817	0.000261637	0.000299553
Gluconobacter oxydans	0.000188263	0.000123418	0.000126238	0.000193699	0.000138408	0.000151766	0.000245392	0.000245034	0.000114829	0.000103779	0.000122017	6.21531e-05	0.000193315	0.000121119	0.000144351	0.000206459	0.000174277	0.000130187	0.000164477	0.000139543	0.000159452	0.000116574	0.000122919	0.000144226	0.00017585	0.000148794	5.40475e-05	0.000112075	3.88749e-05	0.000105061	0.000214906	0.000204287	0.000203866	0.000203492	0.000234764	0.000225335	0.000266912	0.000230888	0.000247134	0.000223153	0.000257012	0.000206802	0.00023084	0.000250543	0.000261361	0.000234694	0.000239104	0.000249554	0.000245452
Gordonia bronchialis	0.000229161	0.000135909	0.00015927	0.000222624	0.000178483	0.00020721	0.000309543	0.000316814	0.00015241	0.000134477	0.000142566	8.02146e-05	0.000217305	0.000148112	0.000182849	0.000246062	0.000205654	0.00017888	0.000205925	0.000185074	0.00019154	0.00014663	0.000144161	0.000154345	0.000203414	0.00016897	7.86384e-05	0.000147973	6.01062e-05	0.000127561	0.000303304	0.000210691	0.000276482	0.000232422	0.000204009	0.000210832	0.000332666	0.000225314	0.000285532	0.000233106	0.00033165	0.000301358	0.000300041	0.000293938	0.000320863	0.000263411	0.000284074	0.000239032	0.000330605
Gordonia polyisoprenivorans	0.000455199	0.000269477	0.00029855	0.000473022	0.000328725	0.000396077	0.000562869	0.000573858	0.000258731	0.000260241	0.000289497	0.000141019	0.000432897	0.000290138	0.000332203	0.000427527	0.00040183	0.000318317	0.000405676	0.000292147	0.000343663	0.000248758	0.000253503	0.000266123	0.000369126	0.000296655	0.000137552	0.000272873	0.000101514	0.000248535	0.00055566	0.000432897	0.000438177	0.000465253	0.000473767	0.00037396	0.000561364	0.000343759	0.000637954	0.000379235	0.000577212	0.000472852	0.000500634	0.00049476	0.000554113	0.000532291	0.000477964	0.000500751	0.000542189
Gramella forsetii	0.000312548	0.000156013	0.000175383	0.000279035	0.000189301	0.000216829	0.000228977	0.000298278	0.00013855	0.000133657	0.000194698	9.11251e-05	0.000257732	0.000204188	0.000211219	0.000391317	0.000314038	0.000198005	0.000256241	0.000228324	0.000206136	0.000157054	0.000175435	0.000213236	0.000293667	0.000238286	9.71657e-05	0.000174653	5.27618e-05	0.000158222	0.000292028	0.000413103	0.000292137	0.000338826	0.000528963	0.000470567	0.000359853	0.000468743	0.000439388	0.00046214	0.000330731	0.000187078	0.000360979	0.000433277	0.000434722	0.000434687	0.000356515	0.000577113	0.000359434
Granulibacter bethesdensis	0.000193345	0.000122572	0.000122109	0.000179308	0.000140338	0.00014524	0.000225421	0.000237657	0.000116632	0.00013668	0.000115789	8.40967e-05	0.000176306	0.000124929	0.000151428	0.000208398	0.000165059	0.000156122	0.000162244	0.000152916	0.000146088	0.000133718	0.000125016	0.000137682	0.000171192	0.000151003	6.33299e-05	0.00011398	4.43832e-05	0.000104777	0.000206922	0.000187921	0.000195721	0.000196464	0.000190391	0.000179069	0.000250812	0.000197337	0.000222324	0.000197818	0.000224081	0.00021019	0.00021188	0.00021355	0.00024425	0.000220506	0.000204842	0.000221771	0.000229593
Granulicella mallensis	0.000370649	0.000225561	0.000229212	0.000326884	0.000250404	0.00026444	0.000387784	0.000429164	0.000213712	0.000217346	0.000235305	0.000140325	0.000363592	0.00022988	0.000302125	0.000423027	0.000337309	0.000279556	0.000274961	0.000301807	0.000286817	0.000249498	0.000229018	0.0002556	0.000341781	0.000274613	0.000127446	0.000224767	9.07503e-05	0.000198715	0.000383307	0.000412068	0.000377693	0.00038925	0.000499832	0.000525103	0.000439525	0.000466385	0.000475419	0.000530793	0.000421333	0.000354959	0.000438884	0.000471983	0.000528254	0.00049178	0.000438746	0.000550892	0.000447106
Granulicella tundricola	0.000350445	0.000252496	0.000267683	0.00035768	0.000292663	0.000313632	0.000398727	0.000418667	0.000219854	0.000231952	0.000275127	0.000157201	0.000355723	0.000271926	0.000298769	0.000396441	0.000349534	0.000293063	0.000328627	0.00029492	0.000310529	0.000236957	0.000252359	0.000293781	0.000324793	0.000297048	0.00015956	0.000248923	0.00012532	0.000237349	0.000411868	0.000370408	0.000371223	0.000384592	0.000395933	0.00042538	0.000448077	0.000412254	0.000466828	0.000422667	0.000439219	0.000369338	0.000429515	0.00044407	0.000480009	0.000437764	0.000428956	0.00044313	0.000444957
Haemophilus ducreyi	9.17746e-05	5.92692e-05	7.0093e-05	9.24601e-05	7.64926e-05	8.29253e-05	8.95939e-05	0.00011358	5.75271e-05	5.8936e-05	7.67512e-05	4.14762e-05	0.000101481	7.38236e-05	9.11499e-05	0.000117215	0.000102827	9.14261e-05	9.60328e-05	8.41733e-05	8.63469e-05	6.41341e-05	7.23477e-05	8.83704e-05	9.00346e-05	8.22759e-05	4.18082e-05	6.82954e-05	3.25224e-05	6.28665e-05	9.15263e-05	9.3734e-05	8.80398e-05	0.000103953	0.000126626	0.000131605	0.000111577	0.000127128	0.000128345	0.00015744	0.000121694	8.5145e-05	0.000111842	0.000126611	0.00014673	0.000136406	0.000103767	0.000124612	0.000127766
Haemophilus influenzae	0.000184712	9.52472e-05	0.000105945	0.00018564	0.000118904	0.000129781	0.000146496	0.000203328	8.40087e-05	8.24592e-05	0.000108972	4.85456e-05	0.000176053	0.000113175	0.000117201	0.000231384	0.00019173	0.000111005	0.000146217	0.000121609	0.000137527	8.69408e-05	9.14167e-05	0.000107461	0.000196619	0.000126801	5.59938e-05	9.66231e-05	4.29481e-05	8.31917e-05	0.000152022	0.000232297	0.000152799	0.000202348	0.000391333	0.000340879	0.000191072	0.000256399	0.000267999	0.000314201	0.000199007	0.000110967	0.000209224	0.000240197	0.000270495	0.000281444	0.000207656	0.000363069	0.00016697
Haemophilus parainfluenzae	0.00010004	6.13511e-05	6.56618e-05	0.000112679	7.74068e-05	8.36123e-05	8.13868e-05	9.60844e-05	5.99499e-05	6.8212e-05	8.02332e-05	4.64207e-05	9.70384e-05	8.06067e-05	9.43225e-05	0.000121231	0.000127668	8.92128e-05	7.94799e-05	7.94324e-05	8.17278e-05	7.13306e-05	8.18441e-05	8.60769e-05	8.61439e-05	8.52214e-05	4.59254e-05	6.85014e-05	3.82418e-05	6.17005e-05	0.000103132	0.000113205	0.000116693	0.000100684	0.000114	0.000120818	0.000142774	0.000126699	0.000129397	0.000152237	0.000119187	9.35014e-05	0.000137589	0.00013398	0.000125759	0.000143756	0.000130321	0.000168835	0.000141105
Haemophilus parasuis	0.000139346	7.2151e-05	8.60552e-05	0.000120306	8.8835e-05	9.28186e-05	8.0019e-05	0.000121524	5.79778e-05	6.57521e-05	9.70056e-05	5.04662e-05	0.000138672	9.81218e-05	0.000107623	0.000169211	0.000130282	0.000104706	0.00010917	0.000119283	9.90957e-05	7.69397e-05	8.15771e-05	0.000104021	0.000129271	0.000101667	5.94373e-05	8.83823e-05	5.03137e-05	8.18682e-05	0.000176056	0.000181711	0.000148408	0.000165654	0.000241528	0.000225335	0.000190365	0.000194443	0.000211804	0.000215801	0.000183043	0.000112096	0.000191076	0.00020499	0.000220835	0.000206233	0.000187037	0.000245526	0.00018861
Haemophilus somnus	0.000118713	5.10067e-05	6.10796e-05	9.94396e-05	6.64866e-05	7.72916e-05	6.2237e-05	8.88024e-05	4.4737e-05	4.884e-05	7.36615e-05	3.80437e-05	9.18977e-05	6.91777e-05	7.85817e-05	0.000135147	9.49827e-05	7.11092e-05	9.01211e-05	9.124e-05	8.35138e-05	5.18576e-05	5.72069e-05	7.94659e-05	0.000107406	7.3636e-05	4.32679e-05	6.00031e-05	3.66378e-05	6.43475e-05	8.06616e-05	0.00011644	7.52728e-05	0.000122177	0.000170459	0.000160731	0.00010851	0.000164966	0.000130536	0.000165131	9.3611e-05	5.58599e-05	0.000120695	0.000138446	0.000136695	0.000165807	0.000116799	0.00016678	9.44903e-05
Hahella chejuensis	0.000524872	0.000340522	0.000378059	0.000507775	0.000435642	0.000489788	0.000535375	0.000594002	0.000347135	0.000381034	0.000414947	0.000233983	0.000553227	0.000402801	0.000459105	0.000569598	0.000532831	0.000470467	0.000477274	0.000454053	0.000444114	0.000367713	0.000367002	0.000431396	0.000485628	0.00044643	0.000226333	0.000343125	0.000172341	0.000321612	0.000689163	0.000562728	0.000591207	0.000668581	0.000651711	0.000640407	0.000722537	0.000647859	0.000713786	0.000715491	0.000733843	0.000540983	0.00070462	0.000754086	0.000812193	0.000730063	0.000664451	0.000698438	0.000738803
Halalkalicoccus jeotgali	0.000155264	7.7616e-05	8.3185e-05	0.000142612	0.000100314	0.000112537	0.000160038	0.000175619	8.00646e-05	8.0153e-05	8.63634e-05	4.67067e-05	0.000134737	0.000100212	0.000107745	0.000162357	0.000123026	0.000104309	0.000120008	9.85302e-05	0.000114062	7.6728e-05	8.16534e-05	9.92987e-05	0.000123681	0.000107361	5.00426e-05	8.04506e-05	3.29445e-05	8.17737e-05	0.000171365	0.000142962	0.000147831	0.000153477	0.00017578	0.000145868	0.000192429	0.000144064	0.000185241	0.00015235	0.000179198	0.000165924	0.000168501	0.000186754	0.000193817	0.000190934	0.000171742	0.000166122	0.000171565
Halanaerobium hydrogeniformans	0.000226345	0.000156338	0.000203632	0.000217299	0.000200679	0.000231669	0.000235133	0.000292036	0.000167736	0.000165123	0.000215148	0.000117073	0.000254496	0.000209531	0.000242395	0.000258247	0.000278542	0.000208504	0.000246979	0.000240489	0.000217284	0.000172135	0.000187486	0.000231652	0.000220511	0.000241919	0.00011195	0.000190568	8.28993e-05	0.000176184	0.000286184	0.000238249	0.000262155	0.000279904	0.000262633	0.000308158	0.0003204	0.000353085	0.000340938	0.000378783	0.000334576	0.000232549	0.00032837	0.000365692	0.000370974	0.000373407	0.000308548	0.000265418	0.000342537
Halanaerobium praevalens	0.000254814	0.000170066	0.000214559	0.000262486	0.000223484	0.000270418	0.000230208	0.000313976	0.000196133	0.000185213	0.000231234	0.000118013	0.000310218	0.000222865	0.000277781	0.000308651	0.000332799	0.000241646	0.000282712	0.000279847	0.000233605	0.000199281	0.000210445	0.000261941	0.000284735	0.000270637	0.000115805	0.000191547	8.13587e-05	0.000191215	0.000365364	0.000333923	0.000320097	0.000382957	0.000405403	0.000364971	0.000452323	0.000444733	0.000408003	0.000520953	0.000400438	0.000243992	0.000422506	0.000490815	0.000493968	0.000471353	0.000373891	0.000352959	0.000396192
Haliangium ochraceum	0.000696789	0.000457499	0.000495586	0.000682982	0.000544743	0.000595935	0.00100496	0.0010174	0.000487093	0.000465595	0.000462812	0.000285103	0.000721092	0.000483454	0.000667273	0.000791358	0.000673442	0.000604173	0.000633409	0.000636488	0.000593589	0.000491007	0.000471271	0.000530627	0.000701098	0.000585553	0.000271061	0.000435834	0.000197772	0.000418228	0.000969257	0.000750325	0.000815177	0.000762237	0.000835338	0.000794066	0.00098479	0.000786241	0.000900167	0.000856304	0.000959262	0.000874035	0.00093428	0.000907493	0.00105246	0.000881169	0.000904596	0.00085634	0.000969063
Haliscomenobacter hydrossis	0.00102966	0.000436224	0.000445987	0.000840488	0.000536565	0.000542347	0.000668193	0.000825134	0.000345332	0.000328914	0.000461046	0.000237947	0.000748509	0.000481363	0.000509805	0.00113767	0.000758293	0.000463033	0.000566278	0.000585769	0.00054518	0.000358241	0.000403957	0.000512953	0.000808175	0.000502639	0.000235616	0.000417859	0.0001704	0.000391348	0.000793118	0.00121473	0.000845274	0.00101599	0.0016943	0.0013236	0.00103338	0.0011061	0.00135288	0.0012309	0.000866319	0.000524045	0.000925427	0.00117873	0.00109633	0.00124389	0.00096688	0.00165514	0.000801055
Haloarcula hispanica	6.36728e-05	4.48911e-05	5.28719e-05	6.16641e-05	5.75472e-05	5.99783e-05	8.38489e-05	9.05992e-05	5.02587e-05	5.42211e-05	5.23281e-05	3.52242e-05	7.49525e-05	5.54258e-05	6.44272e-05	6.70889e-05	6.40626e-05	6.53773e-05	6.03653e-05	6.50756e-05	5.93712e-05	5.58263e-05	4.49265e-05	5.48436e-05	6.59779e-05	6.29342e-05	3.09912e-05	4.65089e-05	2.4798e-05	4.46525e-05	7.78632e-05	6.43653e-05	7.63127e-05	7.7474e-05	5.81724e-05	6.31657e-05	9.08184e-05	7.67483e-05	7.85498e-05	8.33571e-05	9.99631e-05	7.3702e-05	8.83818e-05	9.50516e-05	9.50754e-05	8.03394e-05	8.82264e-05	7.1759e-05	8.61158e-05
Haloarcula marismortui	0.000115652	7.93076e-05	9.00836e-05	0.00012599	9.50824e-05	0.000110819	0.000148274	0.000166351	7.06552e-05	7.70781e-05	9.31313e-05	6.0069e-05	0.000126867	9.77966e-05	0.00010927	0.00014124	0.000128714	0.000105557	0.000127299	9.81277e-05	0.000116279	8.19138e-05	9.55737e-05	0.000104695	0.000118366	0.000111289	6.70728e-05	9.0803e-05	5.83968e-05	9.60801e-05	0.000175563	0.00012265	0.00012686	0.000137623	0.000195261	0.000139995	0.000159581	0.000147816	0.000174458	0.00016038	0.000162231	0.000145145	0.000160238	0.000141126	0.000175677	0.000166234	0.000152591	0.000162506	0.000155335
Halobacillus halophilus	0.000352037	0.000235385	0.000257159	0.000335735	0.000283266	0.000319678	0.000280682	0.000391052	0.000223122	0.000241791	0.000290281	0.000148579	0.000400847	0.00029483	0.000328237	0.000426489	0.000457852	0.000311053	0.000368826	0.00035512	0.000309605	0.00026114	0.000272381	0.000326161	0.000349891	0.000374022	0.000133659	0.000242897	0.000100754	0.000223074	0.000522572	0.000430827	0.000415936	0.000499168	0.000518952	0.000565016	0.000572333	0.000656112	0.000524162	0.000680542	0.000570693	0.000341483	0.000540103	0.000592714	0.000699428	0.000602375	0.000504151	0.000518753	0.000587322
Halobacterium salinarum	0.000119693	7.14354e-05	7.39199e-05	0.000113758	8.57875e-05	9.06201e-05	0.000141572	0.000148382	6.84578e-05	6.56496e-05	7.17488e-05	3.86567e-05	0.000105416	7.47993e-05	0.000100485	0.000124416	0.000106488	9.33556e-05	0.000103193	9.32973e-05	9.34911e-05	6.89494e-05	6.79618e-05	7.79819e-05	0.000100611	8.68414e-05	3.53704e-05	6.34025e-05	2.33418e-05	5.85808e-05	0.000158689	0.000101109	0.000140841	0.000127489	9.37072e-05	0.000113746	0.000166009	0.000114801	0.000144651	0.000121247	0.000154709	0.000132498	0.000144082	0.000151249	0.000167315	0.000130423	0.000140416	0.000118365	0.000159633
Haloferax mediterranei	0.000141243	8.75701e-05	9.27523e-05	0.000143835	0.000100771	0.000115353	0.000176042	0.000183468	8.19803e-05	7.71293e-05	9.25918e-05	4.29473e-05	0.000138799	8.87835e-05	0.000112565	0.000157718	0.000131067	9.72715e-05	0.000126117	8.99429e-05	0.000118434	7.39235e-05	8.9281e-05	9.53186e-05	0.000129051	0.000100341	4.13216e-05	8.86913e-05	2.77527e-05	8.04187e-05	0.000156467	0.000156741	0.000138414	0.000149309	0.000191112	0.00017044	0.000171081	0.000176757	0.000189799	0.000168976	0.000169085	0.000145145	0.000178092	0.000167327	0.000204431	0.000182815	0.00016648	0.000204838	0.000159633
Haloferax volcanii	0.000110509	6.62306e-05	7.47759e-05	0.00012117	7.99972e-05	0.000113292	0.000159491	0.000170134	7.16694e-05	6.46246e-05	7.30239e-05	4.15988e-05	0.000115126	8.03279e-05	0.000106647	0.000138609	0.000118189	9.17666e-05	9.97769e-05	0.000104345	9.4107e-05	7.43997e-05	7.59327e-05	8.16921e-05	0.000114091	8.48286e-05	4.07976e-05	7.28794e-05	2.92934e-05	6.61752e-05	0.000132104	0.000121227	0.000140263	0.000132065	0.000141868	0.0001195	0.000164594	0.000129808	0.000165516	0.000133801	0.000167998	0.000140327	0.000151828	0.000165317	0.000167701	0.000151021	0.000155956	0.000156587	0.00015526
Halogeometricum borinquense	0.000143999	8.191e-05	9.13928e-05	0.000130883	9.7368e-05	0.000109582	0.000165646	0.000197748	8.75584e-05	8.04605e-05	9.08753e-05	5.03844e-05	0.000141274	9.62634e-05	0.000125377	0.00016388	0.000137408	0.000107033	0.000121059	0.000120177	0.000106671	8.56708e-05	9.18743e-05	9.55885e-05	0.000133874	0.000106036	4.72354e-05	8.80218e-05	3.14882e-05	7.78347e-05	0.000235236	0.000139857	0.000180874	0.000150372	0.000151338	0.000165166	0.000209944	0.00015907	0.000188221	0.000194877	0.000205944	0.000187455	0.000198601	0.000218239	0.00022508	0.000177174	0.000206249	0.000184535	0.000223293
Halomicrobium mukohataei	0.000110754	8.32762e-05	8.79183e-05	0.000117428	8.96477e-05	9.91394e-05	0.000174947	0.000173444	8.27691e-05	7.16457e-05	7.51818e-05	5.5002e-05	0.00011373	8.67393e-05	0.000105304	0.000125731	0.000123484	0.000101414	0.000105229	0.00010099	0.000114308	8.874e-05	8.24161e-05	8.30412e-05	0.00010505	8.95904e-05	5.83518e-05	7.90599e-05	5.35638e-05	8.01351e-05	0.000180254	0.000113076	0.00014939	0.00012373	0.000104079	0.000111829	0.000192016	0.000115122	0.000144476	0.000122943	0.000180703	0.000143489	0.00016437	0.000152886	0.000178508	0.00014726	0.000147024	0.000115488	0.00017816
Halomonas elongata	0.000235467	0.000162128	0.000173319	0.000239389	0.000199764	0.000225691	0.000309817	0.000319272	0.000159228	0.000160357	0.000173855	0.000114703	0.00023241	0.000181655	0.000210121	0.000262194	0.000239124	0.000209922	0.000228259	0.000210925	0.000222026	0.000167585	0.000164375	0.000184094	0.000241882	0.00019867	0.000111202	0.000161107	8.82388e-05	0.000158537	0.000298037	0.000247564	0.000262502	0.000260862	0.000277153	0.000273878	0.000300821	0.000272585	0.000314901	0.000292598	0.000315268	0.000256113	0.000307049	0.000289397	0.000359781	0.000310674	0.000278996	0.000312353	0.000309854
Halopiger xanaduensis	0.000149631	0.000101818	0.000103427	0.000141173	0.000116923	0.000135896	0.000175631	0.000191507	0.000104912	0.000105111	0.000107746	6.48909e-05	0.000153078	0.00010811	0.000127329	0.000173365	0.00014303	0.000122753	0.000136758	0.000127244	0.000130998	0.000113663	0.000116511	0.00012581	0.000138039	0.000126998	6.20573e-05	0.000106564	5.10523e-05	9.6931e-05	0.000189555	0.000151307	0.000172036	0.000153559	0.000171902	0.000173676	0.000211064	0.000170433	0.000182874	0.000186394	0.000206278	0.000190014	0.000183772	0.000197472	0.000195426	0.000191618	0.000178655	0.000174013	0.000196688
Haloquadratum walsbyi	0.000124223	7.90473e-05	8.49474e-05	0.000113542	8.55843e-05	0.000103399	0.000123653	0.000151125	7.69094e-05	8.51754e-05	8.8178e-05	4.97715e-05	0.000128136	8.85047e-05	0.000114334	0.000147748	0.000127275	0.000100733	0.000110681	0.000112216	9.98963e-05	8.72583e-05	8.50858e-05	9.36322e-05	0.000114256	0.000110994	4.54388e-05	8.15322e-05	2.84703e-05	7.10281e-05	0.000177703	0.000134423	0.000144422	0.000141137	0.000154585	0.000157135	0.00019007	0.000161857	0.000186643	0.000176667	0.000198338	0.000150641	0.000176542	0.000176556	0.000206426	0.000178456	0.000164706	0.000171054	0.000182311
Halorhabdus utahensis	0.000135121	8.36015e-05	9.47161e-05	0.000136568	0.000106511	0.000122705	0.000171528	0.000192831	8.68259e-05	8.66616e-05	9.34746e-05	5.25911e-05	0.000139433	9.99337e-05	0.000109514	0.000158687	0.000127668	0.00011441	0.000127562	0.000108146	0.00011246	8.1808e-05	8.97005e-05	8.85728e-05	0.00012001	0.000116099	4.42037e-05	7.82359e-05	2.88502e-05	6.97676e-05	0.000146672	0.000129507	0.000147022	0.000135089	0.000138802	0.000139037	0.000176683	0.000142456	0.000172091	0.000145564	0.000178028	0.000149964	0.000175731	0.000184149	0.00019787	0.000188883	0.000175229	0.000148532	0.000177049
Halorhodospira halophila	0.000187896	9.45966e-05	9.88955e-05	0.000184129	0.000127335	0.000140568	0.000220907	0.000236428	9.57282e-05	9.31189e-05	9.94577e-05	5.72086e-05	0.000176751	0.000103186	0.000123486	0.000213521	0.000164602	0.000124909	0.000150815	0.000123621	0.000137588	8.39246e-05	9.30185e-05	0.000106517	0.000178699	0.000119388	4.52142e-05	9.549e-05	3.17837e-05	8.59018e-05	0.000265772	0.000231586	0.000208777	0.000216077	0.00029925	0.000279511	0.000270332	0.000238499	0.000277116	0.000262399	0.000269132	0.000196338	0.000248399	0.00025754	0.00029301	0.000257599	0.000249995	0.000321806	0.000250195
Halorubrum lacusprofundi	0.000137203	9.01725e-05	0.000108564	0.000153477	0.000123577	0.000137339	0.000192593	0.000206922	0.000100517	0.000101882	0.0001024	6.88138e-05	0.000161392	0.000103232	0.000141545	0.000167203	0.000155515	0.000131492	0.000127037	0.00013601	0.000134263	0.000108213	0.000100646	0.000126552	0.000161273	0.00012037	6.26936e-05	8.9773e-05	4.7359e-05	8.80131e-05	0.000190213	0.000183975	0.000150546	0.000176033	0.000240536	0.000206877	0.000182698	0.000193693	0.000214785	0.000202002	0.000197419	0.000159299	0.00021343	0.000208935	0.000242963	0.000201703	0.000204842	0.000227113	0.000201357
Haloterrigena turkmenica	0.000203937	0.000102534	0.000112441	0.000183985	0.000132313	0.000152247	0.000199295	0.000225741	0.00011173	0.000103676	0.000115004	6.43188e-05	0.000210197	0.000126044	0.00015393	0.000214075	0.000182186	0.00013643	0.000145494	0.000149159	0.00013531	0.00011742	0.0001188	0.000130599	0.000171466	0.000156256	5.66675e-05	0.000112641	3.6469e-05	0.000103548	0.000297131	0.000209915	0.000235813	0.000229725	0.000252892	0.000242834	0.000295042	0.00023539	0.000273872	0.000258667	0.000288272	0.000229989	0.000281523	0.000280093	0.00031977	0.000269564	0.000255808	0.00026402	0.000280877
Halothermothrix orenii	0.000293568	0.00018015	0.000200913	0.000294649	0.00023024	0.000255371	0.000241562	0.000353696	0.00017568	0.000175629	0.000231283	0.000100319	0.000333637	0.000217754	0.000264054	0.000331567	0.000346396	0.000234723	0.000284486	0.000298364	0.000255592	0.000208012	0.000197402	0.000261941	0.000283584	0.000285315	0.000104352	0.000192937	6.52136e-05	0.000184093	0.000385283	0.000341621	0.000359207	0.000411152	0.000403599	0.000410278	0.000497614	0.000504438	0.000466039	0.000579654	0.000457356	0.000243089	0.00044036	0.000549915	0.000517125	0.000507848	0.000418249	0.000379427	0.000451034
Halothiobacillus neapolitanus	0.000178161	9.75243e-05	0.000106549	0.000166788	0.000123424	0.000140705	0.000202715	0.000217419	0.00010125	8.64566e-05	0.000112601	5.90883e-05	0.000165835	0.000116752	0.000124889	0.000197805	0.000152181	0.000122072	0.00015653	0.000128496	0.000131122	9.15445e-05	9.33617e-05	0.000112318	0.000156944	0.00012199	6.19824e-05	0.000102289	4.78655e-05	9.26768e-05	0.000178526	0.00017867	0.0001859	0.000191152	0.000202566	0.000189737	0.000226279	0.00018694	0.000220045	0.000192275	0.000206111	0.000141833	0.000205683	0.000218165	0.000217811	0.000221617	0.000186793	0.000215935	0.000193205
Helicobacter acinonychis	3.01221e-05	1.47035e-05	1.32935e-05	2.76301e-05	1.88946e-05	1.90309e-05	1.94234e-05	3.53696e-05	1.22266e-05	2.32157e-05	1.88813e-05	8.09093e-06	2.93844e-05	2.18358e-05	2.02555e-05	3.86332e-05	3.2685e-05	1.88981e-05	2.7194e-05	2.58066e-05	2.17407e-05	1.91026e-05	1.61705e-05	2.25985e-05	2.60843e-05	3.17126e-05	8.79582e-06	1.54515e-05	5.63496e-06	1.08086e-05	3.32523e-05	4.10774e-05	3.05597e-05	4.47029e-05	5.8443e-05	5.08202e-05	4.99501e-05	4.41624e-05	4.35706e-05	5.24799e-05	3.24295e-05	2.00253e-05	4.33794e-05	4.71908e-05	5.36488e-05	3.99988e-05	3.57311e-05	5.79497e-05	3.4387e-05
Helicobacter bizzozeronii	0.000105183	5.92692e-05	7.3366e-05	0.000100951	8.21305e-05	8.87651e-05	0.000115583	0.000126253	6.30488e-05	6.41634e-05	7.62607e-05	3.96783e-05	0.000106622	8.26973e-05	8.0046e-05	0.000125662	0.000103023	8.21189e-05	9.57044e-05	9.06138e-05	8.33906e-05	6.79969e-05	7.05552e-05	8.56046e-05	9.77065e-05	8.51232e-05	4.03485e-05	7.04071e-05	3.03486e-05	6.30871e-05	0.000115231	0.000135394	0.000126052	0.000132719	0.000183085	0.000125373	0.000153389	0.000141598	0.00013378	0.000158344	0.000141336	7.67886e-05	0.000128294	0.000155119	0.000151876	0.00016085	0.000128057	0.000176973	0.000131471
Helicobacter cetorum	0.000141794	6.8833e-05	7.36681e-05	0.000125487	8.9089e-05	0.0001012	8.6995e-05	0.00013117	5.90484e-05	7.33882e-05	8.55297e-05	4.07407e-05	0.000137529	8.65534e-05	9.84712e-05	0.000164295	0.000134597	9.57392e-05	9.4522e-05	0.000111948	9.81718e-05	7.36589e-05	8.39416e-05	9.68027e-05	0.000111406	0.000101569	4.16959e-05	7.06647e-05	3.03908e-05	7.15323e-05	0.000129635	0.000170326	0.000136392	0.000163856	0.000229623	0.000193932	0.00017857	0.000194765	0.000187695	0.000223153	0.000147939	8.77046e-05	0.000160533	0.000202534	0.000197227	0.000212814	0.000160667	0.00022999	0.000162079
Helicobacter cinaedi	0.000228855	0.000131225	0.00011662	0.000298175	0.000151919	0.000124697	0.000115309	0.000241062	7.91068e-05	8.64053e-05	0.000125303	5.30814e-05	0.000173133	0.000127019	0.000128061	0.000394779	0.000183363	0.000124285	0.000132817	0.000160699	0.000175342	9.60424e-05	0.000106939	0.000119131	0.000155026	0.000167301	5.31118e-05	9.48204e-05	4.62827e-05	9.11012e-05	0.000153998	0.00025054	0.000402476	0.000336865	0.000516968	0.000343636	0.000254291	0.000332826	0.000238192	0.000483856	0.000209037	0.000113451	0.000235783	0.000426504	0.000294489	0.000344092	0.000242041	0.000469762	0.000198837
Helicobacter felis	0.000464628	0.000411567	0.000445735	0.000453594	0.000470079	0.00053211	0.000543308	0.000579154	0.000498812	0.000443609	0.000452758	0.000370181	0.000499154	0.00045674	0.000504009	0.000502094	0.000563359	0.000483293	0.00050473	0.000515729	0.000450765	0.000436186	0.000433171	0.000431666	0.000448365	0.000488256	0.000386193	0.00041791	0.000376276	0.000404268	0.000784558	0.000516734	0.000590109	0.000598708	0.000665691	0.00050209	0.00068444	0.000505188	0.000689064	0.000600917	0.000732255	0.000702089	0.000692816	0.000678461	0.000818819	0.000631092	0.00060804	0.000620103	0.000752513
Helicobacter hepaticus	0.000191325	0.000122052	0.000133086	0.000200894	0.000150293	0.000153553	0.000132134	0.00021619	0.000103335	0.000105111	0.000152865	9.22285e-05	0.000193315	0.000150203	0.000157224	0.000252016	0.00018552	0.00014307	0.000173674	0.000167765	0.000168752	0.000114986	0.000133368	0.000151107	0.000165767	0.000173241	8.74342e-05	0.000128711	7.98181e-05	0.000118359	0.000207498	0.000208492	0.000229227	0.000279577	0.00030908	0.000238639	0.000231233	0.000284805	0.00021873	0.000295199	0.000208869	0.000110816	0.000228406	0.000266472	0.000266314	0.00026059	0.000214325	0.000277172	0.00023278
Helicobacter mustelae	0.000126611	6.57101e-05	7.11001e-05	0.000136711	9.14254e-05	9.01392e-05	0.000103956	0.000155002	5.74707e-05	6.48809e-05	8.14102e-05	3.12604e-05	0.000127184	7.72616e-05	8.91366e-05	0.000170665	0.000133878	7.86571e-05	9.83975e-05	9.28054e-05	9.04733e-05	6.13824e-05	6.89534e-05	8.76284e-05	0.000123626	9.87704e-05	3.27878e-05	7.34459e-05	1.9944e-05	6.40324e-05	0.000137207	0.000178347	0.000158287	0.000173663	0.000273004	0.000212031	0.000168486	0.00021213	0.000201635	0.000261495	0.000162649	8.95114e-05	0.000162747	0.000189359	0.000197999	0.000220506	0.000155344	0.000253006	0.000142439
Helicobacter pylori	0.000309487	0.000171952	0.00022035	0.000270833	0.000230748	0.000244035	0.000232123	0.000334688	0.000173934	0.000187109	0.000234128	0.000146781	0.000350201	0.000250415	0.000272596	0.000380863	0.000315933	0.000245505	0.000284551	0.000279713	0.000263968	0.000198858	0.000203313	0.000248449	0.000284242	0.000292188	0.000158474	0.000216732	0.000144757	0.000203851	0.000357216	0.000330624	0.000332691	0.000350023	0.000389259	0.000410397	0.000372532	0.000422437	0.000398973	0.00049788	0.000364665	0.000258672	0.000381119	0.000457692	0.000459746	0.000444516	0.000368079	0.000510615	0.000367215
Heliobacterium modesticaldum	0.00145621	0.00154081	0.00187559	0.00168522	0.00190901	0.00223733	0.00207461	0.00220077	0.00215403	0.00189385	0.00199769	0.0015837	0.00192972	0.00190998	0.00212592	0.00159407	0.00222775	0.00200803	0.00211719	0.00195567	0.0018455	0.00168077	0.00176422	0.00186172	0.00169597	0.00205705	0.00159571	0.00180061	0.00156234	0.00174999	0.00250306	0.00167913	0.00185941	0.00199684	0.00193529	0.00178338	0.00222534	0.00220491	0.00270558	0.0025187	0.00259378	0.00245535	0.00245831	0.00254295	0.00289124	0.00264436	0.002155	0.00155355	0.00260778
Herbaspirillum seropedicae	0.000276671	0.000178523	0.00017342	0.00025342	0.000202558	0.000225898	0.000310638	0.000340551	0.000166609	0.000161587	0.000182486	0.000100891	0.000272329	0.000183096	0.000243005	0.00029148	0.000255793	0.000217641	0.000213545	0.000221704	0.000213404	0.000183618	0.000183215	0.00019374	0.000260459	0.000215999	9.63049e-05	0.000164867	6.86748e-05	0.000149083	0.000380427	0.000284243	0.000330553	0.000311449	0.000318099	0.000311753	0.000390106	0.000336792	0.000370131	0.000339423	0.000378874	0.000306025	0.000351019	0.000374252	0.000415296	0.000360416	0.000334428	0.000352219	0.000387447
Herminiimonas arsenicoxydans	0.000157284	7.11101e-05	8.04659e-05	0.000147289	9.66062e-05	0.00010917	0.000166056	0.000173822	6.80634e-05	6.35997e-05	8.56768e-05	3.51833e-05	0.00013607	8.65534e-05	9.29192e-05	0.000186173	0.000130086	9.36961e-05	0.000125066	9.23581e-05	0.000110551	6.61978e-05	7.16231e-05	8.88426e-05	0.000133819	9.55304e-05	3.83647e-05	7.10767e-05	2.25187e-05	7.26667e-05	0.000193506	0.000161269	0.000174462	0.000162058	0.00022836	0.000214068	0.000213246	0.00018083	0.000224779	0.000204264	0.000226756	0.000155685	0.000201773	0.000212954	0.000236402	0.000205977	0.000181409	0.000229004	0.000210472
Herpetosiphon aurantiacus	0.000501913	0.000332064	0.000349961	0.000495471	0.000392012	0.00045049	0.000559859	0.000648853	0.000329837	0.000330605	0.000355606	0.000204194	0.000513117	0.000358247	0.000451479	0.000574168	0.000517469	0.00041173	0.00045251	0.000450833	0.000425083	0.000359352	0.000335957	0.000408528	0.000473846	0.000426156	0.00018576	0.000328704	0.000133698	0.000302547	0.000623811	0.000556324	0.000560243	0.000597564	0.000682195	0.000644842	0.000705199	0.000634138	0.000706861	0.000735623	0.000681772	0.000548436	0.000662274	0.000721261	0.000782088	0.00071126	0.000640712	0.000670573	0.000680701
Hippea maritima	0.000164141	0.000104225	0.000119239	0.000148368	0.000141811	0.00015527	0.000127894	0.000185549	0.000101081	0.000118333	0.000136288	7.1429e-05	0.000181764	0.000131665	0.000163081	0.000186935	0.000197548	0.000148631	0.000168813	0.000173401	0.000153663	0.000124247	0.000123376	0.000155896	0.000149656	0.000168774	7.81144e-05	0.000111869	5.70461e-05	0.000112214	0.000247829	0.000158682	0.000176715	0.000209621	0.000179117	0.000206637	0.000259717	0.000238499	0.000225042	0.000289544	0.000228427	0.000135961	0.000218889	0.000240792	0.000272875	0.000248967	0.000213713	0.000201139	0.000250047
Hirschia baltica	0.000197569	0.000113464	0.000112542	0.000192907	0.000131856	0.000149705	0.000176862	0.000230659	9.39252e-05	9.11202e-05	0.000113827	5.49611e-05	0.000196044	0.000123674	0.000144839	0.000245854	0.000188593	0.000128598	0.000154099	0.000151977	0.000151015	0.000100329	0.000104231	0.000122167	0.000177713	0.000151936	5.23632e-05	0.000103885	3.48439e-05	0.000100555	0.00025038	0.000243618	0.000218482	0.000237489	0.00029005	0.000276275	0.00029687	0.000260258	0.000271593	0.000276877	0.000260272	0.00017556	0.000265219	0.000281508	0.000309735	0.000285547	0.000245284	0.000308079	0.000256791
Histophilus somni	7.28564e-05	3.70189e-05	4.85414e-05	5.91457e-05	5.4906e-05	6.14211e-05	5.79967e-05	7.27253e-05	4.40046e-05	4.16652e-05	5.48783e-05	3.60823e-05	7.24773e-05	6.03505e-05	6.76608e-05	8.0659e-05	6.55008e-05	5.73754e-05	5.99712e-05	6.29735e-05	5.506e-05	4.4026e-05	4.66809e-05	5.53833e-05	6.92111e-05	5.78779e-05	3.82899e-05	4.51698e-05	3.61946e-05	4.73311e-05	8.61763e-05	8.70064e-05	6.85139e-05	7.42868e-05	0.000120403	0.000128968	8.30339e-05	0.000114586	0.000147106	0.000136855	0.000101969	5.22464e-05	9.11853e-05	9.54982e-05	0.000126596	0.000112817	8.13127e-05	0.000142943	9.26375e-05
Hydrogenobacter thermophilus	0.000116203	6.68812e-05	8.10198e-05	0.000119659	8.19273e-05	9.08949e-05	0.000113531	0.000135899	6.41193e-05	5.79623e-05	7.88109e-05	3.2895e-05	0.000124328	7.9631e-05	9.38954e-05	0.000155087	0.00012015	7.77491e-05	0.000105229	9.37446e-05	9.62626e-05	6.82615e-05	7.12417e-05	9.18108e-05	0.000111845	9.06213e-05	3.42101e-05	7.16947e-05	1.98806e-05	6.98621e-05	0.00010807	0.000127631	0.000108317	0.000124874	0.000184709	0.00017044	0.000138056	0.00016518	0.000156924	0.000197365	0.000127461	9.6588e-05	0.000138622	0.000158618	0.000162683	0.000189738	0.000133257	0.000172041	0.000138512
Hyperthermus butylicus	8.51624e-05	6.07656e-05	5.14619e-05	8.93661e-05	6.32867e-05	6.92533e-05	0.000115036	0.000116512	5.13293e-05	5.28374e-05	5.23771e-05	2.99119e-05	8.498e-05	5.67731e-05	6.08886e-05	9.85909e-05	8.10589e-05	6.79311e-05	7.60643e-05	5.51912e-05	7.0765e-05	5.31276e-05	5.64823e-05	6.27363e-05	7.60609e-05	6.48978e-05	2.57137e-05	5.12988e-05	1.8129e-05	4.50937e-05	0.000107659	0.000101691	9.96513e-05	0.000101664	0.000119411	9.60071e-05	0.000115705	9.78648e-05	0.000120542	9.8626e-05	0.000113169	9.16193e-05	0.000109408	0.000102644	0.000112765	0.000109227	9.86887e-05	0.00011442	0.000108942
Hyphomicrobium denitrificans	0.000129244	9.74592e-05	9.61764e-05	0.000139734	9.33555e-05	0.000108827	0.000165646	0.000175619	8.5699e-05	7.74881e-05	8.40094e-05	4.69111e-05	0.000136133	8.95268e-05	0.000120069	0.000148233	0.000130348	0.000101471	0.000105623	0.000117539	0.000115663	8.50888e-05	8.53909e-05	9.81519e-05	0.00013349	0.000105447	4.57757e-05	8.84338e-05	3.33032e-05	7.22886e-05	0.000195316	0.000134165	0.000160713	0.000161813	0.0001425	0.000155218	0.00019579	0.000160571	0.000183312	0.000164226	0.000188225	0.000156438	0.000192994	0.000190029	0.000214402	0.000172131	0.000176697	0.000168671	0.000200393
Hyphomonas neptunium	0.0002201	0.000128102	0.000135755	0.000214493	0.000147246	0.000176019	0.000271244	0.000296008	0.000128126	0.000131145	0.000133983	7.22054e-05	0.000223461	0.000138448	0.000189255	0.000251878	0.000210949	0.000161173	0.000167236	0.00019961	0.000161854	0.000139539	0.000128601	0.000145035	0.00022073	0.000162097	7.16391e-05	0.000121294	4.83509e-05	0.000114893	0.000305609	0.000246788	0.000253952	0.000258737	0.000295371	0.000291258	0.000310021	0.00027966	0.000303854	0.000275859	0.000296295	0.000234582	0.000277982	0.000318873	0.000344407	0.000292641	0.000288235	0.000296735	0.000285249
Idiomarina loihiensis	0.000152141	8.17798e-05	9.32559e-05	0.000141316	9.82315e-05	0.000115491	0.000126252	0.000157556	7.72474e-05	7.98968e-05	9.48478e-05	4.74831e-05	0.000139624	9.93297e-05	0.000117873	0.000176411	0.000148521	0.000104876	0.00011009	0.000119283	0.000104639	7.85272e-05	9.30566e-05	0.000106314	0.000136066	0.000107361	4.34551e-05	8.49315e-05	3.3662e-05	8.45783e-05	0.000215646	0.000178541	0.000175329	0.000197444	0.000201033	0.000195011	0.000230879	0.000213202	0.000219343	0.00021942	0.000223162	0.000147253	0.000200445	0.000221142	0.00024515	0.000221617	0.000198234	0.000247663	0.000211658
Ignavibacterium album	0.000309976	0.000155492	0.000143258	0.000264932	0.000170965	0.000186462	0.000207365	0.000255721	0.000124126	0.000111825	0.000155072	7.1429e-05	0.000254813	0.000167067	0.00017809	0.00034583	0.000269782	0.000164408	0.000202247	0.000210076	0.00018649	0.000135782	0.000146755	0.00016163	0.000252733	0.00018031	7.82266e-05	0.000139681	4.85198e-05	0.000131909	0.000290547	0.000350225	0.000301438	0.000338908	0.000470249	0.000420106	0.000410688	0.000385885	0.000427378	0.000435221	0.000355972	0.000216815	0.00034947	0.000442656	0.000444693	0.000427935	0.000349357	0.000479626	0.000360323
Ignicoccus hospitalis	6.74687e-05	4.0402e-05	5.79576e-05	5.2454e-05	5.25188e-05	6.43753e-05	6.12795e-05	7.22524e-05	4.61456e-05	4.87888e-05	6.0371e-05	3.66135e-05	7.60948e-05	5.64014e-05	6.96132e-05	7.56048e-05	6.11864e-05	6.20858e-05	5.72781e-05	7.25894e-05	5.91248e-05	5.32863e-05	5.07235e-05	6.09823e-05	5.87445e-05	5.55706e-05	3.58944e-05	5.68098e-05	2.92511e-05	5.04192e-05	8.61763e-05	6.44947e-05	7.1229e-05	7.53492e-05	5.88037e-05	7.70694e-05	9.88387e-05	7.95352e-05	8.36345e-05	9.01433e-05	9.25244e-05	5.69892e-05	8.26274e-05	9.07344e-05	9.32099e-05	9.05955e-05	7.59897e-05	8.08008e-05	9.45644e-05
Ignisphaera aggregans	0.000128937	7.95028e-05	8.44439e-05	0.000142612	9.80283e-05	0.000120575	0.000109017	0.000111972	7.84307e-05	8.35354e-05	8.07726e-05	4.01278e-05	0.000125725	8.55313e-05	9.35293e-05	0.000130508	0.000115574	9.6477e-05	0.000115804	0.000112171	9.03501e-05	8.58296e-05	7.66954e-05	8.56721e-05	0.000109543	9.70031e-05	4.21451e-05	7.76178e-05	3.36409e-05	7.13747e-05	0.000154739	0.000130607	0.000143556	0.00017497	0.000155668	0.000129807	0.000198975	0.000129486	0.000199794	0.000144885	0.000162148	0.000123615	0.000164738	0.000201417	0.00018404	0.000168798	0.000162686	0.000163328	0.000189796
Ilyobacter polytropus	0.000628892	0.000400897	0.000500873	0.000616209	0.000534432	0.000599302	0.0005998	0.000806787	0.000392266	0.00045678	0.000567419	0.000272558	0.000711192	0.000528473	0.000604616	0.000748294	0.000750056	0.000568363	0.000708882	0.000638188	0.000579115	0.000455288	0.000480996	0.000607193	0.000587171	0.000665031	0.000267842	0.000468179	0.000186101	0.000447565	0.000832049	0.000828534	0.000827424	0.000896264	0.00118663	0.00116611	0.00126804	0.00108069	0.000897449	0.0014234	0.000961268	0.00054008	0.000928009	0.00143121	0.00114123	0.001168	0.000948831	0.00129651	0.000998188
Intrasporangium calvum	0.000227753	0.000134348	0.000138927	0.000199167	0.000163397	0.000181584	0.000283828	0.000297426	0.000139676	0.000148109	0.000138839	8.79787e-05	0.000213941	0.000144813	0.000192123	0.000239762	0.000202843	0.000185463	0.000180505	0.000229307	0.000170908	0.00016314	0.000135657	0.000151781	0.00019618	0.000171768	7.4334e-05	0.000133089	5.06091e-05	0.000114326	0.000421416	0.000218001	0.000304095	0.000256939	0.000218169	0.000257218	0.000370114	0.000263045	0.00029386	0.000289092	0.00035756	0.000330868	0.000325272	0.000333611	0.000370524	0.000260334	0.000298942	0.000268624	0.000356099
Isoptericola variabilis	0.00014908	0.000124524	0.000117577	0.000163478	0.000131246	0.000141667	0.000265636	0.000251938	0.000121984	0.000141293	0.0001178	7.25732e-05	0.00016336	0.000116891	0.000141728	0.000173434	0.000149305	0.000160606	0.00015607	0.000124516	0.000138451	0.000121812	0.000128334	0.000144024	0.000161766	0.000144719	5.46089e-05	0.000113414	3.74609e-05	0.000103485	0.000283633	0.000156612	0.000213918	0.00018396	0.000144394	0.000181467	0.00025783	0.000189834	0.00020295	0.000205056	0.000284511	0.000274557	0.000231873	0.000225534	0.000279823	0.000193071	0.000210287	0.000163657	0.000273392
Isosphaera pallida	0.000395996	0.000231807	0.000242707	0.000379051	0.000290276	0.000325999	0.000474642	0.000507091	0.000244194	0.000235795	0.000252617	0.000147557	0.000394183	0.000248278	0.000340012	0.00044989	0.000379146	0.000303675	0.000325933	0.000323455	0.000306094	0.000255478	0.000255944	0.00027098	0.000376469	0.000316978	0.00013059	0.000234759	9.34517e-05	0.000214754	0.000611876	0.000425005	0.000501838	0.000469829	0.000521116	0.000505805	0.00062128	0.000502616	0.000594208	0.000588476	0.000611731	0.000490017	0.000579646	0.000605889	0.000654206	0.000531009	0.000544838	0.000541686	0.00060081
Jonesia denitrificans	0.000158692	0.000107413	0.000116469	0.000149591	0.000133227	0.000144346	0.000249495	0.000272365	0.000123055	0.000122843	0.000112699	8.57721e-05	0.000169579	0.000116613	0.000177968	0.000170042	0.0001714	0.00016787	0.000137743	0.000181541	0.000135186	0.000149064	0.000127381	0.000125945	0.000170973	0.000158268	6.95431e-05	0.000101928	5.15588e-05	9.6994e-05	0.000292687	0.000181387	0.000257245	0.000203901	0.000207617	0.000198247	0.000290737	0.000208271	0.00020821	0.00024238	0.000242469	0.000242938	0.000240874	0.000238559	0.000283618	0.000218027	0.000227847	0.000187247	0.000255531
Kangiella koreensis	0.000170815	8.97171e-05	0.000100104	0.000155132	0.000124288	0.000121949	0.000150053	0.000168148	8.40651e-05	8.15367e-05	0.000115985	5.18147e-05	0.000177385	0.000108064	0.00013282	0.000195936	0.000157738	0.000125193	0.000132357	0.0001467	0.000123669	9.54074e-05	9.88155e-05	0.000118524	0.000155191	0.000125132	5.21012e-05	9.34813e-05	4.21883e-05	8.56497e-05	0.00019153	0.000181258	0.000178564	0.000191479	0.000229713	0.000219462	0.000227577	0.000235068	0.000230126	0.000254482	0.000233693	0.000141607	0.000216085	0.000244886	0.000249782	0.000238711	0.000204536	0.000254814	0.000230482
Ketogulonicigenium vulgare	0.000155815	9.85652e-05	0.000108815	0.000158082	0.000123526	0.000134934	0.000227062	0.00026688	9.98413e-05	9.58864e-05	0.000101616	5.18964e-05	0.000169579	0.000105276	0.000143314	0.000179458	0.000151462	0.000124569	0.000146742	0.000133998	0.000136295	9.93761e-05	0.000101066	0.000117445	0.000151629	0.000128667	4.5102e-05	9.36873e-05	3.49283e-05	9.07231e-05	0.000252767	0.000151501	0.000200978	0.000185513	0.000154405	0.000172477	0.000257063	0.000178365	0.000201898	0.000213086	0.000267293	0.000203716	0.000233865	0.000237964	0.000260525	0.000208797	0.000220076	0.000172616	0.000251381
Kineococcus radiotolerans	0.000312425	0.000202726	0.000216321	0.000301197	0.000246747	0.000268288	0.000465341	0.000467276	0.000211233	0.000218012	0.000213138	0.000124184	0.000326084	0.000212504	0.00026924	0.000349638	0.000295996	0.000282848	0.000287573	0.000264417	0.000270434	0.000218384	0.000215098	0.000229831	0.000307696	0.000244079	0.000101695	0.000194585	7.32756e-05	0.000179871	0.000486686	0.000333147	0.000407271	0.000372251	0.00037564	0.000380553	0.00049154	0.000372272	0.000415279	0.000365097	0.00048101	0.000463668	0.000446631	0.00042241	0.000496734	0.000389219	0.000413844	0.000391756	0.000483049
Kitasatospora setae	0.000534546	0.000336228	0.000349156	0.000566993	0.0004201	0.000443551	0.00083507	0.00084906	0.000351135	0.000321842	0.000333929	0.000189156	0.000566364	0.000342311	0.000452089	0.000596461	0.000512436	0.000440446	0.000510117	0.000445376	0.000449841	0.000352843	0.000332029	0.000372303	0.000535824	0.000421787	0.000159485	0.000318094	0.000119959	0.000292211	0.000740688	0.000596754	0.000677224	0.000674956	0.000631779	0.000638849	0.000824619	0.00065011	0.000685207	0.000630437	0.000808816	0.000676267	0.00076814	0.000730788	0.000830784	0.000641519	0.000704649	0.000683806	0.000768373
Klebsiella oxytoca	0.000211773	0.000127256	0.00014784	0.000253924	0.000188946	0.000168942	0.000215572	0.000255248	0.000124689	0.000133298	0.000189254	8.52817e-05	0.000243834	0.000163397	0.00017504	0.000253332	0.000207419	0.000178312	0.00020875	0.000175503	0.000211987	0.000126469	0.000142712	0.000174919	0.000200674	0.000186594	8.5151e-05	0.000154103	6.50236e-05	0.00013005	0.000238034	0.000220201	0.000205253	0.000246642	0.000282294	0.000246191	0.00028596	0.000262295	0.000281061	0.000273031	0.000263364	0.000195133	0.000254891	0.000262453	0.000294682	0.000272898	0.000238248	0.000267719	0.00027354
Klebsiella pneumoniae	0.000238038	0.000105527	0.000113196	0.000353651	0.000145366	0.000156782	0.000177136	0.000229619	0.000104574	0.000104752	0.000194796	5.89657e-05	0.000413603	0.000118796	0.000157896	0.000318343	0.000244222	0.000144659	0.000157383	0.000159312	0.000237115	0.000115198	0.000113422	0.000136401	0.000200071	0.000257775	7.00671e-05	0.000129329	5.93887e-05	0.000127214	0.000264208	0.00021399	0.000221428	0.000215751	0.000261911	0.000255659	0.000304359	0.000228959	0.000291932	0.000279704	0.000308833	0.000201984	0.000281597	0.000294385	0.000320477	0.000271872	0.000253544	0.000309229	0.000277913
Klebsiella variicola	1.9408e-05	1.09951e-05	1.05744e-05	2.1658e-05	1.35614e-05	1.62828e-05	2.17487e-05	2.04274e-05	9.52211e-06	6.76483e-06	1.1623e-05	4.78101e-06	1.93569e-05	1.39378e-05	1.40935e-05	2.3263e-05	1.92188e-05	1.36203e-05	1.47793e-05	1.73982e-05	1.15786e-05	7.83155e-06	9.76332e-06	1.07933e-05	1.47409e-05	1.50217e-05	6.21322e-06	9.5799e-06	4.13653e-06	1.19115e-05	2.02477e-05	2.08945e-05	2.2241e-05	2.35364e-05	2.83196e-05	2.10952e-05	2.60071e-05	2.24028e-05	2.56865e-05	2.59006e-05	2.2149e-05	1.15183e-05	2.5526e-05	2.97734e-05	2.78536e-05	3.05973e-05	2.55746e-05	2.81118e-05	2.29e-05
Kocuria rhizophila	0.000154407	0.000117953	0.000105995	0.00015067	0.000110218	0.000122292	0.000209417	0.000212502	0.000114998	0.000115925	9.8673e-05	8.39332e-05	0.000169325	0.000107181	0.000141301	0.000176273	0.000173623	0.000141935	0.00011876	0.000150591	0.000133832	0.000133718	0.000127114	0.000115826	0.000157876	0.000143639	7.43715e-05	9.77047e-05	6.30609e-05	0.000100145	0.000251862	0.000172784	0.000212994	0.000199896	0.000188136	0.00020424	0.000246271	0.000177936	0.000208297	0.000229939	0.000277908	0.000258296	0.000250538	0.000244886	0.000301372	0.000220335	0.000228397	0.000200892	0.00027191
Kosmotoga olearia	0.000193039	0.000126541	0.000143711	0.0001919	0.000159588	0.000169423	0.000189447	0.000238698	0.000125421	0.000120486	0.000146293	6.87321e-05	0.000214766	0.000159541	0.000186021	0.000233807	0.000246968	0.000171275	0.000201393	0.000202517	0.000177498	0.000143137	0.000144543	0.000180721	0.000192125	0.00020569	7.1976e-05	0.000129947	4.81188e-05	0.000123748	0.000271533	0.000226023	0.000261231	0.000270015	0.000243693	0.000266686	0.000326474	0.000320821	0.000298419	0.000341232	0.000316439	0.000197994	0.000311402	0.00034552	0.000357015	0.000308367	0.000288418	0.000254568	0.000317043
Kribbella flavida	0.000398873	0.000284375	0.000295226	0.000410566	0.000354934	0.000394702	0.000529356	0.000609984	0.000297552	0.000297858	0.000279051	0.000143839	0.000428898	0.00029641	0.000364905	0.000434105	0.000406536	0.000370188	0.000385511	0.00033799	0.000366943	0.000295059	0.000284128	0.000346736	0.000365618	0.000346285	0.000137402	0.000254537	7.83407e-05	0.000238136	0.000530556	0.00037623	0.00050178	0.000466724	0.000309171	0.000394336	0.00056331	0.000457488	0.000505752	0.00045558	0.000603958	0.000507934	0.000562383	0.000526543	0.000621142	0.000485455	0.000517795	0.000387893	0.000626674
Kyrpidia tusciae	0.000266018	0.000178133	0.000195223	0.000253996	0.000201593	0.000245478	0.00030585	0.000375259	0.000176413	0.000185367	0.000202594	0.000115929	0.000285086	0.000190157	0.000259905	0.000301658	0.000282268	0.000221954	0.000236863	0.000248942	0.000220856	0.00019473	0.000184016	0.000220521	0.000281831	0.00022567	0.000113148	0.000170224	7.0743e-05	0.0001586	0.000368245	0.000317493	0.000323332	0.000351739	0.000361841	0.000378515	0.000409921	0.000380419	0.000406863	0.000433298	0.00038999	0.000301885	0.000396612	0.000422485	0.000460968	0.00041144	0.000385516	0.000334382	0.000391227
Kytococcus sedentarius	0.00013108	9.42062e-05	9.23495e-05	0.0001352	0.000102041	0.000112605	0.000203262	0.000181293	8.60371e-05	9.40926e-05	8.43527e-05	5.30814e-05	0.000143812	8.93874e-05	0.000120801	0.000169765	0.000127929	0.00011634	0.00012303	0.000109801	0.000119112	9.07508e-05	9.85485e-05	0.000110294	0.000135901	0.000115707	4.44282e-05	8.88459e-05	2.87657e-05	8.68786e-05	0.000193176	0.000150013	0.00017452	0.000161813	0.000144123	0.000141074	0.000219085	0.000153604	0.000182085	0.000171578	0.000212296	0.000178722	0.000201847	0.00019442	0.000208934	0.000181191	0.000190219	0.000171876	0.00019565
Lactobacillus acidophilus	0.000387241	0.154842	0.0604542	0.037062	0.000467793	0.000453719	0.0202831	0.00252127	0.0405467	0.0221465	0.00175704	0.119579	0.00143647	0.045538	0.00045758	0.000314743	0.113972	0.00316007	0.00315522	0.00523051	0.0732254	0.0839066	0.0991523	0.000684837	0.000362933	0.00451011	0.198523	0.046123	0.214129	0.101882	0.000426437	0.000240189	0.000238008	0.000298782	0.000212577	0.000303723	0.000251932	0.000457381	0.000247397	0.000410338	0.000278325	0.000255435	0.00038016	0.000243621	0.000357144	0.000348964	0.000291416	0.000243882	0.000341425
Lactobacillus amylovorus	0.000164386	0.00737235	0.00306138	0.00195749	0.000334718	0.000356915	0.00123188	0.000315679	0.00235202	0.00136019	0.000438781	0.00580929	0.000324244	0.00241634	0.000365088	0.000184996	0.00544029	0.000473872	0.000497702	0.000526866	0.00350506	0.00414347	0.00470455	0.000358271	0.000254377	0.00053445	0.00916139	0.00239626	0.00998431	0.00505431	0.000285114	0.000161916	0.000153145	0.000146694	0.000171451	0.000210952	0.000149614	0.000254899	0.000172529	0.000303343	0.000215723	0.000159299	0.000265293	0.000140009	0.000244443	0.000230078	0.000196154	0.00018248	0.00021692
Lactobacillus brevis	0.00027765	0.000283204	0.000387727	0.000306953	0.000373727	0.000414695	0.000365899	0.000409966	0.000415198	0.000376627	0.000415731	0.000392615	0.00041849	0.000416739	0.000429088	0.000291065	0.000443928	0.000425123	0.000459079	0.000407404	0.000390224	0.000350144	0.000335576	0.000410821	0.000318875	0.000434256	0.000424932	0.000466273	0.000439801	0.00037452	0.000376311	0.000267229	0.000258689	0.000334005	0.000308088	0.000325897	0.000297931	0.000632423	0.000321213	0.000408189	0.00031251	0.000282612	0.000389013	0.000336812	0.000386606	0.000370159	0.000328616	0.000285063	0.000367512
Lactobacillus buchneri	0.000348119	0.000327705	0.000556212	0.000346528	0.000572323	0.000617989	0.000419381	0.000468033	0.000584624	0.000569117	0.00061499	0.000568245	0.000508801	0.000600949	0.000604249	0.000360923	0.000470207	0.000599179	0.000619812	0.000551331	0.000475647	0.000429148	0.000458838	0.000563075	0.000384798	0.00058845	0.000554399	0.000574382	0.000585128	0.000521965	0.000588336	0.0003554	0.000349502	0.000391538	0.000359857	0.000418907	0.000396062	0.000710029	0.000422644	0.000505798	0.000449082	0.000390342	0.000543423	0.000429928	0.000523687	0.000467421	0.000428406	0.00039225	0.000475786
Lactobacillus casei	0.000374751	0.000382485	0.000631542	0.000345017	0.000634137	0.000710808	0.000535922	0.000480611	0.000703115	0.000595561	0.000690025	0.000620632	0.000542564	0.000682578	0.000664406	0.000380171	0.000455368	0.000682149	0.000656071	0.000592478	0.000541239	0.000469417	0.000491141	0.000639438	0.000436254	0.00060298	0.000642918	0.00062805	0.000684236	0.000592773	0.000637474	0.000361416	0.00041299	0.000400446	0.000329463	0.000410278	0.000443772	0.000583544	0.000441141	0.000492338	0.000551218	0.00051215	0.000629813	0.000427993	0.000559452	0.000464345	0.000451717	0.000353699	0.000586284
Lactobacillus crispatus	0.00192574	0.00591658	0.00438459	0.00312105	0.00290078	0.0035076	0.00394924	0.00295412	0.00510143	0.00351869	0.00320825	0.00557772	0.00254375	0.00411619	0.00302497	0.00196919	0.005717	0.00310917	0.00335478	0.00286713	0.00444945	0.00436598	0.00490923	0.00282239	0.00225591	0.00312629	0.00732355	0.00409309	0.00802505	0.00520437	0.00306201	0.00209734	0.00202682	0.00235601	0.00245379	0.00202574	0.00224162	0.00263281	0.00305897	0.00268733	0.00272809	0.00316482	0.0029588	0.00253126	0.00333279	0.00306914	0.00240958	0.00209063	0.0029289
Lactobacillus delbrueckii	0.000854746	0.00277993	0.00210878	0.00146454	0.00131023	0.00145933	0.00173306	0.00134282	0.00222164	0.00154751	0.0017358	0.00291028	0.00126918	0.00214246	0.00150757	0.000905735	0.00287092	0.00150748	0.00175828	0.00138153	0.00208243	0.00217775	0.00262622	0.00145487	0.000948843	0.00162564	0.00396602	0.00205613	0.00403832	0.00288036	0.00136038	0.000758088	0.000816736	0.00084535	0.000566302	0.00102048	0.000810465	0.00161847	0.000958991	0.00117571	0.00110678	0.00101911	0.0012476	0.000848989	0.00129246	0.00100578	0.000914324	0.000722686	0.00147612
Lactobacillus fermentum	0.000396976	0.000593408	0.000976065	0.000459279	0.000854116	0.000947973	0.000619908	0.000630601	0.0010116	0.000818288	0.00100851	0.00100871	0.000670828	0.000960776	0.000930229	0.000392217	0.000777904	0.000915566	0.000939834	0.00079835	0.000790548	0.000664253	0.000722409	0.000854562	0.000514014	0.000830467	0.00111101	0.00113918	0.00119871	0.000907105	0.000672208	0.000336964	0.000377115	0.000363507	0.000223129	0.000425859	0.000342456	0.000737255	0.000389242	0.000516203	0.000422252	0.000465776	0.000624796	0.000356462	0.000472161	0.000457678	0.000416475	0.000284488	0.000543152
Lactobacillus gasseri	9.72847e-05	0.000828208	0.000439088	0.000278604	0.000136986	0.000155682	0.000200526	0.000143654	0.000388097	0.000244354	0.000175718	0.000721401	0.00013937	0.000368375	0.000169915	0.000101499	0.000733844	0.000179844	0.000174199	0.000179617	0.000454522	0.000511062	0.000574777	0.000166285	0.000110584	0.000181832	0.00107489	0.000430117	0.00117066	0.000630745	0.000163216	9.77447e-05	0.00010953	0.000106404	9.11818e-05	0.000131605	0.000131097	0.000200768	0.000123611	0.000165922	0.000142757	0.000114355	0.000165107	0.000148123	0.000159595	0.00013709	0.000132645	0.000109241	0.000153334
Lactobacillus helveticus	0.000148835	0.00543664	0.00233684	0.00152966	0.000147398	0.000165507	0.000875968	0.000256855	0.00166778	0.000853957	0.000197886	0.00390702	0.000222763	0.00159225	0.000186754	0.000179596	0.00389305	0.00027286	0.000301367	0.000350066	0.00265797	0.00279052	0.00326964	0.000212359	0.000152177	0.000362142	0.00630903	0.00169966	0.00675741	0.0034038	0.000272027	0.000160816	0.000171862	0.00019107	0.000197335	0.00023852	0.000230702	0.000292737	0.000191377	0.000266697	0.00021472	0.000136112	0.000243972	0.000231339	0.000304589	0.000259565	0.000201905	0.000169575	0.000254938
Lactobacillus johnsonii	0.000251018	0.002248	0.0012509	0.000798395	0.000431172	0.000445131	0.000516635	0.000440229	0.00114801	0.000745464	0.000560945	0.00212979	0.000449334	0.00112729	0.000516638	0.000276595	0.00227985	0.000546116	0.000598661	0.000547261	0.00134552	0.00146307	0.0016516	0.000488871	0.000334054	0.000618199	0.00316021	0.00133583	0.0034182	0.00177712	0.00053105	0.00026199	0.000285032	0.000352965	0.000245947	0.000422264	0.000327477	0.000626099	0.00030438	0.000501839	0.000396175	0.000259199	0.000452016	0.000327954	0.000519441	0.000359732	0.000349112	0.000322052	0.000440881
Lactobacillus kefiranofaciens	0.000160345	0.00178087	0.000977676	0.000539291	0.000333703	0.000353205	0.000432102	0.000234347	0.000740189	0.000555587	0.000427698	0.00159024	0.000256146	0.000860842	0.000364783	0.000153564	0.00135002	0.00037819	0.000375723	0.000347338	0.00101756	0.0011006	0.0013095	0.000334256	0.000203194	0.000355465	0.00243663	0.000847873	0.00262026	0.00139772	0.00023145	0.000123944	0.000130384	0.00011662	8.67626e-05	0.000154259	0.000123253	0.000219097	0.000139654	0.000180513	0.000148775	0.00015832	0.000217635	0.000125048	0.000155286	0.000172986	0.000159627	0.000120585	0.000179569
Lactobacillus plantarum	0.000497872	0.000560553	0.000843029	0.00051533	0.000805813	0.000919942	0.000673527	0.000692356	0.000885275	0.000802094	0.000960002	0.000841089	0.000769834	0.000902655	0.000890145	0.000512687	0.000763653	0.000874478	0.000923084	0.000796695	0.000735673	0.00066346	0.000721456	0.00086657	0.000577964	0.000889473	0.000890174	0.000900614	0.000936416	0.000822558	0.000862503	0.000458773	0.000517205	0.000570186	0.000421818	0.00060361	0.000592206	0.00103224	0.000593595	0.000781543	0.000698823	0.000640131	0.000774706	0.000607973	0.000758738	0.000690491	0.000618441	0.000474366	0.000730132
Lactobacillus reuteri	0.000604831	0.00345238	0.00856635	0.0150776	0.00130317	0.00132598	0.00155209	0.013628	0.0399684	0.00157508	0.00597374	0.0249581	0.00101151	0.00501364	0.00148976	0.000500778	0.0667927	0.00146219	0.00160017	0.00125643	0.00136172	0.00287048	0.00154558	0.00139592	0.000785433	0.0013469	0.0353102	0.060552	0.0431786	0.00621042	0.000961931	0.000480379	0.000510677	0.000507341	0.000381954	0.000572447	0.000428144	0.00105047	0.000522584	0.000714699	0.000554979	0.000588487	0.000916648	0.000447718	0.000592324	0.000621177	0.000601371	0.000448884	0.000700933
Lactobacillus rhamnosus	0.00052028	0.000718322	0.00102768	0.000568	0.000942799	0.00106271	0.000790752	0.000792223	0.00104084	0.000914175	0.00111601	0.00105337	0.000855702	0.0010687	0.00107043	0.00054952	0.000863081	0.00107742	0.00106864	0.0009849	0.000937683	0.000860836	0.000890216	0.00102152	0.000705701	0.000987998	0.00112339	0.00104421	0.00117712	0.00100378	0.000891311	0.000467053	0.000516454	0.000575253	0.000396474	0.000586351	0.000574574	0.000892253	0.000528896	0.000781317	0.000724984	0.000682214	0.000834242	0.000551552	0.000797012	0.000658014	0.000651297	0.000436883	0.000834701
Lactobacillus ruminis	0.0993964	0.159191	0.358092	0.0769792	0.347524	0.380297	0.175108	0.134915	0.370542	0.350983	0.422584	0.422312	0.204004	0.387867	0.370589	0.0680698	0.0985151	0.356344	0.339038	0.296256	0.25646	0.230213	0.274563	0.340326	0.158629	0.302868	0.432561	0.38217	0.48347	0.361521	0.184906	0.0593392	0.0661371	0.0386562	0.00179559	0.08628	0.0214699	0.126264	0.0541261	0.0971208	0.0481535	0.110703	0.151245	0.00305996	0.0404543	0.0686668	0.078844	0.0257814	0.0889958
Lactobacillus sakei	0.000243916	0.000217689	0.000282336	0.000240109	0.00030597	0.000313976	0.000259754	0.000325892	0.00027107	0.000273719	0.000309702	0.000242932	0.000345695	0.000302031	0.000335193	0.000257001	0.00034365	0.000350438	0.000349843	0.000324886	0.000293838	0.000292149	0.000264601	0.000303023	0.000249609	0.000358313	0.000240631	0.000266435	0.000214888	0.00024718	0.000408494	0.000235467	0.000270589	0.000328774	0.000245587	0.000288381	0.000354899	0.000621597	0.00031981	0.000419613	0.000375865	0.000303616	0.000378758	0.000403876	0.000462447	0.000388791	0.000342015	0.000259746	0.000399305
Lactobacillus salivarius	0.00116858	0.0017516	0.00359418	0.000995044	0.00342068	0.00372827	0.00185165	0.0015765	0.00365987	0.00344607	0.00414849	0.00408057	0.00246232	0.00390387	0.00373507	0.000936129	0.00139859	0.00363729	0.00351584	0.00305833	0.00269985	0.00244868	0.00279273	0.00348537	0.00177839	0.003228	0.00422469	0.0037615	0.00462071	0.00358367	0.0021228	0.000877568	0.000961274	0.00102874	0.000446439	0.00115256	0.000664389	0.00427111	0.000952504	0.00144749	0.000943799	0.00137226	0.00193016	0.00112923	0.0010046	0.00117629	0.00116842	0.000628651	0.00135191
Lactobacillus sanfranciscensis	0.000185692	0.000186786	0.000273574	0.000178229	0.000281743	0.000293708	0.000222001	0.000246453	0.000250223	0.000252144	0.000303228	0.000262588	0.000272456	0.000289394	0.000294559	0.00020279	0.000234155	0.000304243	0.000318314	0.000282441	0.000251896	0.000224628	0.000225929	0.000280087	0.000212565	0.000287966	0.00025579	0.000265147	0.000268431	0.000264417	0.000236059	0.000169161	0.000160886	0.000217548	0.000164506	0.000214068	0.000183583	0.000348905	0.000200583	0.000249166	0.000198756	0.000180227	0.000262858	0.00019122	0.000232092	0.000227856	0.000190831	0.000192508	0.000238782
Lactococcus garvieae	0.000187161	0.000140008	0.00017921	0.000202909	0.000187778	0.000206592	0.000186027	0.00027785	0.000149875	0.000180293	0.000187979	0.000106735	0.000243135	0.000219938	0.000227448	0.000233046	0.00031613	0.000230012	0.00027483	0.000236285	0.00020201	0.000188381	0.000177227	0.00021445	0.000204126	0.000259002	0.000113073	0.000152609	9.7947e-05	0.000156489	0.000366434	0.000211856	0.000257245	0.00029208	0.000262903	0.000311753	0.000341925	0.00039564	0.000284743	0.000408416	0.000362492	0.000250316	0.000357659	0.000341948	0.00047081	0.000388791	0.000308915	0.00025054	0.000377665
Lactococcus lactis	0.000631708	0.000499787	0.000717798	0.000621462	0.000695798	0.000735129	0.000547275	0.000816244	0.000543493	0.000665772	0.000856523	0.000499554	0.000835012	0.000773545	0.000811991	0.000735416	0.000941982	0.000803256	0.000897795	0.0007869	0.000660474	0.00059832	0.000659024	0.000796751	0.00072236	0.000849612	0.000525541	0.000645253	0.000445668	0.000604968	0.000951231	0.000680073	0.000737766	0.000867824	0.000801787	0.000925192	0.000903289	0.00123548	0.000807152	0.00138834	0.00108422	0.000710746	0.00099507	0.000953865	0.00123276	0.00111723	0.000886608	0.000726796	0.00102894
Laribacter hongkongensis	0.000763829	0.000245014	0.000251217	0.000402507	0.000362349	0.000314457	0.000384228	0.000407035	0.000306173	0.000255219	0.000318628	0.000160593	0.000464502	0.000288883	0.00039663	0.000379063	0.000507206	0.000269454	0.000351223	0.000410535	0.000291375	0.000319347	0.000274555	0.000294591	0.000376359	0.00035306	0.000155555	0.000240579	0.00011863	0.000251718	0.000546771	0.00050923	0.00044095	0.000543217	0.000686795	0.000436766	0.000521085	0.000379132	0.000670216	0.000395861	0.00054169	0.000615814	0.000522397	0.000581623	0.00049133	0.000795531	0.00044156	0.000592402	0.000457555
Lawsonia intracellularis	0.000256344	0.000114765	0.00012508	0.000217299	0.000151004	0.000166469	0.000170023	0.000207773	0.000104856	0.000120434	0.000152571	7.1429e-05	0.00023406	0.000160656	0.000158262	0.000290511	0.000208204	0.000166735	0.000169404	0.000181988	0.00016247	0.000131761	0.000137869	0.000152456	0.000272734	0.000169314	7.83764e-05	0.000110632	5.15799e-05	0.000113002	0.000283221	0.00036478	0.000320213	0.000440245	0.000381232	0.000358019	0.000339036	0.000338829	0.000361452	0.000374259	0.000298218	0.000153125	0.00032505	0.000424345	0.000365249	0.000389304	0.000334979	0.000389948	0.000324157
Leadbetterella byssophila	0.000850889	0.000567059	0.000452633	0.00282086	0.000327201	0.00144436	0.000700474	0.000455928	0.00019264	0.000204277	0.000286456	0.000136034	0.000473007	0.000485127	0.000342026	0.00111843	0.00046014	0.000550373	0.00122747	0.000508305	0.000303323	0.000199123	0.000238172	0.000284742	0.000439761	0.000317224	0.000246732	0.000351057	0.000621787	0.000218819	0.000389151	0.000754789	0.000486298	0.000735758	0.00149742	0.000826908	0.00264612	0.000679801	0.00244819	0.000771477	0.000493965	0.000254532	0.000516643	0.000694465	0.000649189	0.000833137	0.000769319	0.00112398	0.0014384
Legionella longbeachae	0.000319038	0.000183598	0.000189281	0.000283496	0.000210431	0.000234279	0.000231029	0.000299223	0.000160298	0.000157692	0.000198033	0.000100483	0.000298794	0.00020758	0.000231657	0.000379547	0.000309135	0.000208844	0.000236798	0.00025337	0.000229909	0.000193249	0.000189508	0.000217688	0.000282653	0.000239513	0.000102892	0.000166773	6.95612e-05	0.000167896	0.000336803	0.000375389	0.000324083	0.000357705	0.000478457	0.000415791	0.000412929	0.000415255	0.00043518	0.000448907	0.000376951	0.000240228	0.000384439	0.000443996	0.000464377	0.000437166	0.000367773	0.000465488	0.000404122
Legionella pneumophila	0.00081042	0.000692038	0.000860854	0.000930142	0.000828923	0.00100376	0.000936017	0.000986851	0.000950296	0.000745156	0.000934108	0.000667298	0.00098771	0.000877381	0.000929436	0.000888288	0.00101958	0.000894568	0.000981676	0.000891021	0.000895926	0.000731139	0.000803681	0.00084269	0.000808887	0.000903513	0.000728294	0.000817124	0.000692214	0.000831602	0.000984566	0.000823941	0.000836609	0.000965238	0.000890534	0.000815401	0.00110604	0.00103246	0.0011281	0.00108466	0.00112057	0.000959406	0.00111348	0.00111003	0.00124492	0.0011733	0.000969328	0.000904097	0.00113329
Leifsonia xyli	0.000121346	8.56834e-05	0.000101967	0.000109441	0.000118802	0.000115491	0.000192729	0.000173444	9.97286e-05	0.000118436	9.54853e-05	7.94791e-05	0.000120647	0.000104022	0.000123974	0.000113615	0.000117993	0.00015879	0.000141684	0.000125276	0.000111783	0.000121124	9.62602e-05	0.000107394	0.000106146	0.000131268	5.53575e-05	8.28713e-05	4.71057e-05	7.35806e-05	0.000184123	0.000112041	0.000149852	0.000126018	0.000104981	0.000112548	0.000167188	0.000127021	0.000147719	0.0001476	0.000171592	0.000219977	0.000166288	0.00014656	0.000170981	0.000138372	0.000154855	0.000111625	0.000182311
Leptospira biflexa	0.000371261	0.000257766	0.000351925	0.00035804	0.000366362	0.000383229	0.000322675	0.000421788	0.000281607	0.000279921	0.000359235	0.000239009	0.00042985	0.000365216	0.000388943	0.000426974	0.000403725	0.000384432	0.000442854	0.000375157	0.000382895	0.000269765	0.000290154	0.000365085	0.000369454	0.000386883	0.000249614	0.000318403	0.0002281	0.000302389	0.000380427	0.000388586	0.000363597	0.000391456	0.000453204	0.000454026	0.00041747	0.000487716	0.000480679	0.000479105	0.000423757	0.000276966	0.000473706	0.000473844	0.00052478	0.000512463	0.000424001	0.000471571	0.000428356
Leptospira borgpetersenii	0.000147978	9.04978e-05	0.000104434	0.000172041	0.000111387	0.000134041	0.00013145	0.000162	7.85997e-05	8.02042e-05	0.000106324	5.03436e-05	0.000149841	0.000109922	0.000120923	0.000185135	0.000147736	0.000116907	0.000127365	0.000120759	0.000123731	8.366e-05	9.00437e-05	0.000114679	0.000145601	0.000113743	5.24006e-05	9.09061e-05	3.59202e-05	8.09229e-05	0.000154409	0.000179188	0.000157305	0.000154213	0.000240266	0.000199086	0.000207231	0.000197445	0.000222324	0.000232427	0.000181622	0.000107052	0.000195576	0.000210796	0.000217876	0.000229822	0.000186793	0.000238786	0.000193279
Leptospira interrogans	0.000210059	0.000118213	0.000142804	0.000184417	0.000134345	0.000153003	0.00017399	0.00020957	0.00010232	0.000105521	0.000129766	6.00282e-05	0.000203597	0.000136962	0.000164058	0.000248277	0.000197287	0.000143183	0.000166645	0.00016137	0.000167767	0.00011668	0.00012986	0.000164261	0.000177165	0.000156452	6.99548e-05	0.000130822	3.7693e-05	0.000114893	0.000188649	0.00019756	0.000193699	0.000224822	0.000222949	0.000251225	0.00025783	0.000263045	0.000254323	0.000297009	0.000247066	0.000149738	0.000240652	0.00027719	0.000292174	0.000300931	0.000223136	0.000271254	0.000246712
Leptospirillum ferrooxidans	0.000234304	0.000144953	0.000172564	0.00023831	0.000192704	0.000210302	0.000281776	0.00030329	0.000146776	0.000140729	0.00017459	8.87959e-05	0.000241549	0.000186859	0.000198041	0.000267802	0.000236509	0.000188698	0.000238111	0.000197463	0.000208477	0.000143667	0.000161552	0.000196911	0.000218977	0.00019921	9.6754e-05	0.000164094	7.04264e-05	0.000150407	0.000227334	0.000256426	0.000227378	0.000272875	0.000283647	0.000270043	0.000282068	0.000301634	0.000285795	0.000295878	0.000281752	0.000196187	0.000280638	0.000313216	0.000325366	0.000333836	0.00027661	0.000287365	0.000271613
Leptothrix cholodnii	0.000296385	0.000173904	0.000175837	0.000287742	0.000212564	0.000227546	0.00035222	0.000381027	0.00015596	0.000135963	0.000169245	8.27073e-05	0.000265729	0.000184536	0.000204325	0.000352615	0.000256185	0.000198743	0.000260773	0.000178097	0.000234405	0.000145677	0.000167197	0.000193808	0.000267528	0.000193466	7.96115e-05	0.000161777	5.42813e-05	0.000158474	0.000365117	0.000319821	0.000339219	0.000310713	0.000408109	0.000368926	0.000405144	0.000329718	0.000397921	0.000365436	0.000403447	0.000310316	0.000381857	0.000383705	0.000444693	0.000402124	0.000343361	0.000407127	0.000376479
Leptotrichia buccalis	0.000422016	0.00030103	0.000369851	0.000446039	0.00036306	0.000447536	0.000370002	0.000586814	0.000291241	0.000312463	0.000379048	0.000177306	0.000521684	0.00038877	0.000445439	0.000517949	0.00064481	0.00039652	0.000515831	0.00047163	0.00044048	0.00034734	0.00035537	0.000443539	0.00050689	0.000536414	0.000201256	0.000330352	0.000137729	0.000317925	0.000745956	0.000538146	0.000592189	0.000620446	0.000669749	0.000732459	0.000808165	0.000818506	0.000698971	0.000938417	0.000772708	0.00043107	0.000752574	0.000806859	0.00097507	0.000831769	0.000667143	0.000644023	0.000784899
Leuconostoc citreum	0.000109162	7.73558e-05	9.74856e-05	9.52663e-05	0.000105292	0.000117827	9.65699e-05	0.000119065	9.75876e-05	9.54764e-05	0.00010598	8.00512e-05	0.000128073	0.000106856	0.000112382	0.000119431	0.000121588	0.00010987	0.000121453	0.000115168	0.000100882	9.01687e-05	9.01963e-05	0.000104223	9.89669e-05	0.000109963	7.94244e-05	8.30773e-05	7.65468e-05	9.14479e-05	0.000149059	9.78094e-05	0.000104042	0.000124547	0.000110482	0.000124294	0.000140415	0.000176435	0.000127643	0.000168071	0.000137157	0.000106676	0.000133015	0.000144103	0.000158309	0.000150765	0.000131177	0.000124859	0.000146441
Leuconostoc gasicomitatum	0.000119448	0.00010891	0.000151667	0.000117212	0.000142573	0.000154721	0.000140204	0.000178267	0.000124745	0.000146315	0.000155464	0.000110372	0.00016374	0.000146021	0.000193526	0.000129747	0.000162248	0.000170367	0.000162178	0.000181988	0.000145595	0.000144196	0.000123338	0.00016669	0.000147409	0.000172701	0.000106149	0.000132264	0.000103139	0.000120407	0.000191366	0.000124397	0.000130442	0.000149554	0.000153593	0.000158574	0.000152504	0.000223599	0.000156311	0.000207884	0.000160309	0.000152072	0.000187535	0.000166582	0.000222507	0.000180251	0.000169233	0.000146395	0.000193353
Leuconostoc kimchii	3.47139e-05	3.53273e-05	8.28829e-05	2.84935e-05	6.96865e-05	6.69174e-05	2.40741e-05	3.80176e-05	5.40338e-05	6.47784e-05	8.83742e-05	8.22578e-05	5.85784e-05	9.38475e-05	8.92586e-05	4.04334e-05	3.60843e-05	8.30269e-05	7.91515e-05	7.74645e-05	6.52221e-05	5.48209e-05	6.07156e-05	8.20294e-05	4.3072e-05	7.52069e-05	8.72096e-05	7.49396e-05	9.39582e-05	7.83704e-05	7.07847e-05	2.84631e-05	4.40199e-05	2.58247e-05	2.39003e-05	4.07521e-05	4.1399e-05	5.37024e-05	4.22556e-05	5.79088e-05	4.75577e-05	3.07154e-05	7.41434e-05	4.38413e-05	4.50289e-05	4.41867e-05	4.53369e-05	3.49342e-05	5.5879e-05
Leuconostoc mesenteroides	0.000222732	0.000241371	0.000346386	0.000237518	0.000376927	0.000408581	0.000305303	0.000351332	0.000352882	0.00034844	0.00040401	0.000316159	0.000359975	0.000368468	0.000362464	0.000249385	0.000327373	0.000408041	0.000401538	0.000373189	0.000338182	0.000304584	0.000308155	0.000376148	0.000275858	0.000355122	0.000324135	0.000335503	0.000325646	0.000323124	0.000346269	0.000194002	0.000232635	0.00028971	0.000151609	0.000276275	0.000298934	0.000379883	0.000255199	0.00034553	0.000387148	0.000263641	0.000361938	0.000264834	0.000386799	0.000290076	0.000273918	0.000200399	0.000400491
Listeria innocua	8.02645e-05	4.35899e-05	5.21165e-05	7.15217e-05	5.51092e-05	7.35816e-05	4.50021e-05	8.17095e-05	4.15818e-05	5.14025e-05	6.06653e-05	2.80322e-05	0.000100783	5.81204e-05	7.77276e-05	8.99365e-05	0.000109952	6.71366e-05	7.08094e-05	9.8083e-05	6.86094e-05	6.36049e-05	5.72832e-05	7.81842e-05	8.53219e-05	9.63159e-05	3.26381e-05	5.05778e-05	2.01761e-05	4.43059e-05	0.000124614	9.08877e-05	0.000108317	0.000118826	0.000102365	0.000126331	0.000148081	0.000157999	0.000106253	0.000167167	0.000138578	6.96367e-05	0.000140098	0.000160106	0.000173168	0.000162303	0.000133563	0.000107186	0.000136807
Listeria ivanovii	6.44687e-05	5.28283e-05	5.08577e-05	5.74908e-05	4.43921e-05	6.11462e-05	3.29651e-05	6.28899e-05	4.00041e-05	5.24274e-05	5.06116e-05	3.00345e-05	7.10176e-05	5.84456e-05	6.53424e-05	7.04814e-05	9.93625e-05	5.36866e-05	6.47006e-05	7.57202e-05	4.84085e-05	5.32863e-05	5.39271e-05	5.61928e-05	5.90184e-05	7.52069e-05	3.58196e-05	4.19765e-05	2.55578e-05	3.95161e-05	0.000122392	8.42248e-05	8.59023e-05	9.7006e-05	0.000101734	9.96029e-05	0.000115115	0.000125627	0.000112915	0.000149862	0.000113002	6.94109e-05	0.000110662	0.000119838	0.000146987	0.000132645	0.000109824	9.84734e-05	0.000109683
Listeria monocytogenes	0.000177304	0.000101623	0.000108564	0.000158369	0.00013216	0.000144965	0.000124611	0.000156421	9.55592e-05	0.000110031	0.000141634	6.99988e-05	0.000197187	0.000137937	0.00017687	0.000214975	0.000209053	0.000142502	0.000148056	0.00016857	0.000137404	0.000127951	0.000128372	0.0001505	0.00016626	0.000171915	8.52259e-05	0.000111972	5.5822e-05	0.000107487	0.00024215	0.000229969	0.000248868	0.000261679	0.000247932	0.000285025	0.000312852	0.000313103	0.000275187	0.000351864	0.000280499	0.00016374	0.00030041	0.000397028	0.000344471	0.00031717	0.000301511	0.000278159	0.000301035
Listeria seeligeri	7.5489e-05	5.97897e-05	6.99923e-05	8.53367e-05	6.79087e-05	7.80473e-05	8.08397e-05	0.000108946	4.86248e-05	5.24787e-05	8.14102e-05	3.75942e-05	9.18342e-05	7.11755e-05	7.72395e-05	9.14597e-05	9.23679e-05	7.80328e-05	9.29456e-05	8.05953e-05	8.5731e-05	5.20163e-05	5.96859e-05	8.39182e-05	7.75405e-05	8.33559e-05	4.71231e-05	6.44326e-05	3.73342e-05	6.26774e-05	9.10324e-05	7.24514e-05	7.79302e-05	9.01412e-05	7.78338e-05	0.000105476	0.000102259	0.000122626	9.31026e-05	0.000113443	0.000103724	6.16567e-05	0.000103137	0.000100039	0.000124473	0.000121278	9.6119e-05	8.52395e-05	9.9011e-05
Listeria welshimeri	7.19993e-05	6.50595e-05	8.2329e-05	6.72045e-05	7.22768e-05	9.1582e-05	8.42593e-05	0.000113864	7.80363e-05	7.61043e-05	7.69473e-05	5.33266e-05	9.76096e-05	7.74939e-05	0.000108355	8.57824e-05	0.000100604	8.6659e-05	7.6327e-05	0.000121117	8.08655e-05	8.73641e-05	7.12036e-05	8.11524e-05	9.47474e-05	9.68559e-05	5.53201e-05	6.65443e-05	4.52274e-05	6.91689e-05	9.99217e-05	7.61387e-05	9.0235e-05	9.34919e-05	7.37752e-05	9.22915e-05	0.000103439	0.000117373	9.95023e-05	0.00012102	0.000112584	0.000112699	0.000118777	0.000112692	0.000132449	0.000100168	0.000111415	9.18975e-05	0.000133027
Listonella anguillarum	2.44895e-07	6.50595e-08	6.0425e-07	7.19534e-08	1.01584e-07	1.37407e-07	2.73569e-07	9.45712e-08	3.38063e-07	2.56244e-07	3.43296e-07	1.63453e-07	1.90396e-07	5.11051e-07	6.10106e-07	4.84646e-07	7.1907e-07	5.67511e-08	1.31372e-07	2.68353e-07	6.15884e-08	1.58748e-07	5.72069e-07	1.34917e-07	2.73995e-07	1.47272e-07	2.62003e-07	2.06019e-07	3.79885e-07	9.45361e-08	2.46923e-07	1.29378e-07	1.73307e-07	1.63447e-07	5.41139e-07	1.79789e-06	5.8973e-07	2.14381e-07	1.31501e-06	6.78619e-07	1.42088e-06	3.76415e-07	1.25417e-06	2.23301e-07	1.4152e-06	7.69207e-07	6.11833e-08	1.72616e-06	5.1877e-07
Lysinibacillus sphaericus	0.000447424	0.000338375	0.000376196	0.000472086	0.000374133	0.000424451	0.000417056	0.000565725	0.000313554	0.000317998	0.000379391	0.000237007	0.000532347	0.000392115	0.000433115	0.000524941	0.00062971	0.000422966	0.000520561	0.000459062	0.000456924	0.0003702	0.000385689	0.000422222	0.000458393	0.000470141	0.000272334	0.000348688	0.000212714	0.000343576	0.000574179	0.000516863	0.000502994	0.000622408	0.000575501	0.000590785	0.000700422	0.000702633	0.000617352	0.000775096	0.000698823	0.000437168	0.000668544	0.000678387	0.000809749	0.000733909	0.000592438	0.00056503	0.000684851
Macrococcus caseolyticus	0.000214835	0.000126346	0.000145121	0.000196649	0.000167258	0.000203981	0.000156755	0.000237468	0.000121308	0.000159589	0.000185625	8.52817e-05	0.000248974	0.000187045	0.000192245	0.000265655	0.000286974	0.000176099	0.000250066	0.000235256	0.000174849	0.000157636	0.000145306	0.000181328	0.000181439	0.000258119	8.7509e-05	0.000152094	6.01273e-05	0.000133832	0.000321412	0.000233527	0.000240781	0.000298537	0.000298077	0.000320743	0.00034163	0.000407752	0.000300698	0.000424589	0.000333489	0.000190541	0.000322911	0.000334727	0.000433307	0.000363664	0.000299615	0.00029131	0.000341203
Magnetococcus marinus	0.000428383	0.00026824	0.000314915	0.000409631	0.000375047	0.000387214	0.000550421	0.000556457	0.000284818	0.000282893	0.000321815	0.000173424	0.000456823	0.000327073	0.000371616	0.000440613	0.00038418	0.000354411	0.000417828	0.000341971	0.000368976	0.000262569	0.000277492	0.000316649	0.000373016	0.000348495	0.000164201	0.000269267	0.000133677	0.000258083	0.000524794	0.00036989	0.000444589	0.000483069	0.000373476	0.000436287	0.000551397	0.00045856	0.000485326	0.000486796	0.000570024	0.000424219	0.000501888	0.000510614	0.000588078	0.000497591	0.000460588	0.000410991	0.000543671
Magnetospirillum magneticum	0.000290813	0.000189909	0.000196583	0.000279395	0.000222773	0.000263478	0.000344697	0.000388782	0.000195908	0.000174348	0.000193276	0.000106449	0.000308695	0.000200053	0.000243371	0.000313012	0.000285406	0.000229275	0.000254796	0.000247511	0.000229848	0.000205261	0.000192444	0.000220791	0.000267802	0.000238433	8.82202e-05	0.000179443	6.23433e-05	0.00017007	0.000361825	0.000303714	0.000355625	0.000362363	0.000322789	0.000327934	0.000411926	0.000356408	0.000374427	0.000391111	0.000398933	0.000344344	0.000391079	0.000419284	0.000431249	0.000363835	0.000361471	0.00033915	0.000425688
Mahella australiensis	0.000718829	0.000469665	0.000588136	0.000756734	0.000643736	0.000745297	0.000673664	0.000925663	0.000528675	0.00051874	0.000688308	0.000326212	0.000898668	0.000624551	0.00072499	0.000819122	0.000852164	0.000668415	0.000756307	0.000792043	0.000635407	0.000553818	0.000600902	0.000706154	0.000736388	0.000709114	0.000319045	0.000573919	0.000206932	0.000532805	0.000939626	0.000870064	0.000955613	0.00108431	0.000915426	0.00100813	0.00131144	0.00129883	0.00107743	0.00137273	0.0012355	0.000754486	0.0011452	0.00133884	0.00128551	0.00116945	0.00105449	0.000882315	0.00126372
Mannheimia succiniciproducens	0.000145223	0.000101103	0.000125634	0.000136711	0.000134497	0.000134659	0.00013186	0.000157367	0.000108349	0.000124022	0.000140212	9.25962e-05	0.000159488	0.00013659	0.000148805	0.000169419	0.000154404	0.000153966	0.000142144	0.000149294	0.000125517	0.00012467	0.000118952	0.000143889	0.00014319	0.000147026	8.98671e-05	0.000116813	7.46685e-05	0.000115807	0.000143462	0.000167026	0.000141129	0.000157073	0.000200672	0.000197528	0.000162647	0.000198195	0.000187608	0.000223153	0.000164488	0.000132799	0.000191002	0.000192262	0.000216718	0.0001929	0.000156874	0.000210592	0.000179791
Maricaulis maris	0.000185508	0.000107739	0.000111232	0.000166788	0.000131094	0.0001484	0.000209417	0.000223188	0.000116237	0.000111927	0.000115446	7.10613e-05	0.000186397	0.000114568	0.000162837	0.000189635	0.000166497	0.000145623	0.000134525	0.000165037	0.000146026	0.000128321	0.0001188	0.000125675	0.000177932	0.000142707	6.13836e-05	0.000103834	4.39822e-05	9.9704e-05	0.000269064	0.000196136	0.000230844	0.000210765	0.000217989	0.000183744	0.000260719	0.000236891	0.000242487	0.000229939	0.000255424	0.000223515	0.000242423	0.000251213	0.000274612	0.000226745	0.000239166	0.000237224	0.000262868
Marinithermus hydrothermalis	0.000104264	6.30427e-05	7.05965e-05	0.000106131	8.31971e-05	9.43301e-05	0.000122149	0.000148382	6.57533e-05	6.51884e-05	6.62071e-05	3.22003e-05	0.000117093	7.39165e-05	9.40174e-05	0.000124623	0.000109429	9.18234e-05	9.95141e-05	9.94694e-05	9.73712e-05	6.49278e-05	6.53303e-05	8.32436e-05	0.000102693	8.67432e-05	3.67927e-05	6.42781e-05	2.31097e-05	5.57133e-05	0.000152434	0.000111329	0.000137143	0.000143016	0.000111655	0.000112907	0.000181814	0.000140419	0.00014018	0.000147939	0.0001741	0.000131971	0.000160681	0.000173058	0.000192853	0.00014897	0.000150327	0.000123215	0.000163338
Marinitoga piezophila	0.000204426	0.000128297	0.000156652	0.000225646	0.000174622	0.000193882	0.000218855	0.000289482	0.000119111	0.000127404	0.000169833	6.8446e-05	0.00024066	0.000157125	0.000182971	0.000265032	0.000259258	0.000173602	0.000243038	0.000199028	0.000202934	0.000141074	0.000142598	0.000194213	0.000202811	0.000203333	7.20883e-05	0.0001386	4.12808e-05	0.000126962	0.000270628	0.000234173	0.00022657	0.000264458	0.000276161	0.00032302	0.000314857	0.000352549	0.000302276	0.000387039	0.000304486	0.000170968	0.000308525	0.000338226	0.000378629	0.000344947	0.000271654	0.000292625	0.00030022
Marinobacter adhaerens	0.000251018	0.00014723	0.000158062	0.000215069	0.00018219	0.000191752	0.000229114	0.000263759	0.000148861	0.000146725	0.00016336	0.000107961	0.000239074	0.000177335	0.000202067	0.000285457	0.000208792	0.000192954	0.000196072	0.000198715	0.000187229	0.00014626	0.000154611	0.000175527	0.000213113	0.000178052	0.000111202	0.000149107	9.36627e-05	0.000144546	0.00026248	0.000242583	0.000242976	0.000242229	0.000291493	0.000281669	0.000302354	0.000272799	0.000295263	0.000295312	0.000274063	0.000206802	0.00027149	0.000296766	0.000310249	0.000299478	0.000268901	0.000319833	0.000275541
Marinobacter aquaeolei	7.46319e-05	4.20285e-05	4.47648e-05	7.89329e-05	4.99792e-05	5.4482e-05	6.64773e-05	7.11176e-05	3.90463e-05	3.04417e-05	3.92338e-05	1.76529e-05	7.0256e-05	4.65056e-05	4.55139e-05	9.29136e-05	6.56315e-05	4.56847e-05	5.54389e-05	4.63803e-05	5.31508e-05	3.21199e-05	4.03881e-05	4.56018e-05	8.66919e-05	4.34452e-05	2.04362e-05	3.83711e-05	1.57652e-05	4.0619e-05	8.13201e-05	9.0629e-05	8.1974e-05	8.05795e-05	0.000122658	0.000126331	9.6067e-05	9.5721e-05	0.000109584	0.000108127	0.000100297	7.27986e-05	9.95218e-05	0.000102718	0.000109806	0.000109227	8.76145e-05	0.000122557	9.23411e-05
Marinobacter hydrocarbonoclasticus	0.000168366	0.000118864	0.000100255	0.000154052	0.000108999	0.000123392	0.000175084	0.000175335	9.08827e-05	8.9634e-05	9.75941e-05	6.82826e-05	0.000162535	0.000105323	0.000133003	0.000196905	0.000156757	0.00012315	0.000108447	0.000135205	0.000124593	0.000105885	0.00010549	0.000114477	0.000165876	0.000123659	6.39662e-05	0.000100846	5.06302e-05	9.5702e-05	0.000195234	0.000206551	0.00019289	0.000196382	0.00024703	0.000220061	0.000231469	0.000216953	0.000225305	0.000236725	0.000230433	0.000150415	0.000226561	0.000257019	0.000243285	0.000233412	0.00022234	0.000245197	0.000208471
Marinomonas mediterranea	0.000411302	0.000219446	0.000235305	0.000372719	0.000272702	0.000297143	0.000309133	0.000389444	0.000200697	0.000204739	0.000262867	0.000116379	0.000387582	0.000264213	0.000290777	0.000412157	0.000392416	0.000292666	0.000320022	0.000301316	0.000294084	0.000229972	0.000224404	0.000253846	0.000345014	0.000278295	0.000130141	0.000218793	9.32407e-05	0.000201898	0.000365529	0.000460455	0.000328069	0.000428968	0.000571623	0.000454386	0.000455861	0.000440231	0.000573343	0.000489963	0.000447243	0.000282838	0.000439253	0.000473025	0.000505289	0.000566051	0.000419779	0.000577524	0.000431691
Marinomonas posidonica	0.000176325	0.000101428	0.00011229	0.000169306	0.000128757	0.000140224	0.000217624	0.000241062	0.000102884	9.60913e-05	0.0001178	6.03551e-05	0.000173006	0.000120051	0.000140996	0.000200713	0.000164471	0.000128655	0.00015272	0.000145	0.000129212	0.000104985	0.000106329	0.000125742	0.000155739	0.000132201	5.34112e-05	0.000108315	3.73131e-05	9.54184e-05	0.000223877	0.000179511	0.000189713	0.000194339	0.000200853	0.000234684	0.000243499	0.000218454	0.000230389	0.000249393	0.000234947	0.000169838	0.000227373	0.000255754	0.000261104	0.000233839	0.000208146	0.000229251	0.000251233
Marivirga tractuosa	0.000415281	0.000172798	0.000160177	0.000318394	0.000190774	0.000203294	0.000213794	0.000286362	0.000124407	0.000128429	0.000175228	9.01036e-05	0.000301968	0.000197498	0.000216222	0.00050334	0.000318156	0.000177972	0.000216763	0.0002705	0.000199054	0.000158642	0.000159607	0.000195022	0.000328739	0.00022891	8.76213e-05	0.000157862	6.43061e-05	0.000145365	0.00032668	0.000520421	0.000354759	0.000436323	0.000703661	0.000549913	0.000471843	0.000492004	0.000535559	0.000556242	0.000386814	0.000200253	0.000388792	0.000525724	0.000494997	0.000554	0.000437889	0.000725481	0.000349206
Megasphaera elsdenii	0.00166713	0.00120939	0.00141405	0.00179229	0.00150105	0.00181089	0.00182539	0.00225373	0.00117612	0.00122069	0.00159745	0.000724098	0.00188295	0.00143331	0.00178969	0.00191608	0.00225808	0.00159397	0.00197426	0.00168092	0.00174591	0.00120558	0.00127137	0.00156274	0.00198378	0.0016305	0.000865621	0.00123133	0.000563475	0.00119065	0.00225342	0.00196641	0.00163636	0.00200109	0.00251016	0.00276958	0.00216737	0.00256635	0.00322449	0.00386937	0.00249615	0.00169379	0.00222098	0.00225303	0.00308468	0.00318734	0.00201256	0.00209926	0.00237752
Meiothermus ruber	0.00018557	0.000111057	0.000132633	0.000205787	0.000146535	0.000166881	0.000277126	0.000283619	0.000113815	0.000101267	0.000126284	5.32857e-05	0.000180813	0.000132827	0.000148805	0.000209021	0.000188004	0.000140686	0.000188716	0.000139096	0.000171955	0.00010652	0.000115634	0.000143012	0.000171959	0.000146045	5.89133e-05	0.000120109	4.03733e-05	0.000103927	0.000229721	0.000175307	0.000195836	0.000199569	0.000188948	0.000211551	0.000236305	0.000224564	0.000249851	0.000241249	0.000250159	0.000198295	0.000239841	0.000242802	0.00027294	0.000253325	0.000215671	0.000212564	0.000237671
Meiothermus silvanus	0.000175345	9.7264e-05	0.000107305	0.00016981	0.000123577	0.000146407	0.000186848	0.000217608	0.000104462	9.74238e-05	0.000108874	5.09157e-05	0.000175101	0.0001135	0.000139653	0.000202305	0.000179572	0.000127406	0.000143064	0.000132969	0.000141961	0.000104086	0.000103888	0.000124933	0.000158424	0.000134263	5.45341e-05	0.00010131	4.01834e-05	9.34962e-05	0.000221326	0.000197689	0.000206466	0.00019818	0.000243152	0.000215387	0.000240374	0.000209557	0.000239068	0.000258893	0.000245227	0.000190466	0.000247661	0.000257838	0.00027339	0.000267342	0.000218119	0.000250047	0.000243822
Melioribacter roseus	0.000385772	0.000184769	0.000185555	0.000343074	0.000231662	0.000232768	0.000275074	0.000357101	0.000142719	0.000143445	0.000199112	8.78969e-05	0.000315168	0.000203491	0.000208839	0.000433205	0.000334891	0.000199083	0.000271808	0.000252117	0.000246846	0.000153297	0.000179668	0.000207165	0.000318711	0.000234359	9.99355e-05	0.000174344	6.96878e-05	0.000173757	0.000335733	0.000438008	0.000340432	0.00041295	0.000576132	0.000480635	0.000446189	0.000446233	0.000524074	0.00050772	0.000409966	0.00022487	0.00041476	0.000478607	0.000512687	0.000510753	0.000385394	0.000574236	0.000386854
Melissococcus plutonius	0.000182998	0.00013682	0.000183591	0.000195785	0.000203421	0.000220745	0.000165783	0.000248249	0.000173032	0.000200331	0.00021966	0.000127984	0.000247705	0.000227836	0.000236843	0.000209367	0.000319071	0.000224905	0.000302615	0.000235927	0.000191786	0.000190444	0.00018085	0.000213236	0.000196016	0.000321593	0.000123216	0.000175529	9.896e-05	0.000160396	0.000425778	0.000230098	0.000273767	0.000301724	0.000316205	0.000304442	0.00036062	0.000431334	0.000352773	0.000443025	0.000456354	0.000280504	0.000370053	0.000397326	0.000586341	0.000489216	0.000376216	0.000301503	0.000393747
Mesoplasma florum	0.000183182	0.000103965	0.000129461	0.000181107	0.000172845	0.000144415	0.000148274	0.000155191	9.08263e-05	0.000126789	0.000130551	7.55562e-05	0.000189126	0.000156103	0.000134406	0.000159241	0.000236313	0.000145453	0.000203035	0.000167944	0.000132908	0.000139275	0.000113079	0.000119671	0.000135353	0.000188459	6.67734e-05	0.000122994	4.66203e-05	0.000113128	0.000275155	0.000158488	0.000208026	0.00023422	0.000262452	0.000171039	0.000305834	0.000207413	0.000246958	0.000253577	0.000295627	0.000194606	0.000245669	0.000212359	0.000315717	0.00026871	0.000219893	0.000224237	0.000282878
Mesorhizobium ciceri	0.000133284	7.44281e-05	8.30843e-05	0.000132106	9.56411e-05	0.000111369	0.000157576	0.000170039	7.45429e-05	7.94355e-05	8.38623e-05	4.68293e-05	0.000128454	9.89116e-05	0.000106281	0.00015841	0.000145056	9.8066e-05	0.000115936	0.000108638	0.000103099	8.74171e-05	8.06618e-05	9.43742e-05	0.000111023	0.000122138	4.30059e-05	7.31369e-05	2.66342e-05	7.43684e-05	0.000216305	0.000135329	0.000174058	0.000161323	0.00016658	0.000168282	0.000201629	0.000160464	0.00019164	0.000201098	0.000206613	0.000171043	0.000201847	0.000196058	0.000222314	0.000188712	0.000185936	0.000173192	0.000212103
Mesorhizobium loti	0.000246365	0.000166097	0.00016914	0.000256586	0.000193517	0.0002125	0.000289983	0.000316908	0.000162496	0.000157897	0.00016385	9.47211e-05	0.00026116	0.000169158	0.000215124	0.00030685	0.000251936	0.000201864	0.000215121	0.000208644	0.000212849	0.000184518	0.000168951	0.000195899	0.000254541	0.000193908	9.46954e-05	0.000149828	6.92868e-05	0.000144924	0.000322235	0.000288771	0.000289075	0.000263477	0.000308629	0.000327335	0.000359027	0.000304421	0.000356279	0.00032585	0.000358229	0.000288033	0.000353232	0.000346414	0.00039188	0.000340844	0.000335346	0.000343917	0.000369216
Mesorhizobium opportunistum	0.000132244	8.55533e-05	8.55013e-05	0.000129156	9.40158e-05	0.000102712	0.000162227	0.000167864	7.92195e-05	8.51754e-05	9.53382e-05	4.85456e-05	0.000139687	9.50555e-05	0.000123974	0.000153702	0.000134793	0.000107033	0.000106871	0.000117181	0.000105686	8.84225e-05	9.82052e-05	9.99058e-05	0.000128339	0.000114381	4.55137e-05	8.53435e-05	3.25224e-05	8.30027e-05	0.000193917	0.000159587	0.000176484	0.00015601	0.000168024	0.000192134	0.000205698	0.00018619	0.000217152	0.000213878	0.000209287	0.000172624	0.00020738	0.000219356	0.000220063	0.000194267	0.000194257	0.000202947	0.000214104
Mesotoga prima	0.000275875	0.000171497	0.000195424	0.000266012	0.000228005	0.000250493	0.000249769	0.000317759	0.00017506	0.000175937	0.00020789	0.000114009	0.000316628	0.000208416	0.000254292	0.000330737	0.000305343	0.000243973	0.000254401	0.000264685	0.000240564	0.000206107	0.000189736	0.000248854	0.000256678	0.000255124	0.000114533	0.000176044	8.63605e-05	0.000166762	0.00030849	0.000326226	0.00029	0.000320357	0.00036112	0.000367248	0.000367284	0.000385671	0.00041677	0.000400612	0.000365417	0.000238873	0.000375069	0.000383184	0.000437681	0.000410158	0.000344585	0.000370714	0.000377442
Metallosphaera cuprina	7.41421e-05	4.98356e-05	5.24187e-05	7.67743e-05	5.28743e-05	6.38257e-05	5.21149e-05	7.79267e-05	4.26523e-05	5.46824e-05	5.64477e-05	4.04138e-05	7.77449e-05	6.18836e-05	6.51594e-05	0.000103714	8.98184e-05	5.93617e-05	6.95614e-05	6.43152e-05	5.86937e-05	4.75185e-05	5.01514e-05	5.56531e-05	8.29656e-05	6.86287e-05	4.08725e-05	5.22259e-05	3.54348e-05	5.26251e-05	9.39955e-05	0.000114823	7.70059e-05	9.51264e-05	0.000146468	0.000127051	9.84848e-05	0.000128521	0.000120367	0.000144433	9.53662e-05	5.74409e-05	0.000106825	0.000123634	0.000134315	0.000126577	0.00010083	0.000157985	0.000100271
Metallosphaera sedula	7.92237e-05	5.10717e-05	4.69804e-05	7.31766e-05	5.47536e-05	6.28638e-05	8.02925e-05	8.74784e-05	4.58639e-05	3.92053e-05	4.94346e-05	2.69289e-05	8.57416e-05	5.65408e-05	6.73558e-05	9.06981e-05	8.01437e-05	5.56729e-05	6.89045e-05	7.32156e-05	6.38055e-05	5.16988e-05	5.54145e-05	6.41529e-05	7.98968e-05	6.72051e-05	2.61629e-05	4.7333e-05	1.71159e-05	4.7268e-05	0.000100498	8.83649e-05	9.67051e-05	9.89674e-05	9.92989e-05	9.66064e-05	0.0001275	0.000112014	0.000104762	0.000113556	0.000101886	7.34009e-05	0.000112285	0.000125867	0.000125116	0.000119825	0.000104195	0.00011105	0.000110498
Methanobrevibacter ruminantium	0.000271405	0.000190624	0.000236513	0.000303068	0.000245071	0.000288074	0.000394897	0.000411385	0.000194274	0.000202996	0.00024325	9.86849e-05	0.000328877	0.000247442	0.0002765	0.000331567	0.000383788	0.000258331	0.00035142	0.000314554	0.000275054	0.000220448	0.000225739	0.00028319	0.000272131	0.00029582	9.61177e-05	0.000217453	5.22764e-05	0.000204671	0.000399851	0.000294334	0.000306233	0.000360156	0.000311515	0.000362574	0.00041057	0.000467457	0.000379511	0.000461574	0.000400103	0.000309112	0.000402145	0.000415265	0.000502073	0.000421525	0.000361471	0.000330519	0.000455628
Methanobrevibacter smithii	0.000239508	0.000154842	0.000195122	0.000248527	0.000201491	0.000242661	0.00023226	0.000307735	0.000162439	0.000176193	0.000217699	8.51591e-05	0.000271822	0.000191644	0.000230559	0.000297088	0.000276123	0.000224167	0.000270495	0.000238431	0.000233235	0.00019309	0.000190957	0.000249461	0.000236238	0.000223313	9.26742e-05	0.000184645	5.04192e-05	0.000164776	0.000254002	0.000260114	0.000234946	0.000285379	0.000254966	0.000339441	0.000309962	0.000366591	0.000295	0.00037686	0.000317358	0.000230667	0.000310959	0.000291705	0.000380688	0.000333836	0.00027196	0.000289748	0.000363954
Methanocaldococcus fervens	2.63875e-05	1.54191e-05	1.88325e-05	2.84935e-05	2.16881e-05	1.99241e-05	2.10648e-05	3.49913e-05	1.4086e-05	1.70658e-05	2.00092e-05	1.06653e-05	3.31923e-05	2.87118e-05	2.71497e-05	3.57254e-05	4.06602e-05	2.05439e-05	3.22518e-05	2.9653e-05	2.76532e-05	1.84147e-05	1.83444e-05	2.5162e-05	3.48521e-05	3.51489e-05	1.20896e-05	2.1632e-05	8.16753e-06	1.93799e-05	4.09893e-05	4.03658e-05	3.10219e-05	4.55201e-05	6.42151e-05	5.2738e-05	3.9276e-05	6.18488e-05	4.38336e-05	6.34509e-05	3.86145e-05	2.01758e-05	4.45598e-05	5.04659e-05	6.07891e-05	5.43573e-05	4.06869e-05	4.89901e-05	3.6388e-05
Methanocaldococcus infernus	5.63872e-05	3.10985e-05	3.03132e-05	4.9432e-05	3.42337e-05	3.68252e-05	3.81629e-05	5.68373e-05	2.4735e-05	2.65981e-05	3.47219e-05	1.60593e-05	5.42628e-05	3.82824e-05	4.35006e-05	7.29739e-05	5.52377e-05	3.35967e-05	4.37468e-05	4.41888e-05	4.5637e-05	2.8945e-05	3.28368e-05	4.2094e-05	7.46909e-05	4.24634e-05	1.80782e-05	3.34266e-05	1.04046e-05	2.8739e-05	6.66693e-05	7.22574e-05	6.64342e-05	7.0691e-05	9.14524e-05	8.45007e-05	8.7221e-05	7.98568e-05	8.55632e-05	0.000102245	7.4053e-05	4.30618e-05	7.59139e-05	8.94691e-05	9.73912e-05	9.29886e-05	7.80088e-05	9.79802e-05	7.57404e-05
Methanocaldococcus jannaschii	9.92439e-05	3.61731e-05	3.07664e-05	6.87875e-05	5.42457e-05	4.03977e-05	2.72201e-05	4.42593e-05	3.59474e-05	3.68991e-05	5.02683e-05	2.14532e-05	7.33658e-05	4.1488e-05	4.0206e-05	5.71883e-05	7.04689e-05	3.56397e-05	4.54546e-05	5.15237e-05	3.75073e-05	4.47139e-05	4.38587e-05	4.28361e-05	6.19228e-05	4.50161e-05	2.48154e-05	3.16755e-05	1.48788e-05	3.48838e-05	7.58055e-05	0.000108354	5.62669e-05	9.86405e-05	0.000161981	7.87474e-05	8.03212e-05	7.25679e-05	0.000123786	8.07557e-05	7.78977e-05	5.09665e-05	7.89387e-05	9.13299e-05	9.05725e-05	0.000126321	7.83759e-05	0.000114255	6.20301e-05
Methanocaldococcus vulcanius	4.54281e-05	2.37467e-05	2.49253e-05	4.06537e-05	2.81387e-05	2.98174e-05	2.83144e-05	4.06656e-05	1.98894e-05	2.42406e-05	2.53058e-05	1.33623e-05	4.77893e-05	2.97803e-05	3.59963e-05	6.42503e-05	5.71988e-05	3.42777e-05	3.52076e-05	3.88217e-05	3.83695e-05	2.98975e-05	2.62771e-05	3.49434e-05	5.23878e-05	4.12361e-05	1.75542e-05	2.98728e-05	9.66596e-06	2.57768e-05	5.35824e-05	6.56591e-05	4.6735e-05	6.14562e-05	9.51502e-05	8.46205e-05	7.69597e-05	7.92137e-05	6.94324e-05	8.85598e-05	5.72531e-05	2.55962e-05	6.06426e-05	7.64432e-05	8.09234e-05	8.33308e-05	6.44261e-05	9.28839e-05	5.9955e-05
Methanocella arvoryzae	0.0001811	0.000116261	0.000127698	0.000176358	0.000136986	0.000154995	0.000225558	0.000241346	0.000117083	0.000126892	0.000141732	7.15108e-05	0.000204041	0.000142397	0.000160946	0.000205005	0.000204347	0.000151809	0.000175775	0.000173714	0.000159206	0.000136364	0.000139699	0.00015738	0.000188399	0.000175843	6.73348e-05	0.000131749	4.26526e-05	0.000111427	0.00024001	0.00021399	0.000209239	0.000226293	0.00024703	0.000282028	0.000275109	0.000275908	0.000244328	0.000308319	0.000259269	0.000201608	0.00025917	0.000268482	0.000299121	0.000257599	0.000247058	0.000247416	0.000284657
Methanocella conradii	0.000137325	7.85269e-05	9.42126e-05	0.000134553	0.000101177	9.72844e-05	0.000109838	0.000155191	7.44866e-05	0.000123253	0.000106961	6.03959e-05	0.000135308	0.000127112	0.000116164	0.000151279	0.000199902	0.000108905	0.000188519	0.000111545	0.000106794	9.65715e-05	9.3705e-05	0.000110497	0.000116503	0.000191355	5.56569e-05	9.35328e-05	3.95291e-05	8.17422e-05	0.000268735	0.000162239	0.000173364	0.000175542	0.000205723	0.000207716	0.000189834	0.0002266	0.000222938	0.000281514	0.000203855	0.000167203	0.000215348	0.000216304	0.000276027	0.00020837	0.000199274	0.000228922	0.000226703
Methanocella paludicola	0.000166039	9.44665e-05	0.000106298	0.00014549	0.000120783	0.000139056	0.000164689	0.000202761	9.13898e-05	9.13765e-05	0.000106324	5.5288e-05	0.000160186	0.000107042	0.000133979	0.000187627	0.000151266	0.000121447	0.000125854	0.000133237	0.000132846	0.000101281	9.44296e-05	0.000117175	0.000165	0.000117719	5.94747e-05	9.29663e-05	3.93181e-05	9.02504e-05	0.000176715	0.00018708	0.000167125	0.000175869	0.000225384	0.000213469	0.000197324	0.000206449	0.000230389	0.000234463	0.000196332	0.000148609	0.0002197	0.000219356	0.000238911	0.000256488	0.000196337	0.000216428	0.000199504
Methanococcoides burtonii	0.000147917	8.91316e-05	9.81402e-05	0.000160168	0.000108796	0.000122705	0.000161953	0.000198316	8.06844e-05	7.34394e-05	9.89673e-05	4.56852e-05	0.000149715	0.000100677	0.000118361	0.000185343	0.000166694	0.000112594	0.000138203	0.000124471	0.00012564	9.15974e-05	9.39719e-05	0.000111644	0.000152779	0.000124101	4.94063e-05	8.87944e-05	2.87024e-05	8.75719e-05	0.000176139	0.000192449	0.000161926	0.000214606	0.000247481	0.000236242	0.000215782	0.000216096	0.000233808	0.000251768	0.000201765	0.00012768	0.000218299	0.000236103	0.000257308	0.000235463	0.00019542	0.00024158	0.000221811
Methanococcus aeolicus	9.77745e-05	5.88138e-05	7.13015e-05	8.71356e-05	7.7864e-05	9.07575e-05	7.76936e-05	9.44766e-05	6.36122e-05	6.00635e-05	8.50393e-05	4.98124e-05	9.69749e-05	8.25579e-05	8.41947e-05	0.000101845	8.20394e-05	8.17784e-05	9.70838e-05	8.58729e-05	7.99417e-05	5.66729e-05	6.28895e-05	7.73747e-05	8.29108e-05	8.22759e-05	5.96993e-05	7.16947e-05	5.03348e-05	6.89798e-05	9.42424e-05	8.51951e-05	7.55617e-05	9.74146e-05	0.000101734	8.90553e-05	0.000107508	0.000114694	9.80996e-05	0.000114574	9.12707e-05	5.96241e-05	0.000102251	0.000105398	0.000115724	0.000119569	8.65744e-05	0.000105707	9.18223e-05
Methanococcus maripaludis	0.000206447	0.000124199	0.000142855	0.000189022	0.000148769	0.000159118	0.000143624	0.000202099	9.94469e-05	0.000107059	0.000134523	6.69341e-05	0.000225429	0.000138123	0.000179432	0.000250355	0.000221931	0.000148404	0.000167368	0.000183509	0.000177867	0.000132554	0.000126389	0.000182745	0.000213825	0.000171768	6.23942e-05	0.000134119	3.9297e-05	0.00011858	0.000226346	0.000282367	0.000220793	0.000262006	0.00030403	0.000311753	0.000254056	0.000312246	0.000314988	0.000346435	0.000275233	0.000152373	0.000299229	0.00034552	0.000336431	0.000326742	0.000273245	0.000333149	0.000278876
Methanococcus vannielii	7.00401e-05	4.86645e-05	6.00725e-05	6.25275e-05	6.34899e-05	6.01157e-05	4.8285e-05	7.83995e-05	4.74415e-05	5.9551e-05	6.81688e-05	4.67067e-05	7.69199e-05	6.84344e-05	7.80326e-05	7.87897e-05	8.35429e-05	7.78626e-05	6.7328e-05	8.14898e-05	5.85089e-05	6.67799e-05	5.83892e-05	7.17082e-05	6.22516e-05	8.54668e-05	4.37545e-05	5.56767e-05	3.30289e-05	5.23415e-05	0.00011235	7.77559e-05	9.64162e-05	8.66271e-05	9.98401e-05	9.6127e-05	0.000112638	0.000110728	9.91516e-05	0.000123169	0.000109241	7.56593e-05	0.000117818	0.000122815	0.000133672	0.000119313	0.000105052	0.000106118	0.000122356
Methanococcus voltae	8.51624e-05	4.46308e-05	4.07365e-05	6.10165e-05	4.76936e-05	5.83294e-05	4.30871e-05	5.89179e-05	3.70743e-05	3.9769e-05	4.46285e-05	2.68472e-05	7.0256e-05	4.26495e-05	6.13767e-05	8.89672e-05	7.09919e-05	4.10311e-05	4.08566e-05	0.000106894	5.13647e-05	5.27571e-05	4.3668e-05	4.17567e-05	6.25804e-05	4.74707e-05	3.46967e-05	5.03717e-05	2.77105e-05	4.34866e-05	7.4077e-05	8.34485e-05	7.48107e-05	8.89154e-05	7.65711e-05	9.37298e-05	0.0001045	0.000101938	8.47742e-05	0.000106204	8.52529e-05	3.82437e-05	8.5726e-05	0.000109938	9.79701e-05	9.84585e-05	8.79816e-05	0.000105953	9.01178e-05
Methanocorpusculum labreanum	0.000227079	0.00014183	0.000151616	0.000228092	0.000174724	0.000209065	0.000230072	0.000307262	0.000142325	0.00014119	0.000164194	7.54336e-05	0.000253988	0.000151689	0.000199993	0.000262748	0.000247426	0.000176553	0.000219654	0.000214503	0.000186982	0.000155096	0.000145801	0.000173166	0.000227799	0.000199946	6.56505e-05	0.000134428	3.87694e-05	0.000136006	0.000309807	0.000252545	0.000279717	0.000297719	0.000233141	0.000256139	0.00037265	0.000326287	0.000325859	0.000345078	0.000363746	0.000254381	0.000333903	0.000371721	0.000381074	0.000322811	0.000312402	0.000253499	0.000356395
Methanoculleus bourgensis	0.000169406	0.000103445	0.000104233	0.000151894	0.000117177	0.000131087	0.000197927	0.000210137	0.000105983	0.000107674	0.000115789	6.51361e-05	0.000160631	0.000121677	0.000138677	0.000201821	0.000176042	0.000143353	0.000160536	0.000140259	0.000135433	0.000107631	0.000108159	0.000123584	0.000151519	0.000143688	6.2207e-05	0.000101568	4.52063e-05	9.27084e-05	0.000197621	0.00018074	0.000174578	0.000194993	0.000231878	0.000210233	0.000226161	0.000206127	0.000202424	0.000235594	0.000192989	0.000170666	0.000206052	0.000209381	0.000251069	0.000212045	0.000195481	0.000225881	0.000232854
Methanoculleus marisnigri	0.000111672	6.23921e-05	6.53093e-05	0.000108002	7.72545e-05	9.52233e-05	0.000108197	0.000116701	6.57533e-05	6.22672e-05	6.71389e-05	3.75942e-05	0.00011887	7.18259e-05	9.80441e-05	0.000122546	0.000115509	8.21757e-05	8.84132e-05	0.000102108	7.48914e-05	7.23889e-05	7.22333e-05	7.16408e-05	0.00011853	8.80195e-05	3.52207e-05	6.42781e-05	2.43126e-05	6.03455e-05	0.000184123	0.000135394	0.000148177	0.00014081	0.000152601	0.000131605	0.000183937	0.000145779	0.000180419	0.000159476	0.000173347	0.000130842	0.000160976	0.000172835	0.000194654	0.000153841	0.000164216	0.0001653	0.000183052
Methanohalobium evestigatum	0.000114244	5.80982e-05	6.64675e-05	9.34675e-05	7.08547e-05	8.38872e-05	9.56124e-05	0.00011916	5.64002e-05	5.74498e-05	6.90025e-05	3.18325e-05	0.000116903	7.13613e-05	8.24254e-05	0.000126354	0.000100735	7.62168e-05	9.43906e-05	9.04796e-05	8.01265e-05	6.76265e-05	6.60549e-05	8.51324e-05	8.31848e-05	8.60559e-05	3.17024e-05	6.49991e-05	1.73059e-05	6.20787e-05	0.000119429	0.000109971	0.000131251	0.000119562	0.000123289	0.000124054	0.000162588	0.000139455	0.000140531	0.000159815	0.000139915	0.000105773	0.000137958	0.000157501	0.000165449	0.000156234	0.000125365	0.000139655	0.000158966
Methanohalophilus mahii	0.000113448	6.94836e-05	7.73943e-05	0.000112031	8.44161e-05	0.000103949	0.000101357	0.000120484	7.05425e-05	6.19597e-05	8.60692e-05	3.52242e-05	0.000126804	8.51597e-05	9.94474e-05	0.000135493	0.000137016	9.38664e-05	0.000118103	0.000102019	0.000102853	8.13317e-05	7.86786e-05	0.000100648	0.000102255	0.000106085	3.99368e-05	7.28279e-05	1.9754e-05	7.08075e-05	0.000158031	0.000133	0.00013154	0.000136887	0.000162612	0.000169361	0.000171022	0.000181366	0.000163149	0.000208336	0.0001629	0.000104493	0.000167911	0.000194644	0.000203788	0.000179054	0.000153142	0.000159958	0.000175196
Methanoplanus petrolearius	0.000205222	0.000145863	0.00017065	0.00021068	0.000170051	0.000201302	0.000224053	0.000265461	0.000143733	0.000143343	0.000187538	9.01853e-05	0.000244722	0.000168647	0.000211768	0.00026434	0.000236705	0.000174907	0.00021072	0.000212222	0.000189015	0.000160811	0.000167845	0.00020224	0.000244513	0.000203628	8.20818e-05	0.000159459	4.74434e-05	0.000168589	0.000232602	0.000230227	0.00023356	0.000247296	0.000260288	0.000291377	0.00027906	0.00031514	0.000277204	0.000358876	0.00028543	0.000216589	0.000283958	0.000304359	0.000335916	0.000313922	0.000261926	0.000268213	0.000314152
Methanopyrus kandleri	0.000120978	8.43822e-05	7.40206e-05	0.000116924	9.04095e-05	9.81775e-05	0.000151284	0.000165121	8.25438e-05	6.97495e-05	7.94975e-05	3.99643e-05	0.000132071	8.06067e-05	0.000103657	0.000125039	0.000110214	9.26179e-05	0.000110221	0.000108325	0.000101067	9.04862e-05	7.76489e-05	8.64141e-05	0.000113489	9.68068e-05	3.97496e-05	7.66907e-05	2.93778e-05	7.3297e-05	0.000129306	0.000105184	0.000121026	0.000127244	0.000105702	0.000130287	0.000142715	0.000122626	0.000129484	0.000129842	0.0001517	0.00014635	0.000135081	0.000134948	0.000155286	0.000137517	0.00013185	0.000110803	0.000141328
Methanoregula boonei	0.000160345	9.27749e-05	0.000100356	0.000151606	0.000121697	0.000126827	0.000150053	0.00017524	9.40379e-05	9.46051e-05	0.000106961	5.56967e-05	0.000166152	0.000106392	0.000133369	0.000175234	0.000150155	0.000136373	0.00013505	0.000150233	0.000123361	0.000107155	9.4277e-05	0.000113195	0.000145984	0.000126801	5.31866e-05	8.86913e-05	3.63212e-05	8.05762e-05	0.000240997	0.000170455	0.000198898	0.00020292	0.000206084	0.000207476	0.000262017	0.000216525	0.000241172	0.000248375	0.000254588	0.000173753	0.000235267	0.000274362	0.000263484	0.000238027	0.000230233	0.000211742	0.000260719
Methanosaeta concilii	0.00017859	0.00012049	0.000123166	0.000181754	0.000131653	0.000147713	0.000180145	0.000210043	0.000107842	0.000104599	0.000126774	6.81191e-05	0.000192236	0.000134592	0.000149354	0.000206667	0.000189638	0.000139381	0.000161719	0.000156539	0.000142269	0.00011922	0.000112316	0.000139976	0.000161602	0.00016195	6.16456e-05	0.000112487	3.95925e-05	9.63322e-05	0.000199514	0.000180546	0.000184052	0.000215914	0.000198868	0.000208675	0.000230171	0.000241929	0.000230477	0.000265001	0.000233944	0.000162837	0.000235931	0.000248682	0.000266057	0.000240078	0.000215121	0.000227607	0.000241895
Methanosaeta harundinacea	0.000128509	8.21051e-05	8.63574e-05	0.000128653	9.8841e-05	0.000108071	0.000134733	0.000158974	8.1755e-05	8.61491e-05	0.000103626	4.97715e-05	0.000141464	9.66351e-05	0.000115188	0.000140963	0.000138192	0.000110494	0.000107265	0.000123532	0.000103345	9.59365e-05	9.33617e-05	0.000101525	0.000127736	0.00010093	4.54014e-05	7.9884e-05	2.83858e-05	7.4715e-05	0.000180007	0.000136687	0.000147195	0.000159606	0.000135104	0.000145029	0.000196262	0.000170111	0.000185942	0.000188769	0.000208284	0.000151243	0.000179051	0.000197993	0.000214145	0.000182473	0.00017578	0.000171054	0.000206619
Methanosaeta thermophila	0.000231365	0.000136885	0.000156501	0.000201757	0.000163753	0.000204874	0.000194508	0.000214771	0.000128633	0.000129352	0.000141634	7.9806e-05	0.000229808	0.000145928	0.000193038	0.000185204	0.000203432	0.000163614	0.000196401	0.000181943	0.000162039	0.000139222	0.000139318	0.000129655	0.00017985	0.000162196	8.00981e-05	0.000140042	5.99796e-05	0.000125796	0.00031063	0.000229516	0.0002294	0.000245988	0.000236929	0.000150303	0.0003158	0.000152961	0.00032095	0.000180739	0.000286015	0.000220805	0.000246776	0.000280168	0.00029629	0.000288965	0.000257276	0.000266075	0.000301405
Methanosalsum zhilinae	0.00013659	8.7375e-05	0.000100759	0.000128725	0.000112301	0.000122292	0.00012721	0.000173444	8.58681e-05	9.73726e-05	0.00010294	5.44299e-05	0.000143305	0.000115637	0.000134467	0.000159103	0.000167805	0.000108622	0.000161062	0.00013118	0.000120097	0.000117526	0.000113003	0.000119199	0.000132613	0.000157974	5.86513e-05	9.55415e-05	3.09184e-05	9.89162e-05	0.000188979	0.000166574	0.000147311	0.000169658	0.000195261	0.000195131	0.000187593	0.00023957	0.000174721	0.000252786	0.000172094	0.000150039	0.000198306	0.000210647	0.000263033	0.00022495	0.000196031	0.000198015	0.00020988
Methanosarcina acetivorans	0.000261487	0.000152109	0.000155896	0.000248095	0.000179854	0.000195187	0.000222685	0.000294873	0.000126943	0.000150774	0.000166548	8.03781e-05	0.00025329	0.00018068	0.000187425	0.000298196	0.000266383	0.000170878	0.00022504	0.000192722	0.000200716	0.000157054	0.000172994	0.000201026	0.000234759	0.000214428	7.67669e-05	0.000154669	4.2716e-05	0.000143947	0.000300588	0.000324091	0.000266488	0.000321174	0.000409281	0.000356581	0.000340746	0.000359516	0.000352597	0.000378896	0.000311089	0.000236765	0.000324682	0.000378867	0.000423208	0.000379646	0.00032366	0.000397839	0.000337497
Methanosarcina barkeri	0.00017657	0.00010351	0.000132633	0.000167436	0.000139779	0.000160286	0.000138289	0.00019179	0.000113138	0.000107674	0.000144282	8.34428e-05	0.000202708	0.000150481	0.00017144	0.000209021	0.000197156	0.000159187	0.000167433	0.000169778	0.000149044	0.000129909	0.000131729	0.000167904	0.000181056	0.000174615	8.76213e-05	0.000128865	7.44152e-05	0.000118674	0.000206593	0.000212761	0.000191157	0.000232749	0.000269216	0.000242595	0.000242969	0.000280839	0.000243013	0.000333089	0.000212881	0.000136036	0.000249284	0.000279498	0.000285033	0.00028341	0.00022179	0.000269857	0.000239005
Methanosarcina mazei	0.000194263	0.000128558	0.000137265	0.000186863	0.000151614	0.000156713	0.000175631	0.000222621	0.000109251	0.000127763	0.000145018	7.99695e-05	0.000188174	0.000148205	0.00017931	0.000226538	0.000191011	0.00017905	0.000184183	0.000161191	0.000159883	0.000135729	0.000126465	0.000145643	0.000159794	0.000169019	7.65423e-05	0.000125002	5.65395e-05	0.000108653	0.000192436	0.000193161	0.000187749	0.000207578	0.00020437	0.000220301	0.0002366	0.000229602	0.00022171	0.000254708	0.000219066	0.000149286	0.000221028	0.000238411	0.000242191	0.000252043	0.000206494	0.000214208	0.000217661
Methanosphaera stadtmanae	0.000144794	0.000112358	0.000110527	0.000142108	0.000122002	0.000138781	0.00013487	0.00016654	9.20095e-05	8.78916e-05	0.000124862	6.14175e-05	0.000169071	0.00011271	0.000130746	0.000174127	0.000185586	0.000131663	0.0001518	0.000163472	0.000139374	0.000112975	0.00011552	0.000133028	0.000129161	0.000153065	6.71851e-05	0.000102855	5.25296e-05	0.000105439	0.000204041	0.000173625	0.000178159	0.000201122	0.000194449	0.000210113	0.000253643	0.000263474	0.00020181	0.000242946	0.000224666	0.0001197	0.000219553	0.000253372	0.000258659	0.000227087	0.000206249	0.000196947	0.000227073
Methanosphaerula palustris	0.000212324	0.000157509	0.000160025	0.000226725	0.000186914	0.000213187	0.00018589	0.00023378	0.000150833	0.000145034	0.000159829	8.34428e-05	0.000234187	0.000165441	0.000191451	0.000261224	0.000215525	0.000175985	0.000183789	0.000186237	0.000182733	0.000170918	0.000164603	0.000189356	0.000186481	0.000191503	8.20444e-05	0.000132934	5.72149e-05	0.000135691	0.000236388	0.000216255	0.000222121	0.000201776	0.000244595	0.000237321	0.000315034	0.000244394	0.000311482	0.000268394	0.000255341	0.000213427	0.00025312	0.000267737	0.000297706	0.000281957	0.00025336	0.000246677	0.00029607
Methanospirillum hungatei	0.000273058	0.00017436	0.000188627	0.000233705	0.00021551	0.000224592	0.000262079	0.000299129	0.000181709	0.000199153	0.000202741	0.000135666	0.000297842	0.000201819	0.000261492	0.000310589	0.000287105	0.000256402	0.000226616	0.000296485	0.000218208	0.000217379	0.000199652	0.000232596	0.000257336	0.000252031	0.000124489	0.000191341	9.58998e-05	0.000170575	0.000401662	0.000302291	0.000349444	0.000326731	0.000338392	0.000355502	0.000444774	0.000390816	0.00036829	0.000434316	0.000408461	0.000296238	0.000385103	0.000418837	0.00045833	0.00036845	0.000387596	0.000353041	0.000439843
Methanothermobacter marburgensis	5.54688e-05	2.9537e-05	3.24784e-05	5.08711e-05	3.16941e-05	3.93672e-05	5.36196e-05	5.68373e-05	3.08201e-05	2.9878e-05	3.68307e-05	1.95327e-05	5.28031e-05	3.87469e-05	4.31345e-05	6.02346e-05	5.36688e-05	3.4675e-05	4.47321e-05	4.18183e-05	3.42431e-05	3.42895e-05	3.82524e-05	3.37966e-05	4.20856e-05	4.63416e-05	2.02865e-05	3.21905e-05	1.16076e-05	3.20792e-05	5.35001e-05	5.91255e-05	6.30836e-05	6.61145e-05	6.87246e-05	4.85429e-05	7.47187e-05	6.62436e-05	6.53121e-05	6.96716e-05	6.67814e-05	5.81937e-05	6.89791e-05	8.35144e-05	7.60346e-05	6.77757e-05	6.82194e-05	6.37858e-05	7.10715e-05
Methanothermobacter thermautotrophicus	6.55095e-05	4.18983e-05	4.31031e-05	6.15921e-05	4.84555e-05	5.90851e-05	5.48506e-05	7.28198e-05	3.94407e-05	4.32539e-05	4.72767e-05	2.5703e-05	7.27946e-05	4.78994e-05	5.32623e-05	7.17969e-05	7.32798e-05	4.96005e-05	5.76065e-05	5.87245e-05	5.00097e-05	3.95282e-05	4.35536e-05	4.89748e-05	6.51559e-05	5.08579e-05	2.46283e-05	4.15644e-05	2.00495e-05	4.01463e-05	9.39955e-05	7.16752e-05	7.63127e-05	8.26226e-05	7.42262e-05	7.7429e-05	0.000113759	8.88608e-05	8.75795e-05	9.48936e-05	8.68409e-05	6.33129e-05	8.7349e-05	9.66891e-05	9.70052e-05	9.03391e-05	7.9416e-05	7.78416e-05	9.24152e-05
Methanothermococcus okinawensis	6.19585e-05	3.6108e-05	3.89238e-05	5.562e-05	4.40874e-05	5.08407e-05	3.76158e-05	5.33382e-05	3.14399e-05	3.64891e-05	4.4138e-05	2.3619e-05	6.65116e-05	4.51119e-05	5.53367e-05	7.49817e-05	8.63538e-05	5.52189e-05	4.86076e-05	6.12739e-05	4.73614e-05	4.45552e-05	4.49647e-05	4.74907e-05	6.50463e-05	5.92524e-05	2.60506e-05	3.81651e-05	1.63562e-05	3.58922e-05	6.82332e-05	8.19607e-05	6.38346e-05	9.47177e-05	0.000120854	9.9483e-05	8.35057e-05	0.000101295	0.000104762	0.000122604	9.09364e-05	4.94609e-05	8.81605e-05	9.43817e-05	0.00011135	9.87149e-05	9.21421e-05	0.000109488	9.33045e-05
Methanothermus fervidus	9.19582e-05	4.72983e-05	5.27711e-05	7.57669e-05	6.50644e-05	6.32761e-05	6.48359e-05	9.47604e-05	4.15818e-05	4.19215e-05	5.08078e-05	2.93807e-05	8.30126e-05	6.23018e-05	6.09496e-05	9.75524e-05	7.78557e-05	5.49351e-05	6.89045e-05	6.88772e-05	6.38671e-05	4.48198e-05	4.66809e-05	5.82166e-05	6.1594e-05	6.39651e-05	3.06169e-05	5.21229e-05	2.42282e-05	4.91903e-05	6.83155e-05	8.80414e-05	8.83864e-05	0.000111308	9.61423e-05	9.75653e-05	0.000100844	9.87223e-05	9.24012e-05	9.13874e-05	9.31931e-05	5.12677e-05	9.52429e-05	0.000110534	0.000109356	0.000104612	0.00010083	0.000101433	9.15259e-05
Methanotorris igneus	5.96933e-05	3.68888e-05	3.37373e-05	6.18799e-05	4.08367e-05	4.54131e-05	4.70539e-05	5.99582e-05	2.77775e-05	2.68543e-05	4.32062e-05	2.07994e-05	7.71738e-05	3.86076e-05	4.27075e-05	6.90275e-05	6.57623e-05	3.87043e-05	4.8936e-05	5.08081e-05	4.81621e-05	3.64591e-05	3.97398e-05	4.17567e-05	5.97308e-05	4.8207e-05	2.57137e-05	4.26975e-05	1.74958e-05	3.63964e-05	5.17716e-05	8.28016e-05	5.20498e-05	7.73106e-05	0.000111745	0.000112668	7.407e-05	0.00011062	0.000101343	0.00011152	6.97067e-05	4.55462e-05	8.00453e-05	9.28186e-05	9.25023e-05	0.000110766	7.77028e-05	0.000110063	7.0701e-05
Methylacidiphilum infernorum	0.00034867	0.000161868	0.000170298	0.000271984	0.000212208	0.000228027	0.000199705	0.000285794	0.000140522	0.00016251	0.000192883	8.78561e-05	0.000292765	0.000190715	0.000219089	0.000440267	0.000297826	0.000201069	0.000208027	0.000241786	0.000208045	0.000182031	0.000166434	0.000223692	0.000242321	0.000220613	8.6461e-05	0.000159459	5.07357e-05	0.000144388	0.000285361	0.000332048	0.000294101	0.000307444	0.000362833	0.000351547	0.000369819	0.000374523	0.000392837	0.000439067	0.000350623	0.000221558	0.000348732	0.000444517	0.000405904	0.000434687	0.000336998	0.000424225	0.000371514
Methylibium petroleiphilum	0.000316282	0.000193747	0.000210984	0.000322351	0.000256956	0.000264028	0.000440173	0.000449308	0.000205148	0.000161126	0.000193423	9.22285e-05	0.000297208	0.000197637	0.000222018	0.000336206	0.00027998	0.00023302	0.00032173	0.000206408	0.000263413	0.000163193	0.00018619	0.000198665	0.000269501	0.000225277	8.60119e-05	0.000182636	6.21323e-05	0.000173915	0.000416642	0.000267423	0.000352159	0.000312348	0.000309982	0.000286823	0.000393291	0.000309351	0.000369693	0.000305605	0.000391996	0.000349915	0.000370127	0.000366064	0.000407126	0.000384433	0.000343667	0.000342931	0.000386039
Methylobacillus flagellatus	0.000152386	8.81557e-05	8.62567e-05	0.000134913	0.000111793	0.000117964	0.000173306	0.000155286	7.89941e-05	8.21004e-05	0.000102351	5.78624e-05	0.000149334	9.58917e-05	0.000113419	0.000184027	0.000135774	0.000100393	0.00010963	0.000116152	0.000107718	8.76287e-05	9.49635e-05	9.75448e-05	0.000143573	0.000110945	4.99303e-05	8.22017e-05	3.74187e-05	8.61539e-05	0.000170706	0.000176924	0.000177524	0.00018821	0.000225835	0.000217784	0.00021301	0.000197981	0.000223376	0.00022123	0.000196165	0.00013965	0.00018901	0.000213252	0.000219227	0.000216574	0.000187955	0.000247663	0.000191945
Methylobacterium chloromethanicum	6.2632e-05	4.65176e-05	4.85414e-05	5.31736e-05	4.68809e-05	5.58561e-05	9.86217e-05	0.000104312	4.47934e-05	5.45799e-05	4.69825e-05	3.0484e-05	7.08907e-05	5.11515e-05	7.64463e-05	6.20347e-05	6.66774e-05	5.66376e-05	5.62271e-05	6.48072e-05	5.49368e-05	4.76243e-05	4.58418e-05	4.93795e-05	6.98686e-05	5.96451e-05	2.85583e-05	4.71784e-05	2.20122e-05	3.98312e-05	0.000111609	5.49208e-05	8.49202e-05	7.24889e-05	5.39335e-05	6.40047e-05	9.09953e-05	7.31038e-05	7.75855e-05	7.81543e-05	0.000105229	0.00010788	9.74561e-05	8.70128e-05	0.000107105	6.66646e-05	9.06737e-05	6.3457e-05	0.000108127
Methylobacterium extorquens	0.000330119	0.000234475	0.000240189	0.000332137	0.000251928	0.000299342	0.000498853	0.000501038	0.000226221	0.000235642	0.000216963	0.000136402	0.000377618	0.000233922	0.000302369	0.000368124	0.000328811	0.000289488	0.000304257	0.000285259	0.000289034	0.00024426	0.000241413	0.000244604	0.0003243	0.000278	0.000123329	0.000217866	9.05181e-05	0.000199566	0.000456314	0.00032105	0.000383181	0.000337437	0.000333612	0.000318346	0.000482812	0.000349548	0.000422381	0.000374145	0.000485691	0.000476917	0.000450615	0.000450472	0.000489915	0.000384262	0.000450676	0.000380906	0.000476824
Methylobacterium nodulans	0.000356568	0.000229985	0.000260331	0.000367106	0.00028606	0.000328129	0.000545087	0.000567522	0.000229432	0.000232977	0.000249135	0.000135748	0.000370637	0.00025297	0.000318598	0.000396925	0.000366791	0.000330121	0.000339925	0.000291923	0.000337135	0.000240503	0.000243358	0.0002755	0.000344137	0.000297391	0.000124264	0.000236047	8.77323e-05	0.000208105	0.000547923	0.000346667	0.000448749	0.000391375	0.000348944	0.000371803	0.000529341	0.000405823	0.000461655	0.000467456	0.000541523	0.000483919	0.000504986	0.000493196	0.000571675	0.000445114	0.000482981	0.00037992	0.000558641
Methylobacterium populi	0.000134386	8.37967e-05	7.92071e-05	0.00011973	9.33047e-05	0.000102231	0.000173306	0.000164838	7.95012e-05	8.96853e-05	7.74868e-05	4.99349e-05	0.000139624	8.32084e-05	0.000100973	0.000150587	0.000121458	0.000103684	0.000100828	9.87091e-05	0.000106486	8.85812e-05	8.35221e-05	9.4779e-05	0.000114146	0.000111387	3.92256e-05	7.36519e-05	2.81115e-05	7.37696e-05	0.000241985	0.00013727	0.000213918	0.000155684	0.000138081	0.000174994	0.000243263	0.000159392	0.000188046	0.000185602	0.000236284	0.000203791	0.000215643	0.000208116	0.000255957	0.000170593	0.000209308	0.000160451	0.000236707
Methylobacterium radiotolerans	0.000401996	0.000235385	0.000286918	0.00038049	0.000342693	0.000319335	0.000508975	0.00047418	0.000246054	0.000216628	0.000244476	0.000176243	0.000362069	0.000287675	0.000304931	0.000397272	0.000359731	0.000300441	0.000355492	0.000289866	0.000320013	0.00023701	0.00022162	0.00025081	0.000348412	0.000286297	0.000142043	0.000249747	0.000125404	0.000233599	0.000452446	0.000379658	0.000459205	0.000396442	0.000588308	0.000353225	0.000618037	0.00033915	0.00051522	0.000364419	0.000517786	0.000436415	0.000455779	0.000474588	0.000514424	0.000505113	0.000447556	0.000494833	0.000468598
Methylocella silvestris	0.000211222	0.00013142	0.000143056	0.000206794	0.000164515	0.000187698	0.000282323	0.000295157	0.00013438	0.000131299	0.000141438	8.58946e-05	0.000217242	0.000140028	0.000181812	0.0002399	0.000208988	0.000177404	0.000191343	0.000176576	0.000179037	0.00014065	0.000135619	0.000160821	0.000206811	0.000169068	7.72161e-05	0.000131904	5.87133e-05	0.000122267	0.00026322	0.000239866	0.000246326	0.000242229	0.000267413	0.000245232	0.000309667	0.000262724	0.000273609	0.000257649	0.000285513	0.000221482	0.000277613	0.000275553	0.000333471	0.000272043	0.000258683	0.000299201	0.000290734
Methylococcus capsulatus	0.000239324	0.000151068	0.000156652	0.000235863	0.000169239	0.000200477	0.000323222	0.000339416	0.000148466	0.000129659	0.000147715	8.40967e-05	0.000244976	0.000150249	0.000206582	0.000259909	0.000238601	0.000184725	0.000182935	0.000208465	0.000187537	0.000147	0.00014828	0.000168578	0.00024665	0.000175745	7.63178e-05	0.000134119	5.2403e-05	0.000132445	0.000293592	0.000265547	0.000264928	0.000282519	0.00031837	0.000306959	0.000309431	0.000316104	0.000312797	0.000312391	0.00030131	0.000270642	0.000313025	0.00031999	0.000346852	0.000314093	0.000303347	0.000344657	0.000322749
Methylomicrobium alcaliphilum	0.000312793	0.000200774	0.000215163	0.000305154	0.00023923	0.000257295	0.000306534	0.000390106	0.000191569	0.000186289	0.000216374	0.000124224	0.000316247	0.000222307	0.000269118	0.00037747	0.000303905	0.000241079	0.000258146	0.000263657	0.000254914	0.000197323	0.000191414	0.000234755	0.000284845	0.000242704	0.000117228	0.000186448	8.61495e-05	0.00017568	0.000329067	0.000308371	0.000302131	0.000322727	0.000375731	0.000360416	0.00036864	0.000359945	0.000370657	0.000392921	0.000346026	0.000282386	0.00036629	0.000371274	0.000420506	0.000402637	0.000356148	0.000417402	0.000370328
Methylomonas methanica	0.00035118	0.000194658	0.000221206	0.000339908	0.000247915	0.000270692	0.000326231	0.000391998	0.000185991	0.000186084	0.000238885	0.000124756	0.000334843	0.000244004	0.000267349	0.000396856	0.000354371	0.000267298	0.000299593	0.000266966	0.000269018	0.000202139	0.000210636	0.000251755	0.000324081	0.000281044	0.000122019	0.000213385	9.44647e-05	0.000199093	0.000370797	0.00039389	0.000331709	0.000401345	0.000539245	0.000490343	0.000441766	0.000461455	0.000484274	0.000479558	0.000420246	0.000295561	0.000432835	0.000431714	0.000504903	0.000495626	0.000408827	0.000519985	0.000426503
Methylotenera mobilis	0.000124529	6.64258e-05	7.10497e-05	0.000118507	8.79207e-05	9.47423e-05	0.000106008	0.000133062	5.90484e-05	5.78086e-05	8.44998e-05	3.79211e-05	0.000122615	8.42305e-05	9.13329e-05	0.000143663	0.000121784	9.08018e-05	0.00010155	9.44602e-05	9.4415e-05	6.93727e-05	7.02883e-05	8.37158e-05	0.000109762	9.28304e-05	3.89262e-05	7.09222e-05	3.08762e-05	6.40639e-05	0.000135232	0.00012886	0.000127092	0.000147511	0.000175149	0.00015306	0.000176329	0.000165716	0.00017323	0.000151445	0.000138745	9.50823e-05	0.000145705	0.000161744	0.000169502	0.000167687	0.000140538	0.000186425	0.000152074
Methylotenera versatilis	0.000143448	7.14354e-05	7.4222e-05	0.000118363	8.64986e-05	0.000100513	0.000114762	0.000147058	7.04862e-05	8.44066e-05	8.4696e-05	4.48679e-05	0.000128517	8.79008e-05	9.92643e-05	0.000174334	0.000124268	8.70563e-05	9.39308e-05	0.00010922	8.83793e-05	7.22302e-05	7.65429e-05	8.14897e-05	0.000116283	9.70522e-05	4.57383e-05	7.57121e-05	3.14882e-05	6.79084e-05	0.000131199	0.000146844	0.000142285	0.000149881	0.000187685	0.000171159	0.000162176	0.000179222	0.000183049	0.00020483	0.000157383	0.000118721	0.000171083	0.000196281	0.000191888	0.000193242	0.0001603	0.000215359	0.000158077
Methylovorus glucosetrophus	5.45505e-05	3.16189e-05	3.2982e-05	4.92881e-05	3.41829e-05	3.91611e-05	4.33607e-05	5.06902e-05	3.25668e-05	2.95705e-05	3.27602e-05	1.83885e-05	5.41993e-05	3.8654e-05	4.20363e-05	5.87115e-05	5.57606e-05	4.08041e-05	4.17105e-05	4.26681e-05	3.85543e-05	3.16966e-05	3.35233e-05	3.54156e-05	4.59763e-05	4.01562e-05	1.96128e-05	3.43022e-05	1.47522e-05	3.11339e-05	5.78624e-05	5.62146e-05	5.22231e-05	6.88113e-05	6.40347e-05	5.93302e-05	6.84086e-05	5.64893e-05	7.26761e-05	6.52606e-05	6.83694e-05	4.35888e-05	7.27416e-05	7.5029e-05	7.17247e-05	7.56387e-05	6.06327e-05	7.60333e-05	5.8621e-05
Micavibrio aeruginosavorus	0.0001781	0.000104551	0.000110326	0.000192691	0.000132414	0.00014469	0.000200253	0.000245601	9.25166e-05	8.54829e-05	0.000117849	4.544e-05	0.000175481	0.000113453	0.000129953	0.000197528	0.000160026	0.000122809	0.000169995	0.000121117	0.000144733	8.55121e-05	0.0001024	0.000123111	0.000155958	0.000122776	5.00426e-05	0.000103782	2.73728e-05	9.6994e-05	0.000161076	0.000168256	0.000167819	0.000173826	0.000171	0.00018722	0.000208057	0.000192407	0.000207684	0.000179495	0.000214469	0.000156664	0.000212175	0.000202757	0.000218583	0.000208199	0.000178961	0.000169082	0.000196169
Microbacterium testaceum	0.000208345	0.000161283	0.000153429	0.000201973	0.000174572	0.000180141	0.000279861	0.000287118	0.000135732	0.000157487	0.000147127	9.72955e-05	0.000213688	0.00015011	0.000194807	0.000226053	0.000207092	0.00021696	0.000199554	0.000181764	0.00018729	0.000177268	0.000159684	0.000176943	0.000199797	0.000209126	7.51575e-05	0.000136591	5.56954e-05	0.000123559	0.000285855	0.000203123	0.000253316	0.000232586	0.000213028	0.000215746	0.000320459	0.000250289	0.000252219	0.000241588	0.000295961	0.000270717	0.000271785	0.000266621	0.000315074	0.000257342	0.000250974	0.000241991	0.000292586
Micrococcus luteus	0.000125142	8.88063e-05	9.08389e-05	0.000132898	0.000106765	0.00012085	0.000193824	0.000199167	9.02629e-05	9.66038e-05	8.84723e-05	4.68293e-05	0.000133467	8.94804e-05	0.000122448	0.000137917	0.000145775	0.0001118	0.000129336	0.000120401	0.000116833	9.29732e-05	8.94335e-05	9.67353e-05	0.000136175	0.000113301	4.29685e-05	8.17897e-05	2.7204e-05	7.70154e-05	0.00023754	0.00014956	0.000172382	0.000160587	0.000170549	0.000169121	0.000210946	0.000161107	0.000196199	0.000164678	0.000221574	0.00020349	0.000206273	0.000175812	0.000243607	0.000176063	0.000182326	0.000177548	0.000217661
Microcystis aeruginosa	0.000295038	0.000164405	0.000191446	0.000274071	0.000210228	0.000227546	0.000246896	0.000296102	0.000152016	0.000148416	0.000197738	9.66008e-05	0.000310726	0.000205954	0.000230864	0.000349707	0.000292531	0.000213271	0.00023463	0.000242323	0.000219809	0.000180814	0.000183062	0.000211145	0.000276789	0.000227928	9.82512e-05	0.000182121	6.95401e-05	0.00017757	0.000313346	0.000350678	0.000304442	0.00037266	0.000415775	0.000421784	0.000378901	0.000418257	0.000400201	0.000441894	0.000372271	0.000234657	0.000369979	0.000436255	0.000441991	0.000423748	0.00035933	0.000427102	0.000384483
Microlunatus phosphovorus	0.000362078	0.000277609	0.00026451	0.000324798	0.000286669	0.000314869	0.00043689	0.000457914	0.000252308	0.000248864	0.000260218	0.000176938	0.000380284	0.000278894	0.000336169	0.000373247	0.000344108	0.000309237	0.00031989	0.000309098	0.000306956	0.000284899	0.000299269	0.000311455	0.000337123	0.000329938	0.000152972	0.000244803	0.000118313	0.000248157	0.000591464	0.000366268	0.000464346	0.00038974	0.000410454	0.000386186	0.000550454	0.000405501	0.000487868	0.000437596	0.000582561	0.00054279	0.000533094	0.000498332	0.000605575	0.000472208	0.000484266	0.000424471	0.000585543
Micromonospora aurantiaca	8.0693e-05	5.97247e-05	5.87129e-05	7.58389e-05	6.47089e-05	7.25511e-05	0.000125158	0.000113296	5.78088e-05	5.52461e-05	5.76247e-05	3.95965e-05	9.11996e-05	5.77488e-05	8.5781e-05	8.77902e-05	7.72674e-05	7.75788e-05	6.79849e-05	7.52282e-05	7.15041e-05	6.64624e-05	7.01738e-05	6.13196e-05	8.0664e-05	7.04451e-05	3.57447e-05	5.23289e-05	2.61065e-05	5.76355e-05	0.000122803	8.38367e-05	9.53186e-05	8.63002e-05	5.73607e-05	6.74807e-05	0.00012231	7.5998e-05	8.12675e-05	7.09157e-05	0.000110662	0.00012896	0.000108153	0.000108077	0.000116625	9.09374e-05	0.000102849	8.45819e-05	0.000116056
Mobiluncus curtisii	0.000396118	0.000275852	0.000270654	0.000401356	0.000323951	0.000352725	0.000439078	0.000464439	0.000254731	0.000260805	0.000268997	0.000149028	0.00042674	0.000260264	0.000336718	0.000435489	0.000394966	0.000327738	0.000367841	0.00035105	0.000321738	0.000269501	0.000280657	0.000327713	0.000349508	0.000347022	0.000123516	0.000241867	8.73524e-05	0.00022383	0.000497468	0.000420671	0.000468679	0.000468767	0.000452482	0.000482313	0.000568263	0.000543348	0.000545465	0.000576826	0.000589415	0.000435662	0.000513028	0.000554679	0.000638703	0.000545966	0.000487448	0.00048349	0.00054041
Modestobacter marinus	0.000308323	0.000214306	0.000229363	0.000314436	0.000249337	0.000285738	0.000516772	0.000461035	0.000227066	0.000208121	0.000211666	0.000126431	0.000316374	0.000214781	0.000278026	0.000348876	0.000289393	0.000257991	0.000287704	0.000262583	0.000268525	0.000206584	0.000205792	0.000249528	0.000308573	0.000250264	0.000114196	0.000198963	9.26708e-05	0.000186803	0.000432939	0.000319304	0.000376595	0.000340951	0.00032802	0.000317507	0.000432567	0.00032468	0.000374164	0.00033241	0.000426515	0.000396666	0.000410776	0.0003843	0.000449518	0.000372211	0.000382947	0.000345479	0.000425614
Moorella thermoacetica	0.00031616	0.000184899	0.000212041	0.000312709	0.000247306	0.000303533	0.000389015	0.000437203	0.000200415	0.000168711	0.00021304	9.41082e-05	0.000322403	0.000204188	0.000263871	0.000347284	0.00032502	0.000232339	0.000304848	0.000267995	0.000272652	0.000177321	0.000191147	0.000243187	0.000297942	0.000242361	9.64546e-05	0.00018722	6.37151e-05	0.000183211	0.000355899	0.000343239	0.000352794	0.000388514	0.000350658	0.000449591	0.000455625	0.000430048	0.000445437	0.000474016	0.000458527	0.000287581	0.000426933	0.000477863	0.000505804	0.000457593	0.00039659	0.000356987	0.000434433
[truncated: 459 more rows]
[truncated: 39 more columns]

## Sheet: Shannon_Calc
ID	sample3	sample5	sample7	sample8	sample9	sample10	sample12	sample15	sample16	sample18	sample20	sample21	sample22	sample23	sample24	sample25	sample26	sample27	sample28	sample29	sample30	sample31	sample32	sample33	sample34	sample35	sample36	sample37	sample38	sample39	sample40	sample41	sample42	sample43	sample44	sample45	sample46	sample47	sample48	sample49	sample50	sample51	sample52	sample53	sample54	sample55	sample56	sample57	sample58
[truncated: 1,121 more rows]
[truncated: 39 more columns]

[truncated: 1 more sheets: Shannon_Values]
