# Supplementary material for: A Longitudinal Study of the Feline Faecal Microbiome Identifies Changes into Early Adulthood Irrespective of Sexual Development
Source: PLoS One. 2015 Dec 14;10(12):e0144881. doi: 10.1371/journal.pone.0144881 (PMC4682054; doi:10.1371/journal.pone.0144881)
Supplement: S4 Table — (XLSX) [file pone.0144881.s007.xlsx]

## Sheet: Stats
Final model:
Fixed term	Wald statistic	Numerator degrees of freedom	F statistic	Denominator degrees of freedom	F probability
Age	13.3	2	6.65	12261	0.001
#Sequences	1.20095e+06	13	92380.5	12261	<0.001
Age.#Sequences	227.35	26	8.74	12261	<0.001
Means
				95% Confidence Interval
#Sequences	Age (weeks)	Mean (# species)	Standard Error	Lower	Upper
10000	18	174.789	11.221	152.794	196.784
10000	30	177.166	11.4102	154.8	199.532
10000	42	172.828	11.4102	150.462	195.194
20000	18	255.296	11.225	233.293	277.299
20000	30	262.069	11.4143	239.696	284.443
20000	42	255.5	11.4143	233.127	277.874
50000	18	407.859	11.2351	385.836	429.882
50000	30	426.952	11.4246	404.558	449.346
50000	42	421.69	11.4246	399.296	444.084
100000	18	571.972	11.2429	549.935	594.01
100000	30	603.821	11.4325	581.412	626.231
100000	42	595.911	11.4325	573.501	618.32
250000	18	852.252	11.2445	830.211	874.293
250000	30	900.425	11.4341	878.012	922.837
250000	42	893.214	11.4341	870.802	915.627
500000	18	1097.3	11.2417	1075.27	1119.34
500000	30	1146.77	11.4313	1124.36	1169.18
500000	42	1141.77	11.4313	1119.36	1164.18
1000000	18	1338.58	11.241	1316.55	1360.62
1000000	30	1388.72	11.4306	1366.32	1411.13
1000000	42	1390.68	11.4306	1368.28	1413.09
2000000	18	1565.81	11.2388	1543.78	1587.84
2000000	30	1613.39	11.4283	1590.99	1635.79
2000000	42	1619.87	11.4283	1597.47	1642.27
4000000	18	1778.58	11.2368	1756.55	1800.6
4000000	30	1826.31	11.4262	1803.91	1848.71
4000000	42	1835.42	11.4262	1813.03	1857.82
6000000	18	1900.73	11.234	1878.71	1922.75
6000000	30	1950.92	11.4234	1928.53	1973.32
6000000	42	1958.94	11.4234	1936.55	1981.33
8000000	18	1985.8	11.2316	1963.78	2007.81
8000000	30	2036.03	11.421	2013.65	2058.42
8000000	42	2047.05	11.421	2024.66	2069.43
10000000	18	2049.65	11.2332	2027.63	2071.66
10000000	30	2103.43	11.4226	2081.04	2125.83
10000000	42	2113.15	11.4226	2090.76	2135.54
15000000	18	2167.93	11.2309	2145.91	2189.94
15000000	30	2225.82	11.4203	2203.43	2248.2
15000000	42	2233.14	11.4203	2210.75	2255.52
20000000	18	2250.17	11.2284	2228.16	2272.18
20000000	30	2310.82	11.4177	2288.44	2333.2
20000000	42	2316.01	11.4177	2293.63	2338.39

## Sheet: Rarefaction
Sample Number	#Sequences	Iteration	Species Count
3	10000	0	177
3	10000	1	157
3	10000	2	155
3	10000	3	165
3	10000	4	159
3	10000	5	165
3	10000	6	175
3	10000	7	162
3	10000	8	163
3	10000	9	159
3	20000	0	259
3	20000	1	252
3	20000	2	244
3	20000	3	241
3	20000	4	240
3	20000	5	250
3	20000	6	248
3	20000	7	267
3	20000	8	258
3	20000	9	238
3	50000	0	401
3	50000	1	403
3	50000	2	394
3	50000	3	398
3	50000	4	403
3	50000	5	403
3	50000	6	426
3	50000	7	416
3	50000	8	386
3	50000	9	397
3	100000	0	557
3	100000	1	578
3	100000	2	566
3	100000	3	547
3	100000	4	558
3	100000	5	558
3	100000	6	569
3	100000	7	578
3	100000	8	557
3	100000	9	585
3	250000	0	847
3	250000	1	848
3	250000	2	829
3	250000	3	844
3	250000	4	857
3	250000	5	845
3	250000	6	844
3	250000	7	844
3	250000	8	851
3	250000	9	838
3	500000	0	1089
3	500000	1	1120
3	500000	2	1127
3	500000	3	1107
3	500000	4	1128
3	500000	5	1120
3	500000	6	1092
3	500000	7	1104
3	500000	8	1125
3	500000	9	1105
3	1000000	0	1364
3	1000000	1	1352
3	1000000	2	1371
3	1000000	3	1415
3	1000000	4	1385
3	1000000	5	1385
3	1000000	6	1378
3	1000000	7	1345
3	1000000	8	1356
3	1000000	9	1379
3	2000000	0	1585
3	2000000	1	1577
3	2000000	2	1585
3	2000000	3	1593
3	2000000	4	1587
3	2000000	5	1601
3	2000000	6	1623
3	2000000	7	1618
3	2000000	8	1604
3	2000000	9	1615
3	4000000	0	1833
3	4000000	1	1818
3	4000000	2	1833
3	4000000	3	1823
3	4000000	4	1804
3	4000000	5	1809
3	4000000	6	1831
3	4000000	7	1830
3	4000000	8	1814
3	4000000	9	1861
3	6000000	0	1935
3	6000000	1	1940
3	6000000	2	1957
3	6000000	3	1954
3	6000000	4	1948
3	6000000	5	1954
3	6000000	6	1963
3	6000000	7	1955
3	6000000	8	1962
3	6000000	9	1956
3	8000000	0	2031
3	8000000	1	2055
3	8000000	2	2017
3	8000000	3	2035
3	8000000	4	2015
3	8000000	5	2040
3	8000000	6	2036
3	8000000	7	2051
3	8000000	8	2022
3	8000000	9	2043
3	10000000	0	2076
3	10000000	1	2092
3	10000000	2	2083
3	10000000	3	2079
3	10000000	4	2091
3	10000000	5	2100
3	10000000	6	2106
3	10000000	7	2089
3	10000000	8	2099
3	10000000	9	2094
3	15000000	0	2203
3	15000000	1	2210
3	15000000	2	2191
3	15000000	3	2234
3	15000000	4	2214
3	15000000	5	2193
3	15000000	6	2225
3	15000000	7	2210
3	15000000	8	2221
3	15000000	9	2211
3	20000000	0	2306
3	20000000	1	2299
3	20000000	2	2305
3	20000000	3	2276
3	20000000	4	2283
3	20000000	5	2294
3	20000000	6	2309
3	20000000	7	2287
3	20000000	8	2300
3	20000000	9	2276
5	10000	0	160
5	10000	1	178
5	10000	2	170
5	10000	3	170
5	10000	4	160
5	10000	5	163
5	10000	6	175
5	10000	7	163
5	10000	8	171
5	10000	9	174
5	20000	0	235
5	20000	1	226
5	20000	2	235
5	20000	3	261
5	20000	4	247
5	20000	5	228
5	20000	6	247
5	20000	7	250
5	20000	8	237
5	20000	9	234
5	50000	0	379
5	50000	1	382
5	50000	2	359
5	50000	3	369
5	50000	4	365
5	50000	5	374
5	50000	6	367
5	50000	7	377
5	50000	8	364
5	50000	9	363
5	100000	0	521
5	100000	1	525
5	100000	2	559
5	100000	3	511
5	100000	4	521
5	100000	5	516
5	100000	6	506
5	100000	7	544
5	100000	8	541
5	100000	9	497
5	250000	0	756
5	250000	1	776
5	250000	2	786
5	250000	3	740
5	250000	4	793
5	250000	5	807
5	250000	6	739
5	250000	7	786
5	250000	8	774
5	250000	9	792
5	500000	0	995
5	500000	1	1004
5	500000	2	1008
5	500000	3	1007
5	500000	4	1008
5	500000	5	1001
5	500000	6	993
5	500000	7	1022
5	500000	8	984
5	500000	9	992
5	1000000	0	1238
5	1000000	1	1259
5	1000000	2	1241
5	1000000	3	1239
5	1000000	4	1211
5	1000000	5	1216
5	1000000	6	1243
5	1000000	7	1258
5	1000000	8	1238
5	1000000	9	1243
5	2000000	0	1477
5	2000000	1	1479
5	2000000	2	1435
5	2000000	3	1462
5	2000000	4	1434
5	2000000	5	1471
5	2000000	6	1474
5	2000000	7	1454
5	2000000	8	1461
5	2000000	9	1436
5	4000000	0	1690
5	4000000	1	1667
5	4000000	2	1662
5	4000000	3	1692
5	4000000	4	1683
5	4000000	5	1671
5	4000000	6	1662
5	4000000	7	1657
5	4000000	8	1686
5	4000000	9	1691
5	6000000	0	1820
5	6000000	1	1800
5	6000000	2	1809
5	6000000	3	1794
5	6000000	4	1792
5	6000000	5	1787
5	6000000	6	1814
5	6000000	7	1815
5	6000000	8	1803
5	6000000	9	1808
5	8000000	0	1892
5	8000000	1	1877
5	8000000	2	1854
5	8000000	3	1896
5	8000000	4	1871
5	8000000	5	1875
5	8000000	6	1870
5	8000000	7	1894
5	8000000	8	1870
5	8000000	9	1881
5	10000000	0	1950
5	10000000	1	1927
5	10000000	2	1982
5	10000000	3	1954
5	10000000	4	1936
5	10000000	5	1944
5	10000000	6	1957
5	10000000	7	1962
5	10000000	8	1947
5	10000000	9	1957
5	15000000	0	2070
5	15000000	1	2062
5	15000000	2	2071
5	15000000	3	2076
5	15000000	4	2056
5	15000000	5	2062
5	15000000	6	2063
5	15000000	7	2074
5	15000000	8	2048
5	15000000	9	2092
5	20000000	0	2118
5	20000000	1	2142
5	20000000	2	2125
5	20000000	3	2130
5	20000000	4	2162
5	20000000	5	2142
5	20000000	6	2178
5	20000000	7	2149
5	20000000	8	2158
5	20000000	9	2156
7	10000	0	169
7	10000	1	176
7	10000	2	181
7	10000	3	173
7	10000	4	175
7	10000	5	179
7	10000	6	185
7	10000	7	176
7	10000	8	167
7	10000	9	171
7	20000	0	256
7	20000	1	252
7	20000	2	253
7	20000	3	233
7	20000	4	226
7	20000	5	231
7	20000	6	242
7	20000	7	251
7	20000	8	260
7	20000	9	231
7	50000	0	376
7	50000	1	379
7	50000	2	390
7	50000	3	378
7	50000	4	396
7	50000	5	383
7	50000	6	375
7	50000	7	391
7	50000	8	370
7	50000	9	367
7	100000	0	526
7	100000	1	520
7	100000	2	539
7	100000	3	516
7	100000	4	522
7	100000	5	533
7	100000	6	540
7	100000	7	522
7	100000	8	528
7	100000	9	537
7	250000	0	782
7	250000	1	772
7	250000	2	813
7	250000	3	786
7	250000	4	781
7	250000	5	804
7	250000	6	772
7	250000	7	788
7	250000	8	786
7	250000	9	764
7	500000	0	1010
7	500000	1	1008
7	500000	2	1017
7	500000	3	1005
7	500000	4	1043
7	500000	5	1047
7	500000	6	1033
7	500000	7	1005
7	500000	8	1013
7	500000	9	1032
7	1000000	0	1241
7	1000000	1	1228
7	1000000	2	1241
7	1000000	3	1253
7	1000000	4	1254
7	1000000	5	1254
7	1000000	6	1255
7	1000000	7	1254
7	1000000	8	1262
7	1000000	9	1259
7	2000000	0	1471
7	2000000	1	1478
7	2000000	2	1480
7	2000000	3	1501
7	2000000	4	1481
7	2000000	5	1484
7	2000000	6	1484
7	2000000	7	1479
7	2000000	8	1476
7	2000000	9	1465
7	4000000	0	1687
7	4000000	1	1685
7	4000000	2	1697
7	4000000	3	1713
7	4000000	4	1687
7	4000000	5	1692
7	4000000	6	1683
7	4000000	7	1689
7	4000000	8	1695
7	4000000	9	1683
7	6000000	0	1801
7	6000000	1	1793
7	6000000	2	1837
7	6000000	3	1824
7	6000000	4	1822
7	6000000	5	1817
7	6000000	6	1836
7	6000000	7	1827
7	6000000	8	1818
7	6000000	9	1833
7	8000000	0	1908
7	8000000	1	1894
7	8000000	2	1885
7	8000000	3	1909
7	8000000	4	1905
7	8000000	5	1888
7	8000000	6	1896
7	8000000	7	1903
7	8000000	8	1879
7	8000000	9	1914
7	10000000	0	1971
7	10000000	1	1969
7	10000000	2	1973
7	10000000	3	1953
7	10000000	4	1973
7	10000000	5	1970
7	10000000	6	1967
7	10000000	7	1959
7	10000000	8	1957
7	10000000	9	1950
7	15000000	0	2083
7	15000000	1	2079
7	15000000	2	2078
7	15000000	3	2084
7	15000000	4	2071
7	15000000	5	2107
7	15000000	6	2084
7	15000000	7	2095
7	15000000	8	2071
7	15000000	9	2082
7	20000000	0	2169
7	20000000	1	2188
7	20000000	2	2195
7	20000000	3	2191
7	20000000	4	2173
7	20000000	5	2174
7	20000000	6	2191
7	20000000	7	2175
7	20000000	8	2182
7	20000000	9	2168
8	10000	0	197
8	10000	1	192
8	10000	2	172
8	10000	3	200
8	10000	4	180
8	10000	5	182
8	10000	6	193
8	10000	7	197
8	10000	8	184
8	10000	9	199
8	20000	0	268
8	20000	1	275
8	20000	2	284
8	20000	3	283
8	20000	4	276
8	20000	5	274
8	20000	6	275
8	20000	7	264
8	20000	8	268
8	20000	9	283
8	50000	0	449
8	50000	1	427
8	50000	2	433
8	50000	3	431
8	50000	4	422
8	50000	5	467
8	50000	6	431
8	50000	7	441
8	50000	8	432
8	50000	9	420
8	100000	0	601
8	100000	1	601
8	100000	2	623
8	100000	3	594
8	100000	4	587
8	100000	5	591
8	100000	6	576
8	100000	7	590
8	100000	8	608
8	100000	9	614
8	250000	0	882
8	250000	1	902
8	250000	2	870
8	250000	3	890
8	250000	4	881
8	250000	5	882
8	250000	6	892
8	250000	7	895
8	250000	8	906
8	250000	9	880
8	500000	0	1142
8	500000	1	1118
8	500000	2	1137
8	500000	3	1122
8	500000	4	1145
8	500000	5	1153
8	500000	6	1125
8	500000	7	1127
8	500000	8	1111
8	500000	9	1128
8	1000000	0	1361
8	1000000	1	1365
8	1000000	2	1366
8	1000000	3	1354
8	1000000	4	1374
8	1000000	5	1378
8	1000000	6	1396
8	1000000	7	1344
8	1000000	8	1369
8	1000000	9	1364
8	2000000	0	1592
8	2000000	1	1581
8	2000000	2	1586
8	2000000	3	1598
8	2000000	4	1584
8	2000000	5	1590
8	2000000	6	1600
8	2000000	7	1594
8	2000000	8	1597
8	2000000	9	1583
8	4000000	0	1805
8	4000000	1	1768
8	4000000	2	1794
8	4000000	3	1801
8	4000000	4	1809
8	4000000	5	1788
8	4000000	6	1788
8	4000000	7	1781
8	4000000	8	1793
8	4000000	9	1797
8	6000000	0	1934
8	6000000	1	1914
8	6000000	2	1906
8	6000000	3	1891
8	6000000	4	1915
8	6000000	5	1934
8	6000000	6	1922
8	6000000	7	1920
8	6000000	8	1898
8	6000000	9	1919
8	8000000	0	1991
8	8000000	1	2006
8	8000000	2	1986
8	8000000	3	1985
8	8000000	4	2002
8	8000000	5	1995
8	8000000	6	1978
8	8000000	7	1958
8	8000000	8	1982
8	8000000	9	1980
8	10000000	0	2086
8	10000000	1	2036
8	10000000	2	2059
8	10000000	3	2057
8	10000000	4	2042
8	10000000	5	2034
8	10000000	6	2054
8	10000000	7	2042
8	10000000	8	2045
8	10000000	9	2040
8	15000000	0	2166
8	15000000	1	2164
8	15000000	2	2158
8	15000000	3	2156
8	15000000	4	2152
8	15000000	5	2156
8	15000000	6	2166
8	15000000	7	2177
8	15000000	8	2160
8	15000000	9	2161
8	20000000	0	2258
8	20000000	1	2231
8	20000000	2	2243
8	20000000	3	2238
8	20000000	4	2250
8	20000000	5	2242
8	20000000	6	2229
8	20000000	7	2244
8	20000000	8	2241
8	20000000	9	2252
9	10000	0	152
9	10000	1	177
9	10000	2	169
9	10000	3	176
9	10000	4	153
9	10000	5	160
9	10000	6	174
9	10000	7	157
9	10000	8	151
9	10000	9	150
9	20000	0	249
9	20000	1	255
9	20000	2	244
9	20000	3	256
9	20000	4	240
9	20000	5	220
9	20000	6	234
9	20000	7	224
9	20000	8	259
9	20000	9	250
9	50000	0	409
9	50000	1	396
9	50000	2	397
9	50000	3	397
9	50000	4	376
9	50000	5	398
9	50000	6	380
9	50000	7	393
9	50000	8	405
9	50000	9	400
9	100000	0	536
9	100000	1	533
9	100000	2	546
9	100000	3	561
9	100000	4	535
9	100000	5	522
9	100000	6	529
9	100000	7	560
9	100000	8	528
9	100000	9	534
9	250000	0	805
9	250000	1	831
9	250000	2	802
9	250000	3	810
9	250000	4	826
9	250000	5	822
9	250000	6	817
9	250000	7	809
9	250000	8	831
9	250000	9	801
9	500000	0	1051
9	500000	1	1042
9	500000	2	1047
9	500000	3	1049
9	500000	4	1062
9	500000	5	1065
9	500000	6	1071
9	500000	7	1053
9	500000	8	1064
9	500000	9	1064
9	1000000	0	1302
9	1000000	1	1272
9	1000000	2	1273
9	1000000	3	1299
9	1000000	4	1284
9	1000000	5	1329
9	1000000	6	1311
9	1000000	7	1321
9	1000000	8	1291
9	1000000	9	1277
9	2000000	0	1517
9	2000000	1	1528
9	2000000	2	1543
9	2000000	3	1523
9	2000000	4	1547
9	2000000	5	1505
9	2000000	6	1521
9	2000000	7	1530
9	2000000	8	1509
9	2000000	9	1527
9	4000000	0	1746
9	4000000	1	1722
9	4000000	2	1757
9	4000000	3	1758
9	4000000	4	1734
9	4000000	5	1763
9	4000000	6	1744
9	4000000	7	1743
9	4000000	8	1706
9	4000000	9	1759
9	6000000	0	1877
9	6000000	1	1830
9	6000000	2	1905
9	6000000	3	1854
9	6000000	4	1865
9	6000000	5	1879
9	6000000	6	1860
9	6000000	7	1851
9	6000000	8	1873
9	6000000	9	1871
9	8000000	0	1967
9	8000000	1	1952
9	8000000	2	1941
9	8000000	3	1932
9	8000000	4	1948
9	8000000	5	1938
9	8000000	6	1942
9	8000000	7	1952
9	8000000	8	1929
9	8000000	9	1961
9	10000000	0	2024
9	10000000	1	2029
9	10000000	2	2020
9	10000000	3	2016
9	10000000	4	2023
9	10000000	5	2027
9	10000000	6	2008
9	10000000	7	2013
9	10000000	8	2021
9	10000000	9	2007
9	15000000	0	2151
9	15000000	1	2130
9	15000000	2	2140
9	15000000	3	2111
9	15000000	4	2139
9	15000000	5	2137
9	15000000	6	2121
9	15000000	7	2142
9	15000000	8	2152
9	15000000	9	2115
9	20000000	0	2209
9	20000000	1	2198
9	20000000	2	2212
9	20000000	3	2221
9	20000000	4	2207
9	20000000	5	2203
9	20000000	6	2197
9	20000000	7	2212
9	20000000	8	2191
9	20000000	9	2199
10	10000	0	160
10	10000	1	155
10	10000	2	168
10	10000	3	152
10	10000	4	170
10	10000	5	141
10	10000	6	160
10	10000	7	173
10	10000	8	164
10	10000	9	177
10	20000	0	220
10	20000	1	241
10	20000	2	245
10	20000	3	231
10	20000	4	232
10	20000	5	242
10	20000	6	226
10	20000	7	230
10	20000	8	245
10	20000	9	238
10	50000	0	413
10	50000	1	381
10	50000	2	397
10	50000	3	382
10	50000	4	373
10	50000	5	394
10	50000	6	403
10	50000	7	375
10	50000	8	400
10	50000	9	360
10	100000	0	543
10	100000	1	538
10	100000	2	547
10	100000	3	536
10	100000	4	563
10	100000	5	537
10	100000	6	532
10	100000	7	559
10	100000	8	544
10	100000	9	530
10	250000	0	822
10	250000	1	805
10	250000	2	815
10	250000	3	792
10	250000	4	790
10	250000	5	812
10	250000	6	816
10	250000	7	788
10	250000	8	788
10	250000	9	820
10	500000	0	1032
10	500000	1	1038
10	500000	2	1041
10	500000	3	1025
10	500000	4	1044
10	500000	5	1050
10	500000	6	1052
10	500000	7	1054
10	500000	8	1062
10	500000	9	1036
10	1000000	0	1282
10	1000000	1	1269
10	1000000	2	1300
10	1000000	3	1282
10	1000000	4	1285
10	1000000	5	1300
10	1000000	6	1269
10	1000000	7	1273
10	1000000	8	1280
10	1000000	9	1273
10	2000000	0	1495
10	2000000	1	1468
10	2000000	2	1502
10	2000000	3	1492
10	2000000	4	1532
10	2000000	5	1503
10	2000000	6	1491
10	2000000	7	1528
10	2000000	8	1487
10	2000000	9	1517
10	4000000	0	1722
10	4000000	1	1704
10	4000000	2	1721
10	4000000	3	1705
10	4000000	4	1717
10	4000000	5	1702
10	4000000	6	1706
10	4000000	7	1700
10	4000000	8	1695
10	4000000	9	1719
10	6000000	0	1834
10	6000000	1	1823
10	6000000	2	1811
10	6000000	3	1817
10	6000000	4	1826
10	6000000	5	1836
10	6000000	6	1813
10	6000000	7	1835
10	6000000	8	1819
10	6000000	9	1833
10	8000000	0	1899
10	8000000	1	1902
10	8000000	2	1916
10	8000000	3	1885
10	8000000	4	1902
10	8000000	5	1906
10	8000000	6	1912
10	8000000	7	1915
10	8000000	8	1915
10	8000000	9	1910
10	10000000	0	1981
10	10000000	1	1958
10	10000000	2	1974
10	10000000	3	1966
10	10000000	4	1965
10	10000000	5	1973
10	10000000	6	1955
10	10000000	7	1987
10	10000000	8	1942
10	10000000	9	1975
10	15000000	0	2089
10	15000000	1	2094
10	15000000	2	2088
10	15000000	3	2092
10	15000000	4	2090
10	15000000	5	2094
10	15000000	6	2094
10	15000000	7	2077
10	15000000	8	2080
10	15000000	9	2082
10	20000000	0	2170
10	20000000	1	2173
10	20000000	2	2177
10	20000000	3	2157
10	20000000	4	2157
10	20000000	5	2175
10	20000000	6	2176
10	20000000	7	2161
10	20000000	8	2186
10	20000000	9	2189
12	10000	0	182
12	10000	1	188
12	10000	2	192
12	10000	3	183
12	10000	4	182
12	10000	5	201
12	10000	6	183
12	10000	7	195
12	10000	8	186
12	10000	9	184
12	20000	0	264
12	20000	1	271
12	20000	2	269
12	20000	3	273
12	20000	4	286
12	20000	5	285
12	20000	6	284
12	20000	7	253
12	20000	8	288
12	20000	9	260
12	50000	0	436
12	50000	1	456
12	50000	2	436
12	50000	3	477
12	50000	4	460
12	50000	5	462
12	50000	6	445
12	50000	7	449
12	50000	8	451
12	50000	9	440
12	100000	0	637
12	100000	1	620
12	100000	2	621
12	100000	3	593
12	100000	4	631
12	100000	5	623
12	100000	6	618
12	100000	7	610
12	100000	8	639
12	100000	9	629
12	250000	0	911
12	250000	1	892
12	250000	2	932
12	250000	3	916
12	250000	4	900
12	250000	5	882
12	250000	6	924
12	250000	7	910
12	250000	8	895
12	250000	9	875
12	500000	0	1144
12	500000	1	1158
12	500000	2	1127
12	500000	3	1137
12	500000	4	1118
12	500000	5	1121
12	500000	6	1124
12	500000	7	1130
12	500000	8	1132
12	500000	9	1145
12	1000000	0	1375
12	1000000	1	1377
12	1000000	2	1362
12	1000000	3	1384
12	1000000	4	1361
12	1000000	5	1376
12	1000000	6	1345
12	1000000	7	1359
12	1000000	8	1356
12	1000000	9	1384
12	2000000	0	1609
12	2000000	1	1595
12	2000000	2	1588
12	2000000	3	1583
12	2000000	4	1599
12	2000000	5	1572
12	2000000	6	1582
12	2000000	7	1580
12	2000000	8	1589
12	2000000	9	1583
12	4000000	0	1812
12	4000000	1	1789
12	4000000	2	1793
12	4000000	3	1825
12	4000000	4	1804
12	4000000	5	1800
12	4000000	6	1803
12	4000000	7	1796
12	4000000	8	1801
12	4000000	9	1791
12	6000000	0	1934
12	6000000	1	1932
12	6000000	2	1923
12	6000000	3	1936
12	6000000	4	1947
12	6000000	5	1932
12	6000000	6	1922
12	6000000	7	1911
12	6000000	8	1939
12	6000000	9	1911
12	8000000	0	1998
12	8000000	1	2013
12	8000000	2	2002
12	8000000	3	2029
12	8000000	4	2027
12	8000000	5	2028
12	8000000	6	2025
12	8000000	7	2000
12	8000000	8	1997
12	8000000	9	2003
12	10000000	0	2077
12	10000000	1	2072
12	10000000	2	2078
12	10000000	3	2091
12	10000000	4	2090
12	10000000	5	2069
12	10000000	6	2092
12	10000000	7	2086
12	10000000	8	2069
12	10000000	9	2074
12	15000000	0	2185
12	15000000	1	2185
12	15000000	2	2203
12	15000000	3	2197
12	15000000	4	2198
12	15000000	5	2188
12	15000000	6	2193
12	15000000	7	2197
12	15000000	8	2198
12	15000000	9	2193
12	20000000	0	2286
12	20000000	1	2285
12	20000000	2	2277
12	20000000	3	2280
12	20000000	4	2285
12	20000000	5	2282
12	20000000	6	2287
12	20000000	7	2286
12	20000000	8	2287
12	20000000	9	2283
15	10000	0	194
15	10000	1	197
15	10000	2	176
15	10000	3	196
15	10000	4	199
15	10000	5	188
15	10000	6	190
15	10000	7	191
15	10000	8	192
15	10000	9	187
15	20000	0	279
15	20000	1	287
15	20000	2	285
15	20000	3	272
15	20000	4	281
15	20000	5	283
15	20000	6	255
15	20000	7	270
15	20000	8	294
15	20000	9	291
15	50000	0	442
15	50000	1	448
15	50000	2	447
15	50000	3	448
15	50000	4	445
15	50000	5	444
15	50000	6	427
15	50000	7	430
15	50000	8	437
15	50000	9	442
15	100000	0	591
15	100000	1	643
15	100000	2	625
15	100000	3	638
15	100000	4	635
15	100000	5	619
15	100000	6	648
15	100000	7	608
15	100000	8	620
15	100000	9	670
15	250000	0	946
15	250000	1	938
15	250000	2	928
15	250000	3	932
15	250000	4	920
15	250000	5	914
15	250000	6	941
15	250000	7	946
15	250000	8	935
15	250000	9	952
15	500000	0	1180
15	500000	1	1179
15	500000	2	1194
15	500000	3	1192
15	500000	4	1170
15	500000	5	1205
15	500000	6	1216
15	500000	7	1184
15	500000	8	1163
15	500000	9	1184
15	1000000	0	1437
15	1000000	1	1411
15	1000000	2	1408
15	1000000	3	1399
15	1000000	4	1407
15	1000000	5	1416
15	1000000	6	1412
15	1000000	7	1389
15	1000000	8	1413
15	1000000	9	1453
15	2000000	0	1624
15	2000000	1	1658
15	2000000	2	1641
15	2000000	3	1624
15	2000000	4	1649
15	2000000	5	1638
15	2000000	6	1614
15	2000000	7	1622
15	2000000	8	1657
15	2000000	9	1615
15	4000000	0	1848
15	4000000	1	1830
15	4000000	2	1859
15	4000000	3	1826
15	4000000	4	1853
15	4000000	5	1855
15	4000000	6	1860
15	4000000	7	1878
15	4000000	8	1857
15	4000000	9	1850
15	6000000	0	1964
15	6000000	1	1951
15	6000000	2	1970
15	6000000	3	1970
15	6000000	4	1978
15	6000000	5	1950
15	6000000	6	1974
15	6000000	7	1965
15	6000000	8	1995
15	6000000	9	1968
15	8000000	0	2073
15	8000000	1	2041
15	8000000	2	2059
15	8000000	3	2055
15	8000000	4	2077
15	8000000	5	2080
15	8000000	6	2051
15	8000000	7	2051
15	8000000	8	2046
15	8000000	9	2035
15	10000000	0	2135
15	10000000	1	2112
15	10000000	2	2132
15	10000000	3	2147
15	10000000	4	2140
15	10000000	5	2121
15	10000000	6	2109
15	10000000	7	2132
15	10000000	8	2098
15	10000000	9	2107
15	15000000	0	2229
15	15000000	1	2215
15	15000000	2	2237
15	15000000	3	2245
15	15000000	4	2242
15	15000000	5	2254
15	15000000	6	2235
15	15000000	7	2240
15	15000000	8	2229
15	15000000	9	2263
15	20000000	0	2318
15	20000000	1	2317
15	20000000	2	2324
15	20000000	3	2306
15	20000000	4	2333
15	20000000	5	2318
15	20000000	6	2331
15	20000000	7	2320
15	20000000	8	2316
15	20000000	9	2319
16	10000	0	156
16	10000	1	163
16	10000	2	174
16	10000	3	162
16	10000	4	179
16	10000	5	158
16	10000	6	174
16	10000	7	173
16	10000	8	165
16	10000	9	175
16	20000	0	239
16	20000	1	259
16	20000	2	238
16	20000	3	252
16	20000	4	234
16	20000	5	241
16	20000	6	252
16	20000	7	250
16	20000	8	246
16	20000	9	230
16	50000	0	376
16	50000	1	398
16	50000	2	362
16	50000	3	378
16	50000	4	363
16	50000	5	384
16	50000	6	387
16	50000	7	373
16	50000	8	388
16	50000	9	375
16	100000	0	548
16	100000	1	521
16	100000	2	521
16	100000	3	544
16	100000	4	531
16	100000	5	527
16	100000	6	543
16	100000	7	535
16	100000	8	528
16	100000	9	508
16	250000	0	763
16	250000	1	782
16	250000	2	771
16	250000	3	778
16	250000	4	782
16	250000	5	798
16	250000	6	771
16	250000	7	811
16	250000	8	784
16	250000	9	809
16	500000	0	1045
16	500000	1	1011
16	500000	2	989
16	500000	3	1016
16	500000	4	1021
16	500000	5	1030
16	500000	6	1061
16	500000	7	1055
16	500000	8	1026
16	500000	9	1027
16	1000000	0	1242
16	1000000	1	1243
16	1000000	2	1253
16	1000000	3	1251
16	1000000	4	1260
16	1000000	5	1260
16	1000000	6	1254
16	1000000	7	1276
16	1000000	8	1260
16	1000000	9	1279
16	2000000	0	1496
16	2000000	1	1510
16	2000000	2	1523
16	2000000	3	1488
16	2000000	4	1493
16	2000000	5	1490
16	2000000	6	1520
16	2000000	7	1492
16	2000000	8	1499
16	2000000	9	1472
16	4000000	0	1696
16	4000000	1	1724
16	4000000	2	1706
16	4000000	3	1684
16	4000000	4	1695
16	4000000	5	1720
16	4000000	6	1697
16	4000000	7	1718
16	4000000	8	1689
16	4000000	9	1721
16	6000000	0	1825
16	6000000	1	1819
16	6000000	2	1815
16	6000000	3	1815
16	6000000	4	1843
16	6000000	5	1843
16	6000000	6	1833
16	6000000	7	1833
16	6000000	8	1829
16	6000000	9	1807
16	8000000	0	1912
16	8000000	1	1932
16	8000000	2	1911
16	8000000	3	1911
16	8000000	4	1921
16	8000000	5	1921
16	8000000	6	1923
16	8000000	7	1901
16	8000000	8	1907
16	8000000	9	1923
16	10000000	0	1965
16	10000000	1	2007
16	10000000	2	1964
16	10000000	3	1994
16	10000000	4	1954
16	10000000	5	1963
16	10000000	6	1957
16	10000000	7	1975
16	10000000	8	1962
16	10000000	9	1974
16	15000000	0	2086
16	15000000	1	2113
16	15000000	2	2104
16	15000000	3	2090
16	15000000	4	2091
16	15000000	5	2098
16	15000000	6	2099
16	15000000	7	2101
16	15000000	8	2108
16	15000000	9	2114
16	20000000	0	2165
16	20000000	1	2196
16	20000000	2	2162
16	20000000	3	2181
16	20000000	4	2172
16	20000000	5	2157
16	20000000	6	2163
16	20000000	7	2185
16	20000000	8	2176
16	20000000	9	2174
18	10000	0	166
18	10000	1	157
18	10000	2	163
18	10000	3	153
18	10000	4	157
18	10000	5	167
18	10000	6	164
18	10000	7	158
18	10000	8	178
18	10000	9	147
18	20000	0	227
18	20000	1	245
18	20000	2	221
18	20000	3	236
18	20000	4	233
18	20000	5	229
18	20000	6	251
18	20000	7	236
18	20000	8	242
18	20000	9	233
18	50000	0	393
18	50000	1	370
18	50000	2	366
18	50000	3	385
18	50000	4	362
18	50000	5	381
18	50000	6	356
18	50000	7	367
18	50000	8	369
18	50000	9	402
18	100000	0	512
18	100000	1	520
18	100000	2	522
18	100000	3	558
18	100000	4	513
18	100000	5	534
18	100000	6	534
18	100000	7	510
18	100000	8	522
18	100000	9	511
18	250000	0	815
18	250000	1	788
18	250000	2	791
18	250000	3	791
18	250000	4	791
18	250000	5	800
18	250000	6	787
18	250000	7	765
18	250000	8	755
18	250000	9	789
18	500000	0	1022
18	500000	1	1012
18	500000	2	1043
18	500000	3	1036
18	500000	4	1040
18	500000	5	1009
18	500000	6	1028
18	500000	7	1015
18	500000	8	1012
18	500000	9	985
18	1000000	0	1264
18	1000000	1	1263
18	1000000	2	1258
18	1000000	3	1259
18	1000000	4	1272
18	1000000	5	1274
18	1000000	6	1274
18	1000000	7	1271
18	1000000	8	1249
18	1000000	9	1240
18	2000000	0	1497
18	2000000	1	1483
18	2000000	2	1499
18	2000000	3	1495
18	2000000	4	1494
18	2000000	5	1469
18	2000000	6	1470
18	2000000	7	1490
18	2000000	8	1479
18	2000000	9	1491
18	4000000	0	1702
18	4000000	1	1681
18	4000000	2	1704
18	4000000	3	1702
18	4000000	4	1701
18	4000000	5	1710
18	4000000	6	1699
18	4000000	7	1703
18	4000000	8	1697
18	4000000	9	1706
18	6000000	0	1821
18	6000000	1	1832
18	6000000	2	1811
18	6000000	3	1802
18	6000000	4	1816
18	6000000	5	1848
18	6000000	6	1813
18	6000000	7	1802
18	6000000	8	1835
18	6000000	9	1836
18	8000000	0	1917
18	8000000	1	1896
18	8000000	2	1904
18	8000000	3	1891
18	8000000	4	1924
18	8000000	5	1920
18	8000000	6	1885
18	8000000	7	1916
18	8000000	8	1924
18	8000000	9	1919
18	10000000	0	1966
18	10000000	1	1969
18	10000000	2	1979
18	10000000	3	1976
18	10000000	4	1972
18	10000000	5	1972
18	10000000	6	1972
18	10000000	7	1980
18	10000000	8	1973
18	10000000	9	1972
18	15000000	0	2074
18	15000000	1	2108
18	15000000	2	2081
18	15000000	3	2110
18	15000000	4	2089
18	15000000	5	2114
18	15000000	6	2103
18	15000000	7	2076
18	15000000	8	2096
18	15000000	9	2095
18	20000000	0	2179
18	20000000	1	2193
18	20000000	2	2165
18	20000000	3	2158
18	20000000	4	2171
18	20000000	5	2194
18	20000000	6	2168
18	20000000	7	2189
18	20000000	8	2160
18	20000000	9	2165
20	10000	0	181
20	10000	1	179
20	10000	2	181
20	10000	3	185
20	10000	4	172
20	10000	5	177
20	10000	6	164
20	10000	7	177
20	10000	8	186
20	10000	9	171
20	20000	0	253
20	20000	1	267
20	20000	2	264
20	20000	3	269
20	20000	4	237
20	20000	5	260
20	20000	6	273
20	20000	7	264
20	20000	8	277
20	20000	9	237
20	50000	0	410
20	50000	1	419
20	50000	2	408
20	50000	3	432
20	50000	4	399
20	50000	5	421
20	50000	6	418
20	50000	7	421
20	50000	8	428
20	50000	9	429
20	100000	0	596
20	100000	1	604
20	100000	2	581
20	100000	3	597
20	100000	4	577
20	100000	5	623
20	100000	6	560
20	100000	7	570
20	100000	8	588
20	100000	9	593
20	250000	0	855
20	250000	1	884
20	250000	2	872
20	250000	3	889
20	250000	4	881
20	250000	5	882
20	250000	6	889
20	250000	7	857
20	250000	8	864
20	250000	9	906
20	500000	0	1127
20	500000	1	1114
20	500000	2	1122
20	500000	3	1158
20	500000	4	1132
20	500000	5	1128
20	500000	6	1127
20	500000	7	1146
20	500000	8	1139
20	500000	9	1126
20	1000000	0	1393
20	1000000	1	1382
20	1000000	2	1374
20	1000000	3	1364
20	1000000	4	1363
20	1000000	5	1398
20	1000000	6	1380
20	1000000	7	1375
20	1000000	8	1395
20	1000000	9	1394
20	2000000	0	1593
20	2000000	1	1615
20	2000000	2	1617
20	2000000	3	1576
20	2000000	4	1583
20	2000000	5	1638
20	2000000	6	1590
20	2000000	7	1616
20	2000000	8	1616
20	2000000	9	1577
20	4000000	0	1810
20	4000000	1	1804
20	4000000	2	1808
20	4000000	3	1811
20	4000000	4	1812
20	4000000	5	1795
20	4000000	6	1817
20	4000000	7	1798
20	4000000	8	1821
20	4000000	9	1787
20	6000000	0	1926
20	6000000	1	1913
20	6000000	2	1940
20	6000000	3	1921
20	6000000	4	1913
20	6000000	5	1931
20	6000000	6	1898
20	6000000	7	1926
20	6000000	8	1929
20	6000000	9	1924
20	8000000	0	1981
20	8000000	1	2013
20	8000000	2	2003
20	8000000	3	2001
20	8000000	4	2038
20	8000000	5	1989
20	8000000	6	2022
20	8000000	7	2008
20	8000000	8	2010
20	8000000	9	2018
20	10000000	0	2049
20	10000000	1	2046
20	10000000	2	2046
20	10000000	3	2054
20	10000000	4	2040
20	10000000	5	2051
20	10000000	6	2066
20	10000000	7	2074
20	10000000	8	2070
20	10000000	9	2088
20	15000000	0	2177
20	15000000	1	2161
20	15000000	2	2201
20	15000000	3	2193
20	15000000	4	2186
20	15000000	5	2179
20	15000000	6	2190
20	15000000	7	2176
20	15000000	8	2171
20	15000000	9	2193
20	20000000	0	2273
20	20000000	1	2248
20	20000000	2	2258
20	20000000	3	2275
20	20000000	4	2257
20	20000000	5	2291
20	20000000	6	2278
20	20000000	7	2259
20	20000000	8	2263
20	20000000	9	2240
21	10000	0	155
21	10000	1	151
21	10000	2	158
21	10000	3	161
21	10000	4	136
21	10000	5	153
21	10000	6	137
21	10000	7	155
21	10000	8	144
21	10000	9	137
21	20000	0	230
21	20000	1	215
21	20000	2	211
21	20000	3	221
21	20000	4	222
21	20000	5	212
21	20000	6	216
21	20000	7	214
21	20000	8	206
21	20000	9	236
21	50000	0	342
21	50000	1	340
21	50000	2	332
21	50000	3	340
21	50000	4	329
21	50000	5	344
21	50000	6	328
21	50000	7	330
21	50000	8	335
21	50000	9	329
21	100000	0	483
21	100000	1	435
21	100000	2	459
21	100000	3	481
21	100000	4	468
21	100000	5	463
21	100000	6	461
21	100000	7	468
21	100000	8	442
21	100000	9	443
21	250000	0	681
21	250000	1	664
21	250000	2	726
21	250000	3	668
21	250000	4	712
21	250000	5	674
21	250000	6	693
21	250000	7	682
21	250000	8	694
21	250000	9	709
21	500000	0	918
21	500000	1	902
21	500000	2	939
21	500000	3	940
21	500000	4	917
21	500000	5	923
21	500000	6	918
21	500000	7	913
21	500000	8	921
21	500000	9	927
21	1000000	0	1164
21	1000000	1	1142
21	1000000	2	1162
21	1000000	3	1170
21	1000000	4	1141
21	1000000	5	1151
21	1000000	6	1165
21	1000000	7	1162
21	1000000	8	1179
21	1000000	9	1159
21	2000000	0	1395
21	2000000	1	1362
21	2000000	2	1387
21	2000000	3	1391
21	2000000	4	1409
21	2000000	5	1381
21	2000000	6	1364
21	2000000	7	1378
21	2000000	8	1394
21	2000000	9	1391
21	4000000	0	1609
21	4000000	1	1604
21	4000000	2	1567
21	4000000	3	1608
21	4000000	4	1583
21	4000000	5	1623
21	4000000	6	1594
21	4000000	7	1590
21	4000000	8	1615
21	4000000	9	1627
21	6000000	0	1711
21	6000000	1	1725
21	6000000	2	1730
21	6000000	3	1712
21	6000000	4	1728
21	6000000	5	1738
21	6000000	6	1715
21	6000000	7	1722
21	6000000	8	1691
21	6000000	9	1713
21	8000000	0	1801
21	8000000	1	1806
21	8000000	2	1833
21	8000000	3	1809
21	8000000	4	1805
21	8000000	5	1796
21	8000000	6	1787
21	8000000	7	1806
21	8000000	8	1818
21	8000000	9	1794
21	10000000	0	1865
21	10000000	1	1866
21	10000000	2	1868
21	10000000	3	1883
21	10000000	4	1841
21	10000000	5	1875
21	10000000	6	1880
21	10000000	7	1858
21	10000000	8	1870
21	10000000	9	1884
21	15000000	0	2000
21	15000000	1	1990
21	15000000	2	1998
21	15000000	3	1999
21	15000000	4	2002
21	15000000	5	1984
21	15000000	6	1980
21	15000000	7	1967
21	15000000	8	1998
21	15000000	9	1974
21	20000000	0	2083
21	20000000	1	2090
21	20000000	2	2077
21	20000000	3	2066
21	20000000	4	2082
21	20000000	5	2080
21	20000000	6	2063
21	20000000	7	2083
21	20000000	8	2065
21	20000000	9	2057
22	10000	0	210
22	10000	1	197
22	10000	2	185
22	10000	3	206
22	10000	4	199
22	10000	5	180
22	10000	6	194
22	10000	7	187
22	10000	8	194
22	10000	9	190
22	20000	0	294
22	20000	1	288
22	20000	2	289
22	20000	3	289
22	20000	4	285
22	20000	5	293
22	20000	6	305
22	20000	7	292
22	20000	8	300
22	20000	9	301
22	50000	0	459
22	50000	1	482
22	50000	2	502
22	50000	3	487
22	50000	4	453
22	50000	5	462
22	50000	6	477
22	50000	7	483
22	50000	8	465
22	50000	9	465
22	100000	0	655
22	100000	1	682
22	100000	2	660
22	100000	3	677
22	100000	4	678
22	100000	5	668
22	100000	6	650
22	100000	7	641
22	100000	8	626
22	100000	9	669
22	250000	0	999
22	250000	1	1006
22	250000	2	1011
22	250000	3	976
22	250000	4	992
22	250000	5	997
22	250000	6	1002
22	250000	7	994
22	250000	8	973
22	250000	9	1021
22	500000	0	1252
22	500000	1	1250
22	500000	2	1256
22	500000	3	1246
22	500000	4	1275
22	500000	5	1254
22	500000	6	1254
22	500000	7	1259
22	500000	8	1279
22	500000	9	1253
22	1000000	0	1474
22	1000000	1	1507
22	1000000	2	1520
22	1000000	3	1507
22	1000000	4	1498
22	1000000	5	1515
22	1000000	6	1499
22	1000000	7	1521
22	1000000	8	1526
22	1000000	9	1486
22	2000000	0	1738
22	2000000	1	1722
22	2000000	2	1725
22	2000000	3	1709
22	2000000	4	1761
22	2000000	5	1752
22	2000000	6	1740
22	2000000	7	1751
22	2000000	8	1696
22	2000000	9	1735
22	4000000	0	1966
22	4000000	1	1954
22	4000000	2	1939
22	4000000	3	1944
22	4000000	4	1963
22	4000000	5	1932
22	4000000	6	1930
22	4000000	7	1947
22	4000000	8	1941
22	4000000	9	1946
22	6000000	0	2068
22	6000000	1	2051
22	6000000	2	2055
22	6000000	3	2035
22	6000000	4	2087
22	6000000	5	2075
22	6000000	6	2077
22	6000000	7	2080
22	6000000	8	2074
22	6000000	9	2037
22	8000000	0	2129
22	8000000	1	2138
22	8000000	2	2152
22	8000000	3	2161
22	8000000	4	2174
22	8000000	5	2143
22	8000000	6	2155
22	8000000	7	2144
22	8000000	8	2166
22	8000000	9	2154
22	10000000	0	2222
22	10000000	1	2208
22	10000000	2	2208
22	10000000	3	2205
22	10000000	4	2227
22	10000000	5	2209
22	10000000	6	2201
22	10000000	7	2181
22	10000000	8	2214
22	10000000	9	2214
22	15000000	0	2316
22	15000000	1	2330
22	15000000	2	2354
22	15000000	3	2345
22	15000000	4	2308
22	15000000	5	2334
22	15000000	6	2320
22	15000000	7	2320
22	15000000	8	2330
22	15000000	9	2332
22	20000000	0	2398
22	20000000	1	2395
22	20000000	2	2385
22	20000000	3	2428
22	20000000	4	2412
22	20000000	5	2418
22	20000000	6	2395
22	20000000	7	2413
22	20000000	8	2408
22	20000000	9	2419
23	10000	0	187
23	10000	1	189
23	10000	2	186
23	10000	3	196
23	10000	4	181
23	10000	5	189
23	10000	6	181
23	10000	7	172
23	10000	8	173
23	10000	9	182
23	20000	0	256
23	20000	1	265
23	20000	2	258
23	20000	3	246
23	20000	4	263
23	20000	5	264
23	20000	6	257
23	20000	7	259
23	20000	8	268
23	20000	9	284
23	50000	0	414
23	50000	1	417
23	50000	2	419
23	50000	3	435
23	50000	4	399
23	50000	5	399
23	50000	6	414
23	50000	7	411
23	50000	8	427
23	50000	9	429
23	100000	0	592
23	100000	1	599
23	100000	2	586
23	100000	3	575
23	100000	4	578
23	100000	5	594
23	100000	6	609
23	100000	7	572
23	100000	8	606
23	100000	9	577
23	250000	0	854
23	250000	1	883
23	250000	2	866
23	250000	3	861
23	250000	4	863
23	250000	5	869
23	250000	6	869
23	250000	7	876
23	250000	8	870
23	250000	9	870
23	500000	0	1128
23	500000	1	1085
23	500000	2	1105
23	500000	3	1107
23	500000	4	1080
23	500000	5	1105
23	500000	6	1094
23	500000	7	1114
23	500000	8	1094
23	500000	9	1112
23	1000000	0	1340
23	1000000	1	1342
23	1000000	2	1355
23	1000000	3	1346
23	1000000	4	1360
23	1000000	5	1352
23	1000000	6	1352
23	1000000	7	1368
23	1000000	8	1345
23	1000000	9	1355
23	2000000	0	1586
23	2000000	1	1540
23	2000000	2	1577
23	2000000	3	1579
23	2000000	4	1565
23	2000000	5	1595
23	2000000	6	1567
23	2000000	7	1566
23	2000000	8	1559
23	2000000	9	1584
23	4000000	0	1814
23	4000000	1	1780
23	4000000	2	1772
23	4000000	3	1814
23	4000000	4	1777
23	4000000	5	1792
23	4000000	6	1811
23	4000000	7	1802
23	4000000	8	1804
23	4000000	9	1797
23	6000000	0	1913
23	6000000	1	1896
23	6000000	2	1907
23	6000000	3	1917
23	6000000	4	1932
23	6000000	5	1925
23	6000000	6	1923
23	6000000	7	1910
23	6000000	8	1917
23	6000000	9	1910
23	8000000	0	1972
23	8000000	1	2020
23	8000000	2	2014
23	8000000	3	2024
23	8000000	4	1994
23	8000000	5	2012
23	8000000	6	2010
23	8000000	7	2010
23	8000000	8	2002
23	8000000	9	1991
23	10000000	0	2055
23	10000000	1	2100
23	10000000	2	2077
23	10000000	3	2074
23	10000000	4	2066
23	10000000	5	2074
23	10000000	6	2073
23	10000000	7	2069
23	10000000	8	2070
23	10000000	9	2075
23	15000000	0	2186
23	15000000	1	2198
23	15000000	2	2155
23	15000000	3	2179
23	15000000	4	2221
23	15000000	5	2189
23	15000000	6	2184
23	15000000	7	2195
23	15000000	8	2196
23	15000000	9	2176
23	20000000	0	2282
23	20000000	1	2272
23	20000000	2	2287
23	20000000	3	2261
23	20000000	4	2294
23	20000000	5	2272
23	20000000	6	2296
23	20000000	7	2278
23	20000000	8	2289
23	20000000	9	2287
24	10000	0	174
24	10000	1	174
24	10000	2	176
24	10000	3	165
24	10000	4	177
24	10000	5	179
24	10000	6	169
24	10000	7	172
24	10000	8	185
24	10000	9	165
24	20000	0	270
24	20000	1	245
24	20000	2	256
24	20000	3	259
24	20000	4	259
24	20000	5	258
24	20000	6	249
24	20000	7	281
24	20000	8	269
24	20000	9	269
24	50000	0	426
24	50000	1	438
24	50000	2	426
24	50000	3	428
24	50000	4	415
24	50000	5	441
24	50000	6	437
24	50000	7	432
24	50000	8	423
24	50000	9	424
24	100000	0	599
24	100000	1	596
24	100000	2	583
24	100000	3	593
24	100000	4	608
24	100000	5	611
24	100000	6	603
24	100000	7	606
24	100000	8	618
[truncated: 10,321 more rows]

## Sheet: Meta
Sample Number	Kitten Name	Neuter Date	Age (weeks)	Sibling Group	Gender
3	Salem	Conventional	18	2	Male
5	Orion	Early	18	4	Male
7	Hutch	Conventional	18	6	Male
8	Fat Louis	Early	18	6	Male
9	Bellatrix	Conventional	18	6	Female
10	Ludo	Conventional	18	7	Male
12	Wussel	Early	18	7	Male
15	Daphne	Early	18	8	Female
16	Dexter	Conventional	18	9	Male
18	Scooby	Conventional	18	9	Female
20	Aston	Early	18	10	Male
21	Freeby	Early	18	10	Female
22	Donnatello	Conventional	18	11	Male
23	Ginny Weasley	Conventional	18	11	Female
24	Mr Bigglesworth	Early	18	13	Male
25	Morgana	Early	18	13	Female
26	Kalahari	Conventional	18	14	Female
27	Noddy	Conventional	18	15	Male
28	Duchess	Early	18	16	Female
29	Rufus	Early	18	17	Male
30	Ace	Conventional	18	17	Male
31	Cookie	Conventional	18	17	Female
32	Justice	Early	18	18	Female
33	Squirt	Early	18	19	Male
34	Sophia	Conventional	18	19	Female
35	Winston	Conventional	18	20	Male
36	Shrimp	Early	18	20	Female
37	Liquorice	Early	18	21	Male
38	Saffron	Conventional	18	22	Female
39	Sassie	Early	18	23	Female
40	Salem	Conventional	30	2	Male
41	Orion	Early	30	4	Male
42	Hutch	Conventional	30	6	Male
43	Fat louis	Early	30	6	Male
44	Bellatrix	Conventional	30	6	Female
45	Ludo	Conventional	30	7	Male
46	Wussel	Early	30	7	Male
47	Daphne	Early	30	8	Female
48	Dexter	Conventional	30	9	Male
49	Scooby	Conventional	30	9	Female
50	Aston	Early	30	10	Male
51	Freeby	Early	30	10	Female
52	Donnatello	Conventional	30	11	Male
53	Ginny Weasley	Conventional	30	11	Female
54	Mr Bigglesworth	Early	30	13	Male
55	Morgana	Early	30	13	Female
56	Kalahari	Conventional	30	14	Female
57	Noddy	Conventional	30	15	Male
58	Rufus	Early	30	17	Male
59	Ace	Conventional	30	17	Male
60	Cookie	Conventional	30	17	Female
61	Justice	Early	30	18	Female
62	Squirt	Early	30	19	Male
63	Sophia	Conventional	30	19	Female
64	Winston	Conventional	30	20	Male
65	Shrimp	Early	30	20	Female
66	Liquorice	Early	30	21	Male
67	Saffron	Conventional	30	22	Female
68	Sassie	Early	30	23	Female
69	Salem	Conventional	42	2	Male
70	Orion	Early	42	4	Male
71	Hutch	Conventional	42	6	Male
72	Fat louis	Early	42	6	Male
73	Bellatrix	Conventional	42	6	Female
74	Ludo	Conventional	42	7	Male
75	Wussel	Early	42	7	Male
76	Daphne	Early	42	8	Female
77	Dexter	Conventional	42	9	Male
78	Scooby	Conventional	42	9	Female
79	Aston	Early	42	10	Male
80	Freeby	Early	42	10	Female
81	Donnatello	Conventional	42	11	Male
82	Ginny Weasley	Conventional	42	11	Female
83	Mr Bigglesworth	Early	42	13	Male
84	Morgana	Early	42	13	Female
85	Kalahari	Conventional	42	14	Female
86	Noddy	Conventional	42	15	Male
87	Rufus	Early	42	17	Male
88	Ace	Conventional	42	17	Male
89	Cookie	Conventional	42	17	Female
90	Justice	Early	42	18	Female
91	Squirt	Early	42	19	Male
92	Sophia	Conventional	42	19	Female
93	Winston	Conventional	42	20	Male
94	Shrimp	Early	42	20	Female
95	Liquorice	Early	42	21	Male
96	Saffron	Conventional	42	22	Female
97	Sassie	Early	42	23	Female
