# Supplementary material for: A Longitudinal Study of the Feline Faecal Microbiome Identifies Changes into Early Adulthood Irrespective of Sexual Development
Source: PLoS One. 2015 Dec 14;10(12):e0144881. doi: 10.1371/journal.pone.0144881 (PMC4682054; doi:10.1371/journal.pone.0144881)
Supplement: S5 Table — (XLSX) [file pone.0144881.s008.xlsx]

## Sheet: Statistics
Final model:
Fixed term	Wald statistic	Degrees of freedom	Wald/ Degrees of Freedom	Chi probability
Number of reads	1	55	55.902	<0.0001
Age (weeks)	2	55	13.146	<0.0001
Means
			95% Confidence Interval
Age (weeks)	Mean (#Unique Gene Identifiers)	Standard Error	Lower	Upper
18	1.22229e+06	37642	1.13266e+06	1.31193e+06
30	1.4064e+06	26913	1.34232e+06	1.47049e+06
42	1.42896e+06	25841	1.36742e+06	1.49049e+06
Comparison between means
		95% Confidence Interval
Mean Age Comparison	Difference (#Unique Gene Identifiers)	Lower	Upper	p-value
30-18wks	184110	85923.6	282296	<0.0001	***
42-18wks	206663	109726	303599	<0.0001	***
42-30wks	22552.8	-51924.5	97030.1	0.757

## Sheet: Unique Gene Identifier count
Sample Number	Unique GIs
3	1585883
5	987912
7	1096285
8	1398048
9	1249338
10	1066012
12	828576
15	1142483
16	1036545
18	1002817
20	1341229
21	893037
22	1694047
23	1344337
24	1249202
25	1552815
26	1428004
27	1196929
28	1133304
29	1464080
30	1274695
31	1080052
32	1322751
33	1018193
34	1509603
35	1493187
36	943673
37	1277182
38	1081843
39	1458092
40	1223698
41	1427705
42	1564574
43	1403723
44	1116662
45	1016566
46	1734094
47	1194939
48	1381605
49	1119455
50	1447521
51	1147641
52	1598896
53	1708608
54	1700574
55	1483202
56	1723943
57	1394404
58	1483992
59	1294401
60	1522925
61	1471219
62	1362209
63	1521078
64	1072636
65	1529328
66	1465415
67	1713722
68	1690887
69	1203546
70	1143229
71	1420224
72	1132064
73	1181623
74	1127354
75	1464430
76	1557731
77	1452231
78	1283186
79	1731887
80	1390861
81	1737910
82	1521238
83	1644308
84	1692030
85	1561741
86	1403787
87	1559626
88	1425884
89	1278237
90	1375621
91	1357824
92	1148366
93	1521567
94	1650559
95	1611016
96	1523379
97	1453895
