# Supplementary material for: A Longitudinal Study of the Feline Faecal Microbiome Identifies Changes into Early Adulthood Irrespective of Sexual Development
Source: PLoS One. 2015 Dec 14;10(12):e0144881. doi: 10.1371/journal.pone.0144881 (PMC4682054; doi:10.1371/journal.pone.0144881)
Supplement: S6 Table — (XLSX) [file pone.0144881.s009.xlsx]

## Sheet: Sidak adjustments
Dataset	Variables	Sidak adjusted p-value
Species	1100	4.66292e-05
Genus	605	8.47787e-05
Families	238	0.000215495
KEGG Level 4	6427	7.98088e-06
KEGG level 3	190	0.000269928
KEGG level 2	32	0.00160163

## Sheet: Species
													Estimates					Lower confidence bounds					Upper confidence bounds
	Average proportions												Main effects					Main effects					Main effects
Species	total	Week 18	Week 30	Week 42	average proportion	Early/Conventional neuter	Gender	Age	Neuter/Gender interaction	Neuter/Collection period interaction	Gender/Collection period interaction	Gender/Neuter/Collection period interaction	Intercept	Neuter (Conventional)	Gender (Male)	Age (30 weeks)	Age (42 weeks)	Intercept Lower CI	Neuter (Conventional) Lower CI	Gender (Male) Lower CI	Age (30 weeks) Lower CI	Age (42 weeks) Lower CI	Intercept Upper CI	Neuter (Late) Upper CI	Gender (Male) Upper CI	Age (30 weeks) Upper CI	Age (42 weeks) Upper CI
Acaryochloris.marina	0.00057109	0.000441664	0.000651082	0.000624986	0.00057109	0.404124	0.0948659	5.50244e-12	Not selected	Not selected	Not selected	Not selected	0.000389774	0.95074	1.10421	1.55393	1.52693	0.000330281	0.84379	0.979858	1.39849	1.33237	0.000459984	1.07125	1.24435	1.72664	1.7499
Acetobacter.pasteurianus	0.000148521	0.000106472	0.000168329	0.000172213	0.000148521	0.602131	0.236951	4.15259e-15	Not selected	Not selected	Not selected	Not selected	9.25669e-05	0.969027	1.07133	1.69614	1.78577	7.92045e-05	0.863607	0.958841	1.50234	1.56663	0.000108184	1.08732	1.19702	1.91493	2.03558
Acetobacterium.woodii	0.00166891	0.00124356	0.00199782	0.00178003	0.00166891	0.313677	0.112516	3.50452e-12	Not selected	Not selected	Not selected	Not selected	0.00114582	0.924483	1.12886	1.6353	1.46897	0.000968689	0.791392	0.963113	1.45593	1.24584	0.00135534	1.07996	1.32314	1.83677	1.73206
Acetohalobium.arabaticum	0.000381233	0.00026419	0.000446314	0.00043723	0.000381233	0.191821	0.154557	7.83276e-18	Not selected	Not selected	Not selected	Not selected	0.000243296	0.911951	1.10289	1.70644	1.72711	0.000206741	0.78656	0.975911	1.53267	1.49915	0.000286314	1.05733	1.24639	1.89991	1.98974
Acholeplasma.laidlawii	0.000383421	0.000291647	0.000452453	0.000409327	0.000383421	0.837145	0.276074	7.09398e-06	Not selected	Not selected	Not selected	Not selected	0.000256279	0.98248	1.09724	1.62281	1.4832	0.000204252	0.83032	0.930199	1.36839	1.23902	0.000321559	1.16252	1.29428	1.92453	1.77551
Achromobacter.xylosoxidans	0.000326958	0.000248095	0.000369427	0.000366071	0.000326958	0.32667	0.122501	4.56694e-10	Not selected	Not selected	Not selected	Not selected	0.000216242	0.945168	1.09054	1.61061	1.65201	0.0001816	0.847001	0.968607	1.41992	1.41333	0.000257494	1.05471	1.22781	1.82689	1.93099
Acidaminococcus.fermentans	0.0023241	0.00162754	0.00261279	0.00275598	0.0023241	0.356919	0.607813	1.17014e-09	Not selected	Not selected	Not selected	Not selected	0.00149203	0.923778	1.04365	1.65518	1.83444	0.00119619	0.769009	0.895619	1.42595	1.54142	0.00186104	1.1097	1.21616	1.92126	2.18317
Acidaminococcus.intestini	0.00200411	0.00131481	0.00215958	0.0025617	0.00200411	0.726636	0.712132	1.02365e-17	Not selected	Not selected	Not selected	Not selected	0.0012107	0.97564	1.02571	1.65932	2.09175	0.00100913	0.841497	0.901342	1.45134	1.79849	0.00145254	1.13117	1.16725	1.89711	2.43284
Acidianus.hospitalis	0.000111673	8.65789e-05	0.000121732	0.000127573	0.000111673	0.0689513	0.120321	1.0364e-14	Not selected	Not selected	Not selected	Not selected	8.2499e-05	0.910061	1.08212	1.42413	1.52643	7.30746e-05	0.813896	0.986015	1.30965	1.37721	9.31388e-05	1.01759	1.18758	1.54861	1.69181
Acidilobus.saccharovorans	7.71821e-05	6.03104e-05	8.33631e-05	8.84547e-05	7.71821e-05	0.572591	0.373767	9.21654e-10	Not selected	Not selected	Not selected	Not selected	5.27662e-05	0.965632	1.05421	1.46404	1.64118	4.42453e-05	0.853236	0.930244	1.30951	1.43111	6.2928e-05	1.09283	1.19469	1.6368	1.88208
Acidimicrobium.ferrooxidans	0.000159288	0.000118901	0.00018404	0.000176316	0.000159288	0.66656	0.0902422	7.85047e-13	Not selected	Not selected	Not selected	Not selected	0.000102144	0.975897	1.10009	1.65757	1.6389	8.75946e-05	0.875889	0.984128	1.47249	1.41744	0.000119111	1.08733	1.22972	1.86592	1.89496
Acidiphilium.cryptum	6.70092e-05	5.84605e-05	7.5232e-05	6.76298e-05	6.70092e-05	0.276375	0.027204	9.19575e-12	Not selected	Not selected	Not selected	Not selected	5.34573e-05	0.952486	1.10161	1.35066	1.22273	4.76744e-05	0.875045	1.01122	1.23543	1.07685	5.99417e-05	1.03678	1.20008	1.47662	1.38837
Acidiphilium.multivorum	6.48472e-05	4.96069e-05	7.33331e-05	7.2127e-05	6.48472e-05	0.950289	0.166066	6.16988e-11	Not selected	Not selected	Not selected	Not selected	4.20613e-05	0.996033	1.09195	1.61285	1.61694	3.61054e-05	0.879922	0.958781	1.43133	1.39387	4.89997e-05	1.12746	1.24362	1.81738	1.8757
Acidithiobacillus.caldus	0.000256182	0.000198915	0.000284595	0.000287009	0.000256182	0.0984241	0.0436345	2.75827e-08	Not selected	Not selected	Not selected	Not selected	0.000176206	0.903239	1.12867	1.51638	1.59042	0.000148093	0.804625	0.998181	1.33966	1.36323	0.000209655	1.01394	1.27621	1.71641	1.85547
Acidithiobacillus.ferrivorans	0.000162757	0.000123038	0.000184747	0.000181857	0.000162757	0.317173	0.160403	7.77196e-11	Not selected	Not selected	Not selected	Not selected	0.000105872	0.926961	1.10986	1.61872	1.63754	8.555e-05	0.797197	0.958302	1.4348	1.40867	0.000131022	1.07785	1.28538	1.82621	1.90359
Acidithiobacillus.ferrooxidans	0.000181779	0.00013163	0.000202996	0.000212439	0.000181779	0.409554	0.35819	8.12712e-16	Not selected	Not selected	Not selected	Not selected	0.000115462	0.946731	1.05971	1.63267	1.79227	9.65866e-05	0.827322	0.936438	1.46591	1.56056	0.000138025	1.08337	1.1992	1.81841	2.05838
Acidobacterium.capsulatum	0.000331109	0.000269477	0.000376425	0.000349552	0.000331109	0.45704	0.0395383	1.91628e-09	Not selected	Not selected	Not selected	Not selected	0.000233715	0.959019	1.12106	1.49223	1.4149	0.000200529	0.861867	0.997396	1.33978	1.23796	0.000272393	1.06712	1.26006	1.66203	1.61713
Acidothermus.cellulolyticus	0.000154362	0.000134694	0.000170716	0.000158356	0.000154362	0.514527	0.0544381	1.63511e-05	Not selected	Not selected	Not selected	Not selected	0.000114971	0.959653	1.12883	1.38459	1.30308	9.72747e-05	0.850238	0.994136	1.22484	1.11345	0.000135886	1.08315	1.28176	1.56518	1.525
Acidovorax.avenae	0.000150118	0.000129413	0.00016893	0.000152724	0.000150118	0.550664	0.0798852	3.18727e-08	Not selected	Not selected	Not selected	Not selected	0.000112367	0.966887	1.10249	1.41843	1.30553	9.68393e-05	0.867508	0.984962	1.26866	1.13009	0.000130384	1.07765	1.23404	1.58587	1.50821
Acidovorax.citrulli	0.000168018	0.000130412	0.000193757	0.000181182	0.000168018	0.68511	0.0710883	6.43272e-10	Not selected	Not selected	Not selected	Not selected	0.000108558	0.974907	1.11991	1.63861	1.57422	9.06806e-05	0.865698	0.984759	1.44012	1.34056	0.00012996	1.09789	1.2736	1.86446	1.8486
Acidovorax.ebreus	4.47673e-05	3.94587e-05	4.79011e-05	4.71253e-05	4.47673e-05	0.414743	0.133892	0.00242218	Not selected	Not selected	Not selected	Not selected	3.45294e-05	0.949707	1.09928	1.32045	1.31092	2.91099e-05	0.839311	0.965246	1.14859	1.11603	4.09578e-05	1.07462	1.25192	1.51803	1.53984
Aciduliprofundum.boonei	9.71243e-05	6.08391e-05	0.000115872	0.000115913	9.71243e-05	0.269851	0.357442	1.06119e-21	Not selected	Not selected	Not selected	Not selected	5.48344e-05	0.920061	1.07007	1.95721	2.05544	4.54439e-05	0.783245	0.93569	1.72852	1.75377	6.61654e-05	1.08078	1.22374	2.21615	2.40899
Acinetobacter.baumannii	0.000223049	0.000189097	0.000242813	0.000238407	0.000223049	0.473145	0.245921	7.74517e-07	Not selected	Not selected	Not selected	Not selected	0.000171518	0.96182	1.06312	1.34545	1.35698	0.000149614	0.863936	0.961498	1.22041	1.19072	0.000196628	1.07079	1.17548	1.4833	1.54645
Acinetobacter.calcoaceticus	6.92433e-05	4.96469e-05	7.64743e-05	8.22844e-05	6.92433e-05	0.171614	0.248696	5.82531e-11	Not selected	Not selected	Not selected	Not selected	4.29119e-05	0.889004	1.10147	1.65285	1.86637	3.42156e-05	0.745173	0.943815	1.44531	1.56898	5.38186e-05	1.0606	1.28547	1.8902	2.22013
Acinetobacter.oleivorans	7.42946e-05	4.71627e-05	8.36473e-05	9.30096e-05	7.42946e-05	0.323235	0.449977	1.09422e-23	Not selected	Not selected	Not selected	Not selected	4.3136e-05	0.927932	1.05785	1.81193	2.10876	3.6363e-05	0.788408	0.926008	1.61585	1.82719	5.11705e-05	1.09215	1.20846	2.03181	2.43373
Actinobacillus.pleuropneumoniae	0.000213018	0.000169114	0.000237298	0.000234156	0.000213018	0.132053	0.618462	5.33546e-13	Not selected	Not selected	Not selected	Not selected	0.000165002	0.90987	1.03044	1.40658	1.42833	0.000144325	0.793402	0.925427	1.29562	1.25733	0.000188642	1.04343	1.14736	1.52705	1.62259
Actinobacillus.succinogenes	0.000151506	0.000104961	0.000172046	0.000179114	0.000151506	0.245471	0.618898	3.25587e-18	Not selected	Not selected	Not selected	Not selected	9.68781e-05	0.935339	1.02782	1.72177	1.87455	8.21401e-05	0.8206	0.919842	1.54247	1.63332	0.00011426	1.06612	1.14846	1.92191	2.15142
Actinoplanes.missouriensis	0.000479666	0.000407211	0.000539782	0.000494504	0.000479666	0.770489	0.0805306	1.18451e-07	Not selected	Not selected	Not selected	Not selected	0.000349905	0.984243	1.09845	1.44877	1.34132	0.000302178	0.886396	0.98548	1.29204	1.17215	0.000405169	1.09289	1.22437	1.62451	1.53491
Actinosynnema.mirum	0.000466595	0.000378891	0.000531031	0.000492887	0.000466595	0.586712	0.0750634	4.42034e-08	Not selected	Not selected	Not selected	Not selected	0.000319704	0.968085	1.11085	1.5496	1.46774	0.000269019	0.864029	0.986021	1.36067	1.25507	0.000379937	1.08467	1.25149	1.76477	1.71644
Advenella.kashmirensis	0.00025468	0.000218114	0.000286171	0.000261016	0.00025468	0.30459	0.178929	2.02039e-08	Not selected	Not selected	Not selected	Not selected	0.000193367	0.940121	1.08177	1.40758	1.31474	0.000162889	0.835126	0.957108	1.2687	1.1405	0.000229547	1.05832	1.22267	1.56166	1.5156
Aequorivita.sublithincola	0.000287181	0.000170701	0.000324999	0.000369861	0.000287181	0.261438	0.357468	2.98012e-20	Not selected	Not selected	Not selected	Not selected	0.000158726	0.901179	1.08644	1.90524	2.27109	0.000128547	0.747072	0.918891	1.65679	1.92824	0.000195989	1.08707	1.28453	2.19095	2.67489
Aerococcus.urinae	0.000445201	0.000318976	0.000513545	0.000507435	0.000445201	0.477363	0.387545	1.62858e-11	Not selected	Not selected	Not selected	Not selected	0.000292838	0.948154	1.06508	1.66388	1.68413	0.000245824	0.817412	0.927097	1.45659	1.45118	0.000348843	1.09981	1.22359	1.90068	1.95448
Aeromonas.hydrophila	0.000157366	0.000107108	0.000173784	0.000192938	0.000157366	0.0616931	0.627551	3.83193e-16	Not selected	Not selected	Not selected	Not selected	0.000104936	0.844934	0.95843	1.71108	2.06002	8.43244e-05	0.708592	0.794223	1.50762	1.67068	0.000130585	1.00751	1.15659	1.942	2.54009
Aeromonas.salmonicida	0.000184597	0.000124107	0.00019759	0.00023418	0.000184597	0.123836	0.621465	1.11005e-19	Not selected	Not selected	Not selected	Not selected	0.000116954	0.888021	1.03772	1.66686	2.07797	9.78082e-05	0.762466	0.879562	1.49735	1.76145	0.000139847	1.03425	1.22433	1.85557	2.45138
Aeromonas.veronii	0.000175519	0.000117674	0.000185876	0.000225003	0.000175519	0.0331635	0.387294	3.42758e-23	Not selected	Not selected	Not selected	Not selected	0.000120231	0.831645	0.928129	1.64234	2.17226	9.787e-05	0.700976	0.768067	1.48086	1.76362	0.000147701	0.986672	1.12155	1.82143	2.67557
Aeropyrum.pernix	0.000103602	8.69568e-05	0.000110722	0.000113702	0.000103602	0.470867	0.0138243	1.50444e-05	Not selected	Not selected	Not selected	Not selected	7.38863e-05	0.95479	1.17682	1.36293	1.42509	6.17542e-05	0.841864	1.02015	1.21057	1.22677	8.84019e-05	1.08286	1.35756	1.53446	1.65547
Aggregatibacter.actinomycetemcomitans	0.000161856	0.000108111	0.000184675	0.000194636	0.000161856	0.179184	0.848253	5.98104e-27	Not selected	Not selected	Not selected	Not selected	0.000103106	0.922232	1.01115	1.74068	1.92775	8.81978e-05	0.814403	0.907643	1.58178	1.70191	0.000120535	1.04434	1.12646	1.91554	2.18356
Aggregatibacter.aphrophilus	7.92924e-05	5.65249e-05	8.95103e-05	9.26271e-05	7.92924e-05	0.133187	0.755881	3.77819e-22	Not selected	Not selected	Not selected	Not selected	5.33764e-05	0.910447	1.01832	1.64342	1.7928	4.59017e-05	0.802868	0.91494	1.4888	1.55359	6.20684e-05	1.03244	1.13338	1.81409	2.06884
Agrobacterium.fabrum	4.4623e-07	6.82685e-07	4.06559e-07	2.41292e-07	4.4623e-07	0.216115	0.576844	4.09793e-07	Not selected	Not selected	Not selected	Not selected	6.57338e-07	0.818581	1.09315	0.638255	0.370324	4.79988e-07	0.591624	0.81438	0.497921	0.268421	9.00217e-07	1.1326	1.46736	0.81814	0.510914
Agrobacterium.radiobacter	0.000269279	0.000209972	0.000302461	0.000297449	0.000269279	0.579577	0.109605	1.90967e-09	Not selected	Not selected	Not selected	Not selected	0.000179469	0.966281	1.10236	1.55141	1.57309	0.000150614	0.858518	0.965765	1.3763	1.36008	0.000213851	1.08757	1.25828	1.74879	1.81945
Agrobacterium.tumefaciens	0.000145005	0.000122639	0.0001599	0.000153248	0.000145005	0.286801	0.118933	8.40266e-06	Not selected	Not selected	Not selected	Not selected	0.000106247	0.939829	1.09268	1.4274	1.40848	8.92935e-05	0.840204	0.974818	1.25703	1.21882	0.000126419	1.05127	1.22479	1.62086	1.62766
Agrobacterium.tumefaciens.complex	2.31501e-06	1.69785e-06	2.5048e-06	2.76367e-06	2.31501e-06	0.0278485	0.00594541	2.17902e-11	Not selected	Not selected	Not selected	Not selected	1.88412e-06	0.741936	0.681685	1.66523	2.31249	1.40971e-06	0.571651	0.531099	1.34985	1.44647	2.5182e-06	0.962944	0.874968	2.05431	3.69703
Agrobacterium.vitis	0.000311801	0.000261724	0.000347844	0.000327561	0.000311801	0.39443	0.0864176	8.23572e-07	Not selected	Not selected	Not selected	Not selected	0.000225731	0.947769	1.11188	1.43855	1.3931	0.000186885	0.839032	0.97315	1.27807	1.19229	0.000272651	1.0706	1.27038	1.61919	1.62774
Akkermansia.muciniphila	0.000762856	0.000482868	0.00086141	0.000953945	0.000762856	0.197318	0.3577	3.75051e-16	Not selected	Not selected	Not selected	Not selected	0.000446992	0.896938	1.07809	1.82623	2.1158	0.000360838	0.753388	0.924473	1.59532	1.7892	0.000553715	1.06784	1.25724	2.09057	2.50203
Albidiferax.ferrireducens	1.00384e-06	9.66774e-07	1.21012e-06	8.35909e-07	1.00384e-06	0.756301	0.0917709	5.00549e-06	Not selected	Not selected	Not selected	Not selected	8.61618e-07	0.972601	1.15743	1.28893	0.900039	6.99254e-07	0.820916	0.981895	1.11086	0.681489	1.06168e-06	1.15231	1.36434	1.49553	1.18868
Alcanivorax.borkumensis	0.00019988	0.000141526	0.000231169	0.000228956	0.00019988	0.231582	0.233864	6.42778e-15	Not selected	Not selected	Not selected	Not selected	0.000125135	0.928055	1.07401	1.74918	1.79462	0.000104979	0.820756	0.956894	1.54704	1.55525	0.00014916	1.04938	1.20546	1.97774	2.07082
Alicycliphilus.denitrificans	0.00022243	0.00017482	0.000263007	0.000231102	0.00022243	0.340829	0.178484	1.28794e-15	Not selected	Not selected	Not selected	Not selected	0.000156721	0.950446	1.07258	1.60679	1.44109	0.000136688	0.856379	0.964819	1.45375	1.26543	0.00017969	1.05485	1.19238	1.77594	1.64114
Alicyclobacillus.acidocaldarius	0.000479559	0.000355262	0.000553511	0.00053419	0.000479559	0.594195	0.128579	5.15249e-10	Not selected	Not selected	Not selected	Not selected	0.000311075	0.966906	1.09958	1.64308	1.63284	0.00025942	0.853853	0.965583	1.43766	1.39213	0.000373015	1.09493	1.25218	1.87785	1.91517
Aliivibrio.fischeri	9.73954e-05	6.08896e-05	0.000108923	0.000123633	9.73954e-05	0.0212036	0.51754	1.21488e-23	Not selected	Not selected	Not selected	Not selected	6.19383e-05	0.824782	0.947696	1.86094	2.28167	5.05468e-05	0.699253	0.797216	1.66352	1.84611	7.58971e-05	0.972846	1.12658	2.08179	2.81999
Aliivibrio.salmonicida	0.000166743	0.00011025	0.000196113	0.000195814	0.000166743	0.103733	0.655787	2.52575e-18	Not selected	Not selected	Not selected	Not selected	0.000104024	0.897867	1.02863	1.84577	1.93761	8.71026e-05	0.78273	0.914657	1.6399	1.64998	0.000124232	1.02994	1.15679	2.07748	2.27538
Alistipes.finegoldii	0.00496276	0.00151505	0.00596498	0.00752713	0.00496276	0.464305	0.170326	1.72899e-10	Not selected	Not selected	Not selected	Not selected	0.00126725	0.866853	1.30468	4.06247	5.37582	0.000780152	0.598739	0.907501	2.60268	3.49273	0.00205848	1.25503	1.8757	6.34105	8.27418
Alkalilimnicola.ehrlichii	0.000209323	0.000144883	0.000255341	0.000229966	0.000209323	0.556399	0.110308	5.94259e-19	Not selected	Not selected	Not selected	Not selected	0.00012309	0.963643	1.10358	1.9201	1.784	0.00010357	0.854641	0.976342	1.70119	1.53564	0.000146288	1.08655	1.2474	2.16718	2.07251
Alkaliphilus.metalliredigens	0.00105874	0.000769023	0.00126415	0.00115305	0.00105874	0.349298	0.300462	4.33852e-17	Not selected	Not selected	Not selected	Not selected	0.000730496	0.933942	1.07725	1.64933	1.51799	0.000633422	0.806259	0.927992	1.49468	1.32714	0.000842446	1.08185	1.25051	1.81999	1.73628
Alkaliphilus.oremlandii	0.00108247	0.00078603	0.00130693	0.00116467	0.00108247	0.356635	0.29272	3.81702e-11	Not selected	Not selected	Not selected	Not selected	0.000726842	0.922949	1.09408	1.69713	1.5379	0.000600174	0.775136	0.913732	1.49062	1.29894	0.000880243	1.09895	1.31002	1.93224	1.82082
Allochromatium.vinosum	0.000219086	0.000151536	0.000260165	0.000247885	0.000219086	0.469386	0.129383	7.69329e-19	Not selected	Not selected	Not selected	Not selected	0.000131556	0.960638	1.08352	1.84587	1.81846	0.000111825	0.862326	0.979315	1.64596	1.58022	0.000154767	1.07016	1.19882	2.07005	2.09262
Alteromonas.macleodii	0.00036073	0.000261229	0.000395414	0.00042898	0.00036073	0.187442	0.41669	1.84962e-20	Not selected	Not selected	Not selected	Not selected	0.000241519	0.914951	1.05407	1.55501	1.76017	0.000206874	0.795106	0.935886	1.4144	1.56095	0.000281966	1.05286	1.18718	1.70959	1.98481
Aminobacterium.colombiense	0.000322724	0.000234092	0.000369398	0.000367737	0.000322724	0.305131	0.109617	1.03392e-13	Not selected	Not selected	Not selected	Not selected	0.000211311	0.941262	1.09632	1.63116	1.66784	0.000179853	0.838409	0.972208	1.46171	1.45048	0.000248273	1.05673	1.23629	1.82026	1.91778
Ammonifex.degensii	0.000231636	0.000151453	0.000278131	0.000268088	0.000231636	0.250376	0.124327	2.44558e-18	Not selected	Not selected	Not selected	Not selected	0.000131712	0.921896	1.11007	1.94851	1.95259	0.000108713	0.801894	0.972007	1.71484	1.65891	0.000159575	1.05986	1.26774	2.21403	2.29826
Amycolatopsis.mediterranei	0.000612934	0.000491645	0.000706523	0.000644816	0.000612934	0.753258	0.0318325	5.94766e-12	Not selected	Not selected	Not selected	Not selected	0.000416468	0.982999	1.12422	1.56746	1.45611	0.000358687	0.885524	1.00782	1.40284	1.2629	0.000483558	1.0912	1.25405	1.75139	1.67888
Amycolicicoccus.subflavus	0.000288367	0.000211005	0.00032281	0.000333953	0.000288367	0.399399	0.289501	2.30913e-16	Not selected	Not selected	Not selected	Not selected	0.0001863	0.953342	1.05962	1.61849	1.74972	0.000160307	0.851022	0.954955	1.46079	1.53652	0.000216508	1.06797	1.17576	1.79321	1.99252
Anabaena.variabilis	0.000218965	0.00016499	0.000234808	0.000258959	0.000218965	0.326106	0.157959	2.69219e-10	Not selected	Not selected	Not selected	Not selected	0.000145764	0.929087	1.10902	1.47779	1.69516	0.00012087	0.798696	0.968252	1.31045	1.46016	0.000175786	1.08077	1.27025	1.66649	1.96798
Anaerobaculum.mobile	0.000316208	0.000239018	0.000355925	0.000356344	0.000316208	0.235709	0.118173	6.56051e-10	Not selected	Not selected	Not selected	Not selected	0.000215427	0.928812	1.09934	1.55631	1.5988	0.000181668	0.82109	0.978929	1.38062	1.37379	0.000255458	1.05067	1.23457	1.75435	1.86067
Anaerococcus.prevotii	0.000920716	0.000816236	0.00105402	0.000895492	0.000920716	0.465007	0.0994743	8.25456e-07	Not selected	Not selected	Not selected	Not selected	0.000757534	0.955244	1.10606	1.32008	1.11683	0.000660281	0.847904	0.980339	1.191	0.977956	0.000869112	1.07617	1.24791	1.46315	1.27543
Anaerolinea.thermophila	0.00035594	0.000272702	0.000408993	0.000388995	0.00035594	0.411538	0.186793	3.39749e-09	Not selected	Not selected	Not selected	Not selected	0.000241094	0.950213	1.08322	1.59518	1.56128	0.000201778	0.842025	0.959527	1.40242	1.33964	0.000288071	1.0723	1.22285	1.81444	1.81959
Anaeromyxobacter.dehalogenans	0.000237274	0.000186605	0.000273068	0.000253895	0.000237274	0.871241	0.134894	2.03856e-13	Not selected	Not selected	Not selected	Not selected	0.00015965	0.990784	1.08811	1.60163	1.51911	0.000139159	0.886415	0.974291	1.43981	1.31952	0.000183159	1.10744	1.21522	1.78165	1.74888
Anaplasma.centrale	4.61162e-05	4.20053e-05	5.04898e-05	4.59953e-05	4.61162e-05	0.576825	0.108535	0.00259649	Not selected	Not selected	Not selected	Not selected	3.51597e-05	0.966483	1.10227	1.36642	1.26332	2.92273e-05	0.859882	0.973065	1.15363	1.0504	4.22961e-05	1.0863	1.24863	1.61845	1.5194
Anaplasma.marginale	5.18461e-05	4.44649e-05	5.62118e-05	5.5116e-05	5.18461e-05	0.633678	0.0678432	1.42551e-05	Not selected	Not selected	Not selected	Not selected	3.93938e-05	0.978791	1.08601	1.34553	1.34014	3.48379e-05	0.898579	0.988782	1.20336	1.18208	4.45454e-05	1.06616	1.19281	1.50449	1.51934
Anaplasma.phagocytophilum	0.000107007	8.81297e-05	0.000117847	0.000115695	0.000107007	0.365058	0.075114	1.01135e-07	Not selected	Not selected	Not selected	Not selected	7.9466e-05	0.954765	1.09421	1.40273	1.39926	6.87958e-05	0.862323	0.986918	1.26475	1.23615	9.17912e-05	1.05712	1.21316	1.55576	1.58388
Anoxybacillus.flavithermus	0.000282161	0.000200169	0.000335431	0.00031371	0.000282161	0.307882	0.289514	2.02315e-13	Not selected	Not selected	Not selected	Not selected	0.000185302	0.932284	1.07368	1.71622	1.63983	0.000156064	0.811053	0.939104	1.52274	1.41976	0.000220017	1.07164	1.22755	1.9343	1.894
Aquifex.aeolicus	0.000112839	8.77462e-05	0.000127531	0.000124106	0.000112839	0.22497	0.150143	1.4513e-11	Not selected	Not selected	Not selected	Not selected	7.9561e-05	0.925834	1.09296	1.50113	1.51421	6.74938e-05	0.817208	0.959947	1.35744	1.33426	9.37858e-05	1.0489	1.2444	1.66003	1.71843
Arcanobacterium.haemolyticum	0.000241971	0.000177361	0.000287322	0.000263456	0.000241971	0.845876	0.0782985	8.11606e-16	Not selected	Not selected	Not selected	Not selected	0.000154887	0.987033	1.12319	1.7004	1.57274	0.000132851	0.86756	0.987419	1.52037	1.35851	0.000180578	1.12296	1.27763	1.90174	1.82076
Archaeoglobus.fulgidus	0.000128724	9.40321e-05	0.000148023	0.000145313	0.000128724	0.13659	0.159909	1.29272e-19	Not selected	Not selected	Not selected	Not selected	8.49407e-05	0.916715	1.08105	1.64688	1.68004	7.25772e-05	0.809347	0.972231	1.50331	1.46703	9.94103e-05	1.03833	1.20206	1.80417	1.92398
Archaeoglobus.profundus	8.02326e-05	6.23827e-05	9.21155e-05	8.6815e-05	8.02326e-05	0.695877	0.101399	3.91854e-18	Not selected	Not selected	Not selected	Not selected	5.6003e-05	0.977562	1.09786	1.52494	1.45754	4.92134e-05	0.868079	0.979291	1.40632	1.30419	6.37294e-05	1.10085	1.23078	1.65357	1.62893
Archaeoglobus.veneficus	0.000106583	7.0531e-05	0.000121034	0.000129429	0.000106583	0.26563	0.0779208	1.60794e-16	Not selected	Not selected	Not selected	Not selected	6.17863e-05	0.919285	1.1399	1.78758	1.97157	5.05452e-05	0.78634	0.974537	1.57585	1.68357	7.55274e-05	1.07471	1.33331	2.02775	2.30884
Arcobacter.butzleri	0.000116082	8.96822e-05	0.00013346	0.000126013	0.000116082	0.0884284	0.244415	1.06501e-18	Not selected	Not selected	Not selected	Not selected	8.60472e-05	0.918656	1.0582	1.52417	1.45816	7.63816e-05	0.830571	0.957841	1.40739	1.32613	9.6936e-05	1.01608	1.16908	1.65065	1.60334
Arcobacter.nitrofigilis	0.000218257	0.000132078	0.000251778	0.000273885	0.000218257	0.281257	0.271754	3.17764e-21	Not selected	Not selected	Not selected	Not selected	0.000120867	0.920344	1.08593	1.92971	2.18734	0.000100205	0.788878	0.948244	1.69119	1.87983	0.000145791	1.07372	1.2436	2.20187	2.54515
Aromatoleum.aromaticum	0.000347869	0.000257941	0.000395949	0.000392816	0.000347869	0.457269	0.166061	1.04721e-10	Not selected	Not selected	Not selected	Not selected	0.000220553	0.954336	1.08828	1.67241	1.72224	0.000182159	0.846848	0.959983	1.46681	1.47597	0.00026704	1.07547	1.23372	1.90683	2.0096
Arthrobacter.arilaitensis	0.000236615	0.000165081	0.000275628	0.000271603	0.000236615	0.492451	0.112681	2.75891e-14	Not selected	Not selected	Not selected	Not selected	0.000143872	0.962563	1.08983	1.79368	1.81172	0.000122073	0.86749	0.979657	1.57288	1.57451	0.000169563	1.06806	1.2124	2.04547	2.08467
Arthrobacter.aurescens	6.13974e-05	4.64407e-05	6.90385e-05	6.92288e-05	6.13974e-05	0.55806	0.0892613	1.97789e-10	Not selected	Not selected	Not selected	Not selected	3.98153e-05	0.966749	1.10357	1.61443	1.66217	3.35696e-05	0.866122	0.972039	1.42753	1.42702	4.7223e-05	1.07907	1.25289	1.8258	1.93606
Arthrobacter.chlorophenolicus	0.000210058	0.000177341	0.000235827	0.000218134	0.000210058	0.368754	0.191984	1.29177e-08	Not selected	Not selected	Not selected	Not selected	0.000160704	0.959735	1.06011	1.41383	1.33119	0.000141762	0.879402	0.96927	1.27804	1.17653	0.000182176	1.04741	1.15947	1.56404	1.50617
Arthrobacter.phenanthrenivorans	0.000175473	0.000147103	0.000200807	0.000179487	0.000175473	0.502446	0.0564716	4.88471e-08	Not selected	Not selected	Not selected	Not selected	0.00012636	0.964396	1.10704	1.48629	1.35934	0.000109573	0.870333	0.993236	1.3222	1.18502	0.000145719	1.06863	1.23388	1.67074	1.55931
Asticcacaulis.excentricus	0.000288653	0.000228737	0.000320564	0.000318724	0.000288653	0.306829	0.303141	6.98593e-12	Not selected	Not selected	Not selected	Not selected	0.00020705	0.947897	1.05345	1.47835	1.51837	0.000179231	0.855529	0.950645	1.34255	1.34541	0.000239187	1.05024	1.16738	1.62788	1.71357
Atopobium.parvulum	0.00419914	0.00318138	0.00550224	0.00394889	0.00419914	0.854515	0.135401	2.85742e-09	Not selected	Not selected	Not selected	Not selected	0.00278094	0.982084	1.15536	1.83781	1.30043	0.00231238	0.811848	0.962481	1.54707	1.04999	0.00334443	1.18802	1.38689	2.18319	1.61061
Azorhizobium.caulinodans	0.000315921	0.00024516	0.000360366	0.000344678	0.000315921	0.49048	0.071083	8.97179e-11	Not selected	Not selected	Not selected	Not selected	0.000207089	0.956711	1.12122	1.59686	1.57688	0.000171435	0.843649	0.98548	1.41799	1.35012	0.000250158	1.08493	1.27565	1.7983	1.84173
Azospira.oryzae	8.95684e-07	7.67329e-07	9.96881e-07	9.2727e-07	8.95684e-07	0.419692	0.502523	0.00447853	Not selected	Not selected	Not selected	Not selected	6.5064e-07	0.917911	1.07391	1.43046	1.38915	4.76241e-07	0.743205	0.855343	1.18718	1.09652	8.88904e-07	1.13369	1.34833	1.7236	1.75988
Azospirillum.brasilense	0.000667252	0.000521234	0.000759522	0.000726036	0.000667252	0.443887	0.148753	3.03413e-10	Not selected	Not selected	Not selected	Not selected	0.000456017	0.959248	1.07987	1.56815	1.54396	0.000392518	0.865843	0.970919	1.39434	1.35063	0.000529787	1.06273	1.20104	1.76363	1.76495
Azospirillum.lipoferum	0.000349239	0.000282136	0.000388788	0.000379106	0.000349239	0.994969	0.0750589	1.07137e-06	Not selected	Not selected	Not selected	Not selected	0.000245303	1.00033	1.09719	1.48028	1.45826	0.000210756	0.904818	0.988814	1.29141	1.27588	0.000285513	1.10592	1.21744	1.69677	1.66672
Azotobacter.vinelandii	0.000288493	0.000230897	0.000328066	0.000308503	0.000288493	0.369402	0.2261	3.53071e-08	Not selected	Not selected	Not selected	Not selected	0.000200073	0.943735	1.07782	1.54438	1.50254	0.000166066	0.832441	0.954664	1.36089	1.28661	0.000241044	1.06991	1.21686	1.7526	1.7547
Bacillus.amyloliquefaciens	0.000374679	0.00025938	0.000437507	0.000431128	0.000374679	0.301406	0.193596	7.25739e-18	Not selected	Not selected	Not selected	Not selected	0.000231333	0.934445	1.08546	1.76032	1.79897	0.000194157	0.818827	0.956091	1.57497	1.56699	0.000275626	1.06639	1.23234	1.9675	2.06529
Bacillus.anthracis	2.53685e-05	1.70149e-05	2.61276e-05	3.32511e-05	2.53685e-05	0.487529	0.380709	8.73146e-19	Not selected	Not selected	Not selected	Not selected	1.48009e-05	0.954747	1.05813	1.61392	2.24375	1.19788e-05	0.8321	0.926146	1.42347	1.92904	1.82878e-05	1.09547	1.20893	1.82986	2.6098
Bacillus.atrophaeus	0.000137973	9.44499e-05	0.000161551	0.000159418	0.000137973	0.269913	0.167214	1.34787e-15	Not selected	Not selected	Not selected	Not selected	8.53625e-05	0.934785	1.08597	1.77773	1.80756	7.18861e-05	0.826204	0.963867	1.57228	1.56115	0.000101365	1.05764	1.22355	2.01003	2.09285
Bacillus.cellulosilyticus	0.00040663	0.000299832	0.000466262	0.000457478	0.00040663	0.346781	0.204359	1.79501e-10	Not selected	Not selected	Not selected	Not selected	0.000268112	0.937742	1.08863	1.63724	1.65026	0.000222207	0.817032	0.953854	1.43982	1.41326	0.000323502	1.07629	1.24246	1.86172	1.92701
Bacillus.cereus	0.00152574	0.00107837	0.00171487	0.00179942	0.00152574	0.314506	0.0194393	4.03522e-13	Not selected	Not selected	Not selected	Not selected	0.00095401	0.936109	1.16832	1.62615	1.75197	0.000804783	0.815787	1.02108	1.44318	1.51194	0.00113091	1.07418	1.33678	1.8323	2.0301
Bacillus.clausii	0.000453834	0.00030978	0.000529985	0.000526703	0.000453834	0.275224	0.155786	1.1911e-15	Not selected	Not selected	Not selected	Not selected	0.000279638	0.928434	1.09865	1.76174	1.80499	0.000233932	0.80941	0.965826	1.55838	1.56326	0.000334273	1.06496	1.24973	1.99163	2.0841
Bacillus.coagulans	0.000752918	0.000636568	0.000865464	0.000760735	0.000752918	0.566481	0.292249	4.18876e-16	Not selected	Not selected	Not selected	Not selected	0.000615299	0.972578	1.0517	1.35967	1.20178	0.000565302	0.88719	0.962496	1.27837	1.10492	0.000669718	1.06618	1.14917	1.44615	1.30713
Bacillus.cytotoxicus	0.000272007	0.000192698	0.000320179	0.000305879	0.000272007	0.211661	0.241391	2.56249e-17	Not selected	Not selected	Not selected	Not selected	0.00017855	0.919249	1.08045	1.6885	1.67425	0.00015262	0.797606	0.956568	1.5211	1.44655	0.000208886	1.05944	1.22038	1.87431	1.93779
Bacillus.halodurans	0.000417252	0.000312485	0.000480612	0.000462271	0.000417252	0.257608	0.155024	1.84989e-18	Not selected	Not selected	Not selected	Not selected	0.000288091	0.933011	1.08841	1.57176	1.5511	0.000249447	0.818781	0.966131	1.43841	1.37972	0.000332722	1.06318	1.22617	1.71746	1.74376
Bacillus.licheniformis	0.000330318	0.000233316	0.000380194	0.000380788	0.000330318	0.226985	0.270968	5.16484e-19	Not selected	Not selected	Not selected	Not selected	0.000214962	0.919773	1.07709	1.66417	1.72041	0.000183558	0.797494	0.950467	1.50296	1.50867	0.000251738	1.0608	1.22058	1.84267	1.96187
Bacillus.megaterium	0.000602456	0.000436215	0.000700291	0.000676594	0.000602456	0.223196	0.320437	5.49898e-13	Not selected	Not selected	Not selected	Not selected	0.000405985	0.920799	1.06832	1.6493	1.63365	0.000340442	0.801971	0.927063	1.46984	1.42532	0.000484145	1.05723	1.2311	1.85068	1.87242
Bacillus.pseudofirmus	0.000405105	0.000300339	0.000464276	0.000454311	0.000405105	0.312956	0.153534	7.03316e-10	Not selected	Not selected	Not selected	Not selected	0.000268133	0.930217	1.10561	1.60023	1.62103	0.000221152	0.801705	0.963974	1.40463	1.38549	0.000325095	1.07933	1.26805	1.82307	1.89661
Bacillus.pumilus	0.000306561	0.000231017	0.000355962	0.000335309	0.000306561	0.311714	0.221729	1.70915e-12	Not selected	Not selected	Not selected	Not selected	0.000214064	0.942812	1.07231	1.5908	1.5305	0.00018475	0.836711	0.954038	1.4252	1.35268	0.000248028	1.06237	1.20525	1.77564	1.7317
Bacillus.selenitireducens	0.000369622	0.000266557	0.000421245	0.000424617	0.000369622	0.277015	0.247563	9.24263e-16	Not selected	Not selected	Not selected	Not selected	0.000246121	0.934733	1.07277	1.61674	1.67459	0.000210692	0.823177	0.951626	1.45892	1.465	0.000287507	1.06141	1.20934	1.79164	1.91415
Bacillus.subtilis	0.000285441	0.000243091	0.000310944	0.000303749	0.000285441	0.631603	0.328481	3.33524e-13	Not selected	Not selected	Not selected	Not selected	0.000228822	0.978249	1.04503	1.30562	1.29091	0.000209245	0.893318	0.956545	1.22851	1.19007	0.00025023	1.07125	1.14171	1.38758	1.40031
Bacillus.thuringiensis	0.000312236	0.00027644	0.000346788	0.000314716	0.000312236	0.194849	0.195313	2.05853e-10	Not selected	Not selected	Not selected	Not selected	0.000268362	0.941688	1.06068	1.25338	1.14602	0.000245589	0.859132	0.97489	1.18214	1.05812	0.000293246	1.03218	1.15401	1.32891	1.24122
Bacillus.weihenstephanensis	0.000167619	0.000114504	0.000190576	0.000199609	0.000167619	0.14208	0.31318	2.80112e-17	Not selected	Not selected	Not selected	Not selected	0.000107278	0.905862	1.06811	1.69481	1.84273	9.104e-05	0.788745	0.94486	1.50667	1.61528	0.000126413	1.04037	1.20743	1.90645	2.10222
Bacteriovorax.marinus	0.00031057	0.000216244	0.000356924	0.000361793	0.00031057	0.1458	0.324035	1.2198e-20	Not selected	Not selected	Not selected	Not selected	0.00020198	0.910807	1.06307	1.67975	1.76967	0.000173297	0.799973	0.95172	1.51874	1.56501	0.000235409	1.037	1.18746	1.85783	2.0011
Bacteroides.fragilis	0.0111511	0.00510449	0.0129911	0.0155661	0.0111511	0.0692295	0.281201	1.22329e-06	Not selected	Not selected	Not selected	Not selected	0.00468267	0.732217	1.21776	2.65865	3.50674	0.00289129	0.530212	0.874309	1.73261	2.26173	0.00758394	1.01118	1.69612	4.07964	5.43709
Bacteroides.helcogenes	0.0120022	0.00627021	0.0128019	0.0171321	0.0120022	0.366514	0.0393914	0.000210791	Not selected	Not selected	Not selected	Not selected	0.004989	0.871281	1.37344	2.23609	3.08052	0.00296865	0.657782	1.03795	1.32481	1.89163	0.00838434	1.15408	1.81739	3.77419	5.01663
Bacteroides.salanitronis	0.0284285	0.0142285	0.0264362	0.0451104	0.0284285	0.136007	0.504438	7.46658e-08	Not selected	Not selected	Not selected	Not selected	0.0130617	0.760189	1.12544	1.9987	3.84044	0.00808031	0.520732	0.807558	1.32701	2.4284	0.0211141	1.10976	1.56845	3.0104	6.07353
Bacteroides.thetaiotaomicron	0.0120597	0.00509999	0.0129525	0.0183665	0.0120597	0.415132	0.190175	6.3458e-09	Not selected	Not selected	Not selected	Not selected	0.00427496	0.888377	1.20861	2.71964	4.08373	0.0027214	0.672572	0.923561	1.8511	2.71245	0.0067154	1.17343	1.58162	3.99571	6.14825
Bacteroides.vulgatus	0.0370236	0.0190558	0.0455085	0.0471262	0.0370236	0.769767	0.0552627	0.0008337	Not selected	Not selected	Not selected	Not selected	0.0146012	0.9465	1.42103	2.62953	2.78238	0.00823099	0.656207	1.01333	1.51578	1.71022	0.0259014	1.36521	1.99277	4.56162	4.52671
Bartonella.bacilliformis	6.63247e-05	4.66556e-05	7.11254e-05	8.18713e-05	6.63247e-05	0.220457	0.279264	4.48197e-14	Not selected	Not selected	Not selected	Not selected	4.20338e-05	0.907513	1.08733	1.5858	1.90162	3.42113e-05	0.766158	0.944421	1.39781	1.63411	5.1645e-05	1.07495	1.25186	1.79907	2.21291
Bartonella.clarridgeiae	7.54092e-05	5.47319e-05	8.67936e-05	8.5415e-05	7.54092e-05	0.317097	0.209471	4.23807e-12	Not selected	Not selected	Not selected	Not selected	4.97808e-05	0.940348	1.07892	1.65334	1.66722	4.22668e-05	0.832101	0.952601	1.46578	1.44729	5.86306e-05	1.06268	1.22199	1.8649	1.92056
Bartonella.grahamii	5.38534e-05	4.07902e-05	5.89583e-05	6.22621e-05	5.38534e-05	0.656281	0.204657	2.15251e-10	Not selected	Not selected	Not selected	Not selected	3.50785e-05	0.970877	1.08604	1.57098	1.70652	2.88041e-05	0.850126	0.946054	1.37427	1.4832	4.27197e-05	1.10878	1.24675	1.79585	1.96345
Bartonella.henselae	5.06562e-05	3.34916e-05	5.88093e-05	6.02597e-05	5.06562e-05	0.644253	0.12138	4.844e-15	Not selected	Not selected	Not selected	Not selected	2.90878e-05	0.970984	1.10292	1.85187	1.96887	2.4143e-05	0.85528	0.965449	1.61263	1.68291	3.50454e-05	1.10234	1.25998	2.1266	2.30343
Bartonella.quintana	4.51444e-05	3.17588e-05	5.0656e-05	5.34801e-05	4.51444e-05	0.226655	0.0798225	1.28946e-12	Not selected	Not selected	Not selected	Not selected	2.82005e-05	0.927267	1.11276	1.6898	1.84693	2.3456e-05	0.823522	0.976205	1.48016	1.58757	3.39047e-05	1.04408	1.26841	1.92912	2.14867
Bartonella.tribocorum	6.20755e-05	4.95207e-05	6.87902e-05	6.83486e-05	6.20755e-05	0.193724	0.167781	2.44225e-08	Not selected	Not selected	Not selected	Not selected	4.28975e-05	0.905525	1.10948	1.50042	1.5447	3.44281e-05	0.778196	0.943251	1.3362	1.32768	5.34505e-05	1.05369	1.30501	1.68482	1.79719
Baumannia.cicadellinicola	6.7111e-05	5.75337e-05	7.39443e-05	7.01852e-05	6.7111e-05	0.0444966	0.873135	1.96268e-10	Not selected	Not selected	Not selected	Not selected	6.04428e-05	0.927834	0.993988	1.24979	1.18872	5.65361e-05	0.861858	0.92056	1.18248	1.08215	6.46195e-05	0.99886	1.07327	1.32094	1.30578
Bdellovibrio.bacteriovorus	0.000349638	0.000250024	0.000396501	0.000405825	0.000349638	0.252176	0.120526	3.2778e-15	Not selected	Not selected	Not selected	Not selected	0.000222238	0.929443	1.10014	1.65412	1.75493	0.000187577	0.819338	0.974777	1.48282	1.52365	0.000263304	1.05434	1.24162	1.8452	2.02131
Beijerinckia.indica	0.0002635	0.000187781	0.000297462	0.000307868	0.0002635	0.36681	0.195377	1.90969e-14	Not selected	Not selected	Not selected	Not selected	0.000165296	0.949333	1.07477	1.68219	1.82017	0.000139629	0.84757	0.961614	1.49931	1.57039	0.000195682	1.06331	1.20125	1.88738	2.10967
Belliella.baltica	0.00049421	0.000288879	0.000536314	0.000664519	0.00049421	0.37214	0.265485	1.56717e-20	Not selected	Not selected	Not selected	Not selected	0.000259567	0.918104	1.10864	1.87704	2.46394	0.000207419	0.752071	0.930393	1.61341	2.07564	0.000324827	1.12079	1.32104	2.18375	2.92487
Beutenbergia.cavernae	0.000258012	0.000216213	0.00028021	0.000279054	0.000258012	0.791454	0.0818245	5.0301e-06	Not selected	Not selected	Not selected	Not selected	0.000186647	0.985179	1.10249	1.40316	1.41533	0.000160528	0.88336	0.985578	1.24382	1.23755	0.000217017	1.09873	1.23327	1.58291	1.61866
Bifidobacterium.adolescentis	0.0576757	0.101691	0.0451746	0.0246438	0.0576757	0.721077	0.0212912	0.0010801	Not selected	Not selected	Not selected	Not selected	0.129285	0.939455	0.692675	0.549254	0.295044	0.0721864	0.545579	0.411105	0.328825	0.136829	0.231548	1.61769	1.16709	0.917451	0.636203
Bifidobacterium.animalis	0.00159374	0.00195328	0.00155879	0.00125674	0.00159374	0.149238	0.464833	0.0272	Not selected	Not selected	Not selected	Not selected	0.00170501	1.15171	1.0736	0.845546	0.667743	0.00138769	0.937049	0.889964	0.680224	0.512135	0.00209488	1.41554	1.29513	1.05105	0.87063
Bifidobacterium.bifidum	0.0043722	0.00546714	0.00441648	0.00319523	0.0043722	0.123581	0.860282	0.00676873	Not selected	Not selected	Not selected	Not selected	0.00492205	1.16794	1.01756	0.857589	0.605848	0.00398912	0.958588	0.840403	0.684302	0.458399	0.00607318	1.42302	1.23207	1.07476	0.800727
Bifidobacterium.breve	0.00150418	0.00195083	0.00145348	0.00109282	0.00150418	0.158398	0.988388	0.000607579	Not selected	Not selected	Not selected	Not selected	0.00178719	1.14457	1.00135	0.798968	0.581296	0.00145521	0.949012	0.827434	0.634209	0.453942	0.00219489	1.38043	1.21181	1.00653	0.74438
Bifidobacterium.dentium	0.0127068	0.021544	0.00932331	0.00694845	0.0127068	0.0806832	0.869764	1.66816e-07	Not selected	Not selected	Not selected	Not selected	0.0192836	1.26372	0.979068	0.466061	0.336981	0.0144994	0.972875	0.76097	0.33985	0.227379	0.0256463	1.64152	1.25967	0.639142	0.499412
Bifidobacterium.longum	0.0235535	0.037429	0.0236359	0.00911713	0.0235535	0.437533	0.152994	9.31877e-07	Not selected	Not selected	Not selected	Not selected	0.0394819	1.16685	0.743575	0.769939	0.267974	0.0317161	0.76216	0.50315	0.515408	0.170025	0.0491492	1.78644	1.09888	1.15017	0.42235
Blastococcus.saxobsidens	0.000296345	0.000235745	0.000351527	0.000303853	0.000296345	0.689621	0.122739	1.92792e-09	Not selected	Not selected	Not selected	Not selected	0.000201776	0.977314	1.09071	1.64229	1.45131	0.000172299	0.875504	0.976489	1.43204	1.24304	0.000236296	1.09096	1.2183	1.88341	1.69447
Bordetella.avium	0.000169006	0.000126781	0.00019169	0.000190001	0.000169006	0.404126	0.157498	4.24761e-10	Not selected	Not selected	Not selected	Not selected	0.00010858	0.943935	1.09963	1.64005	1.6741	8.90208e-05	0.82647	0.962985	1.43975	1.43666	0.000132436	1.0781	1.25566	1.86821	1.95078
Bordetella.bronchiseptica	5.66462e-05	4.69737e-05	6.91061e-05	5.41924e-05	5.66462e-05	0.669747	0.103875	1.22795e-09	Not selected	Not selected	Not selected	Not selected	4.03242e-05	0.975858	1.09503	1.60605	1.29356	3.38591e-05	0.875168	0.976831	1.38643	1.09384	4.80237e-05	1.08813	1.22752	1.86047	1.52976
Bordetella.parapertussis	1.97595e-05	1.14904e-05	2.31269e-05	2.49462e-05	1.97595e-05	0.252721	0.0357035	9.22005e-23	Not selected	Not selected	Not selected	Not selected	9.54888e-06	0.933116	1.13169	2.25694	2.57198	7.93945e-06	0.834509	1.0016	1.93308	2.1725	1.14846e-05	1.04337	1.27869	2.63506	3.04491
Bordetella.pertussis	3.12769e-05	2.53996e-05	3.31283e-05	3.55054e-05	3.12769e-05	0.459383	0.325309	9.24465e-07	Not selected	Not selected	Not selected	Not selected	2.12931e-05	0.944584	1.07634	1.45048	1.62089	1.71966e-05	0.813883	0.930393	1.26048	1.37371	2.63654e-05	1.09627	1.24517	1.66912	1.91255
Bordetella.petrii	0.000215122	0.00015766	0.000248593	0.000241096	0.000215122	0.699337	0.169536	1.12668e-12	Not selected	Not selected	Not selected	Not selected	0.000131944	0.975571	1.08902	1.72311	1.73753	0.000109355	0.861645	0.958916	1.52196	1.4947	0.000159199	1.10456	1.23678	1.95085	2.01981
Borrelia.afzelii	2.9362e-05	2.17365e-05	3.45998e-05	3.20126e-05	2.9362e-05	0.0917284	0.309765	1.60037e-07	Not selected	Not selected	Not selected	Not selected	2.12908e-05	0.890926	1.07029	1.59754	1.50282	1.78166e-05	0.785384	0.944623	1.38592	1.2786	2.54425e-05	1.01065	1.21267	1.84147	1.76636
Borrelia.bissettii	2.65882e-05	1.68481e-05	3.04738e-05	3.27786e-05	2.65882e-05	0.455242	0.289292	4.70008e-23	Not selected	Not selected	Not selected	Not selected	1.58588e-05	0.94195	1.08658	1.77889	1.97024	1.34546e-05	0.805676	0.938773	1.60568	1.6836	1.86926e-05	1.10127	1.25767	1.97079	2.30568
Borrelia.burgdorferi	9.36618e-05	7.06961e-05	0.000106068	0.000105013	9.36618e-05	0.330134	0.153239	4.87128e-10	Not selected	Not selected	Not selected	Not selected	6.33188e-05	0.931999	1.10728	1.55398	1.57996	5.27899e-05	0.804217	0.961727	1.38507	1.36466	7.59478e-05	1.08008	1.27486	1.74349	1.82923
Borrelia.crocidurae	2.5257e-05	1.66959e-05	2.77347e-05	3.16356e-05	2.5257e-05	0.226677	0.7535	3.24996e-15	Not selected	Not selected	Not selected	Not selected	1.61584e-05	0.901876	1.02607	1.65727	1.98681	1.34189e-05	0.765449	0.873789	1.45326	1.69224	1.94573e-05	1.06262	1.20489	1.88992	2.33267
Borrelia.duttonii	1.36657e-05	1.03792e-05	1.57036e-05	1.50277e-05	1.36657e-05	0.268095	0.132263	9.0787e-08	Not selected	Not selected	Not selected	Not selected	9.32053e-06	0.916592	1.12224	1.57089	1.56262	7.43769e-06	0.783096	0.948473	1.36942	1.27495	1.168e-05	1.07285	1.32784	1.80199	1.91521
Borrelia.garinii	2.33492e-05	1.72186e-05	2.49503e-05	2.809e-05	2.33492e-05	0.673028	0.940207	6.44418e-08	Not selected	Not selected	Not selected	Not selected	1.62802e-05	0.963397	1.00657	1.48959	1.68255	1.33699e-05	0.811661	0.847194	1.27449	1.41469	1.98239e-05	1.1435	1.19594	1.741	2.00112
Borrelia.hermsii	2.89818e-05	1.62245e-05	3.48401e-05	3.63206e-05	2.89818e-05	0.360824	0.520009	8.65077e-28	Not selected	Not selected	Not selected	Not selected	1.49136e-05	0.920689	1.05815	2.18629	2.36456	1.21487e-05	0.763278	0.895834	1.92027	2.026	1.83078e-05	1.11056	1.24988	2.48916	2.75969
Borrelia.recurrentis	1.06382e-05	5.62713e-06	1.16503e-05	1.48099e-05	1.06382e-05	0.137824	0.709731	8.27587e-13	Not selected	Not selected	Not selected	Not selected	5.38541e-06	0.840263	1.04311	2.06165	2.85261	3.98256e-06	0.654252	0.840191	1.64973	2.21441	7.28242e-06	1.07916	1.29503	2.57642	3.67474
Borrelia.turicatae	2.77182e-05	2.08497e-05	3.1438e-05	3.11037e-05	2.77182e-05	0.535993	0.320795	3.20918e-08	Not selected	Not selected	Not selected	Not selected	1.82172e-05	0.950907	1.08348	1.60283	1.62837	1.45926e-05	0.810388	0.927089	1.39098	1.34707	2.2742e-05	1.11579	1.26625	1.84695	1.96842
Brachybacterium.faecium	0.000262619	0.000201185	0.000296941	0.00029185	0.000262619	0.865543	0.0875359	3.73016e-12	Not selected	Not selected	Not selected	Not selected	0.000169431	0.990618	1.09807	1.58186	1.63042	0.000144466	0.890303	0.985455	1.41906	1.42006	0.00019871	1.10224	1.22356	1.76333	1.87195
Brachyspira.hyodysenteriae	0.000106669	8.53059e-05	0.000120581	0.000114857	0.000106669	0.165641	0.0783168	1.21576e-06	Not selected	Not selected	Not selected	Not selected	7.62044e-05	0.902664	1.13618	1.4711	1.4478	6.24085e-05	0.78168	0.979803	1.29176	1.21658	9.30499e-05	1.04237	1.31752	1.67535	1.72297
Brachyspira.intermedia	0.000151025	0.000115242	0.000170325	0.000168743	0.000151025	0.268899	0.315632	3.38805e-12	Not selected	Not selected	Not selected	Not selected	0.000107025	0.92991	1.06594	1.51265	1.5369	9.08537e-05	0.813556	0.945452	1.37047	1.35081	0.000126075	1.0629	1.20178	1.66958	1.74862
Brachyspira.murdochii	0.000288378	0.000211289	0.000337155	0.000319348	0.000288378	0.271102	0.372761	3.69073e-13	Not selected	Not selected	Not selected	Not selected	0.000195982	0.9255	1.063	1.63377	1.59325	0.000164685	0.80086	0.924902	1.46037	1.38243	0.000233226	1.06954	1.22172	1.82775	1.83622
Brachyspira.pilosicoli	0.000887948	0.000820719	0.000988863	0.00085658	0.000887948	0.53102	0.0466427	0.201849	Not selected	Not selected	Not selected	Not selected	0.000732971	0.941457	1.21054	1.17742	1.03227	0.000594111	0.757289	1.00081	0.999979	0.85866	0.000904288	1.17041	1.46422	1.38636	1.24099
Bradyrhizobium.japonicum	0.000570993	0.000444747	0.000632811	0.000639773	0.000570993	0.51118	0.140649	1.93576e-09	Not selected	Not selected	Not selected	Not selected	0.000382958	0.96142	1.09039	1.53931	1.60558	0.00032449	0.858023	0.969841	1.36447	1.3947	0.000451961	1.07728	1.22592	1.73655	1.84835
Brevibacillus.brevis	0.000669294	0.000471194	0.000786665	0.000756855	0.000669294	0.343804	0.237255	4.51466e-16	Not selected	Not selected	Not selected	Not selected	0.0004285	0.938076	1.08038	1.72077	1.70296	0.000362328	0.818797	0.951705	1.53771	1.47425	0.000506756	1.07473	1.22645	1.92562	1.96715
Brevundimonas.subvibrioides	0.000180515	0.000130044	0.000201588	0.000211654	0.000180515	0.609709	0.273267	5.37059e-12	Not selected	Not selected	Not selected	Not selected	0.000109358	0.967192	1.0718	1.69717	1.86079	9.05779e-05	0.851868	0.948951	1.48911	1.58739	0.000132032	1.09813	1.21056	1.93431	2.18127
Brucella.abortus	9.90524e-06	5.87639e-06	1.32688e-05	1.07094e-05	9.90524e-06	0.761088	0.18284	1.43963e-41	Not selected	Not selected	Not selected	Not selected	4.72549e-06	1.02424	1.10624	2.53938	2.11463	3.96073e-06	0.877594	0.954869	2.25176	1.84422	5.63791e-06	1.19539	1.2816	2.86374	2.42469
Brucella.canis	1.56757e-05	8.40318e-06	2.03606e-05	1.85142e-05	1.56757e-05	0.515658	0.93624	4.48699e-33	Not selected	Not selected	Not selected	Not selected	7.76301e-06	0.938239	1.00774	2.50709	2.4262	6.40317e-06	0.775237	0.838236	2.19472	1.9514	9.41163e-06	1.13551	1.21152	2.86392	3.01652
Brucella.melitensis	3.21174e-05	2.78415e-05	3.63419e-05	3.23163e-05	3.21174e-05	0.337746	0.258171	2.77929e-05	Not selected	Not selected	Not selected	Not selected	2.4506e-05	0.933471	1.08165	1.42812	1.29301	2.01657e-05	0.814524	0.93892	1.25292	1.12046	2.97805e-05	1.06979	1.24607	1.62782	1.49214
Brucella.microti	5.31456e-06	3.03477e-06	7.50099e-06	5.48653e-06	5.31456e-06	0.398454	0.330897	9.48205e-29	Not selected	Not selected	Not selected	Not selected	2.58256e-06	0.932764	1.07765	2.82427	2.09296	2.16418e-06	0.808409	0.935784	2.41386	1.75815	3.08183e-06	1.07625	1.24103	3.30446	2.49153
Brucella.ovis	3.93935e-05	3.54251e-05	4.6154e-05	3.67383e-05	3.93935e-05	0.058839	0.982612	0.00110813	Not selected	Not selected	Not selected	Not selected	3.57039e-05	0.835433	0.998006	1.37296	1.09881	2.99413e-05	0.671236	0.827704	1.14306	0.872495	4.25757e-05	1.0398	1.20335	1.6491	1.38384
Brucella.pinnipedialis	5.25847e-06	3.12216e-06	6.11413e-06	6.61279e-06	5.25847e-06	0.159348	0.339904	2.53299e-18	Not selected	Not selected	Not selected	Not selected	2.82409e-06	0.877784	1.08919	2.03998	2.34665	2.2403e-06	0.729464	0.930163	1.71949	1.97178	3.56e-06	1.05626	1.2754	2.42019	2.79278
Brucella.suis	8.1449e-06	8.38944e-06	8.76073e-06	7.27611e-06	8.1449e-06	0.565818	0.102921	0.00071785	Not selected	Not selected	Not selected	Not selected	6.81201e-06	0.949497	1.15768	1.20815	1.00653	5.20528e-06	0.796844	0.971626	1.02496	0.797358	8.91469e-06	1.13139	1.37935	1.42409	1.27057
Buchnera.aphidicola	0.000302109	0.000234249	0.000339628	0.000334791	0.000302109	0.139333	0.248712	2.59755e-12	Not selected	Not selected	Not selected	Not selected	0.000221995	0.913674	1.0712	1.46705	1.48612	0.000191293	0.801639	0.958447	1.33746	1.32	0.000257624	1.04137	1.19721	1.6092	1.67313
Burkholderia.ambifaria	0.0002229	0.000189767	0.000249811	0.000230265	0.0002229	0.752997	0.0650346	9.79953e-06	Not selected	Not selected	Not selected	Not selected	0.000158166	0.979705	1.12637	1.4548	1.36603	0.000132076	0.864921	0.987681	1.2698	1.15728	0.00018941	1.10972	1.28453	1.66675	1.61243
Burkholderia.cenocepacia	0.000355817	0.000312598	0.000397141	0.000359201	0.000355817	0.695351	0.124901	0.000103278	Not selected	Not selected	Not selected	Not selected	0.000266777	0.978714	1.08679	1.41288	1.29946	0.000227942	0.880364	0.972434	1.22729	1.11745	0.000312229	1.08805	1.21459	1.62654	1.51112
Burkholderia.cepacia	0.000242679	0.000191097	0.000273268	0.00026545	0.000242679	0.430075	0.147007	4.7706e-09	Not selected	Not selected	Not selected	Not selected	0.000164637	0.954003	1.08846	1.55905	1.56452	0.000137696	0.851235	0.964184	1.38098	1.33738	0.000196849	1.06918	1.22874	1.76008	1.83024
Burkholderia.cepacia.complex	0.000137571	0.000110222	0.000153391	0.000150044	0.000137571	0.415526	0.156961	2.81447e-07	Not selected	Not selected	Not selected	Not selected	9.44465e-05	0.945356	1.10086	1.51979	1.53429	7.7126e-05	0.828653	0.955937	1.33569	1.29159	0.000115657	1.0785	1.26775	1.72928	1.82259
Burkholderia.gladioli	0.000335049	0.000280327	0.000373873	0.000352834	0.000335049	0.352009	0.0857615	1.61167e-08	Not selected	Not selected	Not selected	Not selected	0.000244574	0.954755	1.08693	1.45867	1.40634	0.000211715	0.868561	0.984184	1.30761	1.23252	0.000282533	1.0495	1.20041	1.62717	1.60468
Burkholderia.glumae	0.000234537	0.000179646	0.000271001	0.000254858	0.000234537	0.391136	0.083267	4.71684e-11	Not selected	Not selected	Not selected	Not selected	0.000152023	0.948693	1.11083	1.66098	1.61623	0.000126194	0.843938	0.980356	1.46364	1.37643	0.000183139	1.06645	1.25866	1.88492	1.89781
Burkholderia.mallei	0.000127229	0.000105941	0.000149687	0.000126792	0.000127229	0.83784	0.0953817	9.62173e-07	Not selected	Not selected	Not selected	Not selected	8.90263e-05	0.986279	1.11765	1.58454	1.3462	7.57192e-05	0.861763	0.982359	1.35529	1.1201	0.000104672	1.12879	1.27157	1.85258	1.61793
Burkholderia.multivorans	0.000421475	0.000294538	0.000473316	0.000500949	0.000421475	0.333066	0.446694	5.59279e-32	Not selected	Not selected	Not selected	Not selected	0.000278323	0.951672	1.03963	1.63574	1.79737	0.000246436	0.861978	0.94168	1.46922	1.65385	0.000314337	1.0507	1.14777	1.82114	1.95334
Burkholderia.phymatum	0.000376513	0.000281069	0.000436436	0.000415326	0.000376513	0.3618	0.0800922	4.62178e-18	Not selected	Not selected	Not selected	Not selected	0.000245553	0.953175	1.09328	1.66006	1.62964	0.0002129	0.859922	0.990775	1.5066	1.43979	0.000283213	1.05654	1.2064	1.82916	1.84454
Burkholderia.phytofirmans	0.000209498	0.000159837	0.000234562	0.000235807	0.000209498	0.901418	0.0764434	9.70751e-13	Not selected	Not selected	Not selected	Not selected	0.000136319	0.993495	1.09629	1.58843	1.64387	0.000116993	0.897656	0.987485	1.42666	1.43744	0.000158838	1.09957	1.21709	1.76854	1.87995
Burkholderia.pseudomallei	0.000834916	0.000671879	0.000977464	0.000861028	0.000834916	0.857374	0.0853341	2.56136e-09	Not selected	Not selected	Not selected	Not selected	0.000565831	0.988157	1.11885	1.61026	1.43024	0.000483217	0.867709	0.986263	1.41007	1.20814	0.000662569	1.12532	1.26925	1.83887	1.69318
Burkholderia.rhizoxinica	0.00025263	0.000186542	0.000290662	0.000282966	0.00025263	0.259803	0.123135	3.90585e-13	Not selected	Not selected	Not selected	Not selected	0.000163118	0.935214	1.09376	1.6699	1.68669	0.000138897	0.835834	0.972724	1.48559	1.45793	0.000191562	1.04641	1.22987	1.87706	1.95134
Burkholderia.thailandensis	0.000212702	0.000160748	0.000249666	0.000229484	0.000212702	0.628246	0.104854	2.70104e-11	Not selected	Not selected	Not selected	Not selected	0.000133491	0.967165	1.11707	1.7187	1.62633	0.000110758	0.847838	0.972434	1.50404	1.37049	0.00016089	1.10329	1.28321	1.96399	1.92991
Burkholderia.vietnamiensis	0.00014265	0.000116397	0.00016216	0.000150299	0.00014265	0.633027	0.0946642	1.01668e-13	Not selected	Not selected	Not selected	Not selected	0.000101195	0.97655	1.08416	1.49601	1.42741	8.91066e-05	0.88782	0.986435	1.36789	1.27157	0.000114923	1.07415	1.19156	1.63614	1.60235
Burkholderia.xenovorans	0.000333165	0.000266593	0.000377669	0.000357528	0.000333165	0.28932	0.133313	1.85199e-08	Not selected	Not selected	Not selected	Not selected	0.000230542	0.937993	1.09269	1.5455	1.50846	0.000192576	0.835778	0.967364	1.36557	1.30702	0.000275992	1.05271	1.23425	1.74914	1.74094
Burkholderiales.Genera	2.3005e-05	9.91027e-06	3.13011e-05	2.82553e-05	2.3005e-05	0.406858	0.519372	5.15694e-44	Not selected	Not selected	Not selected	Not selected	8.49163e-06	0.927523	1.05705	3.46404	3.305	6.83923e-06	0.776101	0.898154	2.9727	2.68702	1.05433e-05	1.10849	1.24405	4.03659	4.06511
Butyrivibrio.proteoclasticus	0.00777629	0.00623347	0.00917702	0.00797159	0.00777629	0.379308	0.158392	1.49218e-08	Not selected	Not selected	Not selected	Not selected	0.00574664	0.92365	1.13245	1.51423	1.31771	0.00478829	0.772395	0.954739	1.33535	1.09214	0.0068968	1.10453	1.34324	1.71707	1.58987
Caldanaerobacter.subterraneus	1.84059e-06	1.01259e-06	2.21173e-06	2.32601e-06	1.84059e-06	0.0693384	0.995813	5.28591e-07	Not selected	Not selected	Not selected	Not selected	9.49538e-07	0.803331	0.999374	2.34975	2.72172	5.98172e-07	0.621115	0.7906	1.73704	1.93687	1.5073e-06	1.039	1.26328	3.1786	3.82462
Caldicellulosiruptor.bescii	5.1891e-05	3.4334e-05	5.51959e-05	6.67486e-05	5.1891e-05	0.21894	0.365309	9.71613e-15	Not selected	Not selected	Not selected	Not selected	3.04159e-05	0.907764	1.06994	1.7019	2.1629	2.44866e-05	0.776627	0.933482	1.46807	1.81404	3.77811e-05	1.06104	1.22634	1.97299	2.57884
Caldicellulosiruptor.hydrothermalis	7.09635e-05	4.55995e-05	8.33949e-05	8.47709e-05	7.09635e-05	0.542682	0.205425	6.46411e-26	Not selected	Not selected	Not selected	Not selected	4.2313e-05	0.962395	1.08172	1.81919	1.90754	3.66469e-05	0.842082	0.974818	1.64626	1.66884	4.88551e-05	1.0999	1.20035	2.0103	2.18038
Caldicellulosiruptor.kristjanssonii	2.40561e-05	1.62814e-05	2.90153e-05	2.71397e-05	2.40561e-05	0.342611	0.615041	4.41666e-15	Not selected	Not selected	Not selected	Not selected	1.51115e-05	0.918141	1.0446	1.84181	1.76915	1.22657e-05	0.754824	0.843801	1.60603	1.51019	1.86177e-05	1.11679	1.29318	2.11222	2.07253
Caldicellulosiruptor.kronotskyensis	0.000117116	7.56966e-05	0.000131556	0.000145523	0.000117116	0.253253	0.16685	2.82913e-12	Not selected	Not selected	Not selected	Not selected	6.75542e-05	0.915337	1.11311	1.80272	2.06851	5.64669e-05	0.78629	0.961274	1.55196	1.69025	8.08186e-05	1.06556	1.28893	2.094	2.53141
Caldicellulosiruptor.lactoaceticus	2.5485e-05	2.09436e-05	2.8642e-05	2.70261e-05	2.5485e-05	0.198745	0.197174	1.33754e-09	Not selected	Not selected	Not selected	Not selected	1.82262e-05	0.917605	1.08788	1.48746	1.45485	1.54034e-05	0.799249	0.957505	1.33209	1.26358	2.15662e-05	1.05349	1.236	1.66095	1.67507
Caldicellulosiruptor.obsidiansis	6.53786e-05	5.77339e-05	7.33611e-05	6.53044e-05	6.53786e-05	0.178788	0.0938959	1.62616e-09	Not selected	Not selected	Not selected	Not selected	5.44609e-05	0.924232	1.10098	1.29352	1.1519	4.8544e-05	0.82192	0.984416	1.20336	1.02699	6.1099e-05	1.03928	1.23134	1.39042	1.292
Caldicellulosiruptor.owensensis	8.4342e-05	5.485e-05	9.49454e-05	0.000104248	8.4342e-05	0.218909	0.219726	1.66238e-30	Not selected	Not selected	Not selected	Not selected	5.15639e-05	0.93555	1.06611	1.75418	1.99787	4.51031e-05	0.822407	0.960785	1.60101	1.78463	5.89501e-05	1.06426	1.18299	1.92199	2.23659
Caldicellulosiruptor.saccharolyticus	0.000214751	0.000157741	0.000253001	0.000235477	0.000214751	0.505587	0.250121	6.21504e-12	Not selected	Not selected	Not selected	Not selected	0.000143729	0.956768	1.07843	1.6562	1.56487	0.000121962	0.835945	0.943956	1.46801	1.36229	0.000169381	1.09505	1.23207	1.86851	1.79757
Caldilinea.aerophila	0.000481531	0.000358825	0.000538629	0.000551371	0.000481531	0.319122	0.181958	3.98018e-10	Not selected	Not selected	Not selected	Not selected	0.000314983	0.935752	1.0908	1.59281	1.69405	0.000260664	0.820716	0.958286	1.40638	1.44628	0.000380621	1.06691	1.24165	1.80396	1.98426
Caldisericum.exile	0.00014007	0.000105934	0.000160823	0.000154631	0.00014007	0.233175	0.132406	4.98753e-08	Not selected	Not selected	Not selected	Not selected	9.58076e-05	0.919795	1.10965	1.57149	1.55135	8.02489e-05	0.795014	0.965808	1.37004	1.32866	0.000114383	1.06416	1.27491	1.80255	1.81135
Calditerrivibrio.nitroreducens	0.000224667	0.00015318	0.000265185	0.000258101	0.000224667	0.268299	0.325596	3.04738e-16	Not selected	Not selected	Not selected	Not selected	0.000141101	0.930002	1.06422	1.77101	1.79544	0.000117808	0.806364	0.935729	1.56518	1.55293	0.000168999	1.0726	1.21035	2.00392	2.07583
Caldivirga.maquilingensis	9.72404e-05	7.30277e-05	0.000114231	0.000105297	9.72404e-05	0.231131	0.0712738	2.11798e-16	Not selected	Not selected	Not selected	Not selected	6.56236e-05	0.937465	1.09906	1.63682	1.55597	5.68553e-05	0.843327	0.989143	1.48002	1.36719	7.57442e-05	1.04211	1.22119	1.81025	1.77081
Campylobacter.concisus	0.000146033	9.93835e-05	0.000163455	0.000176869	0.000146033	0.140965	0.21937	2.14347e-13	Not selected	Not selected	Not selected	Not selected	9.00552e-05	0.888768	1.10039	1.6981	1.92409	7.21958e-05	0.746874	0.954108	1.48596	1.6331	0.000112333	1.05762	1.2691	1.94053	2.26692
Campylobacter.curvus	0.000126538	8.1996e-05	0.000148926	0.000150227	0.000126538	0.198472	0.348068	2.76385e-20	Not selected	Not selected	Not selected	Not selected	7.52758e-05	0.917962	1.06112	1.89254	1.98727	6.23755e-05	0.79614	0.94338	1.67126	1.71219	9.0844e-05	1.05843	1.19356	2.14313	2.30655
Campylobacter.fetus	0.000135585	9.70365e-05	0.000149761	0.000161287	0.000135585	0.215836	0.142095	1.83736e-13	Not selected	Not selected	Not selected	Not selected	8.78994e-05	0.911309	1.11254	1.59542	1.76369	7.16961e-05	0.785633	0.970557	1.39709	1.54046	0.000107765	1.05709	1.2753	1.82192	2.01928
Campylobacter.hominis	0.000195442	0.000119684	0.000231041	0.000238213	0.000195442	0.0898161	0.173674	3.18611e-21	Not selected	Not selected	Not selected	Not selected	0.000112712	0.88815	1.09537	1.93557	2.08432	9.39249e-05	0.76334	0.970728	1.70501	1.7953	0.000135257	1.03337	1.23602	2.1973	2.41987
Campylobacter.jejuni	0.00153565	0.00100698	0.00137191	0.00224629	0.00153565	0.890292	0.0786365	2.98921e-09	Not selected	Not selected	Not selected	Not selected	0.000831228	1.01932	1.2603	1.38961	2.35641	0.000578442	0.777999	0.986826	0.965265	1.84964	0.00119449	1.33548	1.60956	2.0005	3.00204
Campylobacter.lari	0.000239337	0.000155886	0.000259032	0.000305971	0.000239337	0.579453	0.127766	6.2861e-05	Not selected	Not selected	Not selected	Not selected	0.000126352	0.913874	1.26618	1.76137	2.13402	7.69551e-05	0.655087	0.943228	1.21383	1.57313	0.000207455	1.27489	1.6997	2.5559	2.8949
Candidatus.Accumulibacter.phosphatis	0.00029937	0.000231328	0.000345635	0.000323493	0.00029937	0.350842	0.12424	2.32308e-13	Not selected	Not selected	Not selected	Not selected	0.000201591	0.94427	1.09588	1.6039	1.54229	0.000171295	0.838038	0.974601	1.44086	1.34472	0.000237246	1.06397	1.23226	1.78539	1.76889
Candidatus.Amoebophilus.asiaticus	0.000167992	0.000109097	0.000190028	0.000206882	0.000167992	0.126717	0.207688	1.30083e-16	Not selected	Not selected	Not selected	Not selected	0.000100941	0.883466	1.10335	1.76187	2.00549	8.28442e-05	0.744885	0.956993	1.55145	1.71463	0.000122991	1.04783	1.27208	2.00083	2.34568
Candidatus.Arthromitus.sp..SFB.mouse	#N/A	#N/A	#N/A	#N/A	#N/A	0.423449	0.70246	3.65982e-17	Not selected	Not selected	Not selected	Not selected	0.000191126	0.931396	1.03469	1.80819	1.75471	0.000155559	0.776102	0.86106	1.60427	1.50603	0.000234825	1.11776	1.24333	2.03802	2.04446
Candidatus.Azobacteroides.pseudotrichonymphae	0.000374162	0.000167662	0.000407054	0.000554891	0.000374162	0.260936	0.520215	2.43352e-13	Not selected	Not selected	Not selected	Not selected	0.000153259	0.832941	1.10688	2.45331	3.61382	0.000104485	0.600277	0.822252	1.83685	2.68139	0.0002248	1.15578	1.49003	3.27666	4.87049
Candidatus.Blochmannia.pennsylvanicus	7.16775e-05	4.14923e-05	8.4307e-05	9.02742e-05	7.16775e-05	0.231137	0.324429	8.98845e-19	Not selected	Not selected	Not selected	Not selected	3.88782e-05	0.889217	1.09653	2.03784	2.26553	3.10305e-05	0.74157	0.919711	1.74389	1.91256	4.87107e-05	1.06626	1.30735	2.38135	2.68366
Candidatus.Blochmannia.vafer	6.19363e-05	5.37703e-05	6.64578e-05	6.58624e-05	6.19363e-05	0.153605	0.348788	2.07653e-05	Not selected	Not selected	Not selected	Not selected	5.13638e-05	0.930015	1.0478	1.26399	1.27608	4.53621e-05	0.84262	0.94321	1.15823	1.14394	5.81597e-05	1.02647	1.16398	1.37941	1.4235
Candidatus.Carsonella.ruddii	8.79281e-05	5.62724e-05	0.000102186	0.000106418	8.79281e-05	0.174272	0.744966	2.66807e-19	Not selected	Not selected	Not selected	Not selected	5.58256e-05	0.905448	1.02321	1.77382	1.93295	4.75209e-05	0.78741	0.894472	1.569	1.67271	6.55816e-05	1.04118	1.17049	2.00538	2.23367
Candidatus.Chloracidobacterium.thermophilum	0.000386639	0.000259072	0.000440419	0.000464824	0.000386639	0.235073	0.319851	1.68171e-13	Not selected	Not selected	Not selected	Not selected	0.000224021	0.906333	1.08117	1.82353	2.03555	0.000177868	0.764987	0.93504	1.57999	1.7066	0.000282149	1.07379	1.25015	2.10461	2.42792
Candidatus.Desulforudis.audaxviator	0.000274353	0.000200133	0.000325956	0.00029953	0.000274353	0.324931	0.0934775	2.49601e-15	Not selected	Not selected	Not selected	Not selected	0.000176171	0.939998	1.1088	1.7143	1.62132	0.000148488	0.831132	0.981983	1.52962	1.40492	0.000209015	1.06312	1.252	1.92128	1.87106
Candidatus.Hamiltonella.defensa	0.000146493	0.000101275	0.000165652	0.000174113	0.000146493	0.0681843	0.33784	1.45286e-15	Not selected	Not selected	Not selected	Not selected	9.51546e-05	0.889861	1.06028	1.67943	1.85659	7.9532e-05	0.781007	0.946489	1.49699	1.59309	0.000113846	1.01389	1.18776	1.88411	2.16367
Candidatus.Hodgkinia.cicadicola	2.29336e-05	1.95846e-05	2.4768e-05	2.45637e-05	2.29336e-05	0.372864	0.661715	9.05577e-05	Not selected	Not selected	Not selected	Not selected	1.73029e-05	0.930181	1.03469	1.39516	1.41167	1.35902e-05	0.783411	0.870545	1.22468	1.21209	2.20299e-05	1.10445	1.22978	1.58937	1.64411
Candidatus.Korarchaeum.cryptofilum	0.00011466	8.99819e-05	0.000127108	0.000127741	0.00011466	0.19228	0.202476	4.65227e-07	Not selected	Not selected	Not selected	Not selected	7.79845e-05	0.910303	1.09338	1.52995	1.61553	6.28615e-05	0.787163	0.946283	1.33401	1.35424	9.67457e-05	1.05271	1.26334	1.75465	1.92724
Candidatus.Koribacter.versatilis	0.00239925	0.00182391	0.00243491	0.00295878	0.00239925	0.456472	0.00817518	0.00460271	Not selected	Not selected	Not selected	Not selected	0.00153692	0.915821	1.36278	1.3383	1.65139	0.00123467	0.733041	1.09037	1.06851	1.253	0.00191315	1.14417	1.70324	1.67621	2.17644
Candidatus.Liberibacter.asiaticus	8.35676e-05	5.30714e-05	9.58303e-05	0.000102853	8.35676e-05	0.417389	0.691154	3.79751e-18	Not selected	Not selected	Not selected	Not selected	4.84425e-05	0.94179	1.02804	1.87578	2.11883	3.96893e-05	0.812636	0.903854	1.62551	1.8172	5.91261e-05	1.09147	1.16928	2.16457	2.47054
Candidatus.Liberibacter.solanacearum	8.41165e-05	6.11e-05	9.29088e-05	9.91342e-05	8.41165e-05	0.180804	0.216302	7.67554e-17	Not selected	Not selected	Not selected	Not selected	5.59234e-05	0.908183	1.08957	1.55577	1.7136	4.75939e-05	0.784235	0.962824	1.40101	1.51297	6.57106e-05	1.05172	1.23301	1.72763	1.94084
Candidatus.Midichloria.mitochondrii	9.78909e-05	6.46043e-05	0.000110935	0.000119281	9.78909e-05	0.19927	0.339343	4.49953e-14	Not selected	Not selected	Not selected	Not selected	6.10222e-05	0.904499	1.07474	1.70858	1.92378	5.04744e-05	0.771881	0.936306	1.49463	1.63855	7.37741e-05	1.0599	1.23364	1.95316	2.25866
Candidatus.Moranella.endobia	9.67777e-05	8.49481e-05	0.000100503	0.00010529	9.67777e-05	0.469535	0.0335975	7.87336e-06	Not selected	Not selected	Not selected	Not selected	6.57518e-05	0.949315	1.16814	1.40305	1.49334	5.43279e-05	0.824039	1.00263	1.23706	1.27062	7.95778e-05	1.09364	1.36096	1.59132	1.75509
Candidatus.Pelagibacter.ubique	6.96421e-05	5.29159e-05	7.83389e-05	7.82482e-05	6.96421e-05	0.244712	0.631298	1.14808e-10	Not selected	Not selected	Not selected	Not selected	4.93947e-05	0.921454	1.03303	1.52863	1.58156	4.16138e-05	0.798318	0.906405	1.36081	1.37509	5.86305e-05	1.06358	1.17734	1.71714	1.81904
Candidatus.Phytoplasma.asteris	3.40758e-05	2.57981e-05	4.11532e-05	3.55616e-05	3.40758e-05	0.564396	0.0628014	2.34877e-11	Not selected	Not selected	Not selected	Not selected	2.31667e-05	0.956844	1.1519	1.60844	1.39745	1.98187e-05	0.822307	0.992175	1.43638	1.21076	2.70802e-05	1.11339	1.33733	1.8011	1.61292
Candidatus.Portiera.aleyrodidarum	2.40839e-05	1.98755e-05	2.56253e-05	2.6896e-05	2.40839e-05	0.246928	0.342894	2.31771e-06	Not selected	Not selected	Not selected	Not selected	1.8793e-05	0.934627	1.05517	1.3198	1.42356	1.63686e-05	0.837704	0.943694	1.1767	1.25899	2.15765e-05	1.04276	1.17981	1.4803	1.60965
Candidatus.Protochlamydia.amoebophila	0.000238137	0.000171215	0.000271692	0.000273811	0.000238137	0.195117	0.214065	3.83236e-16	Not selected	Not selected	Not selected	Not selected	0.000158413	0.922791	1.07793	1.6184	1.6904	0.000135953	0.805619	0.963208	1.46138	1.47606	0.000184584	1.05701	1.20632	1.79228	1.93587
Candidatus.Puniceispirillum.marinum	0.000207932	0.000158815	0.00023858	0.000228095	0.000207932	0.175591	0.14858	2.68795e-10	Not selected	Not selected	Not selected	Not selected	0.000141629	0.917993	1.09251	1.59243	1.58341	0.000118416	0.810351	0.966381	1.41094	1.35074	0.000169391	1.03993	1.23511	1.79726	1.85617
Candidatus.Rickettsia.amblyommii	1.47671e-05	1.07482e-05	1.5649e-05	1.80427e-05	1.47671e-05	0.887583	0.247061	0.00186701	Not selected	Not selected	Not selected	Not selected	1.07251e-05	1.01572	0.884888	1.4656	1.71844	8.18392e-06	0.808233	0.72236	1.15138	1.3115	1.40554e-05	1.27648	1.08398	1.86557	2.25166
Candidatus.Riesia.pediculicola	6.58227e-05	4.56499e-05	7.77832e-05	7.47306e-05	6.58227e-05	0.249752	0.271687	5.25171e-13	Not selected	Not selected	Not selected	Not selected	4.2755e-05	0.914925	1.0866	1.70334	1.67703	3.57228e-05	0.78163	0.946449	1.50492	1.44572	5.11715e-05	1.07095	1.24751	1.92792	1.94534
Candidatus.Ruthia.magnifica	5.87131e-05	4.36611e-05	6.6659e-05	6.63383e-05	5.87131e-05	0.232523	0.56432	4.13758e-10	Not selected	Not selected	Not selected	Not selected	4.04855e-05	0.916801	1.04237	1.57342	1.63001	3.34372e-05	0.790331	0.893019	1.39197	1.40203	4.90195e-05	1.06351	1.2167	1.77852	1.89507
Candidatus.Solibacter.usitatus	0.000768588	0.00056694	0.000877761	0.000868016	0.000768588	0.301832	0.143489	2.28361e-14	Not selected	Not selected	Not selected	Not selected	0.000500285	0.942865	1.0842	1.64196	1.69012	0.00042552	0.843496	0.969244	1.47365	1.46821	0.000588185	1.05394	1.2128	1.8295	1.94559
Candidatus.Sulcia.muelleri	5.87755e-05	3.40982e-05	7.00246e-05	7.30547e-05	5.87755e-05	0.148568	0.588879	3.36e-21	Not selected	Not selected	Not selected	Not selected	3.14893e-05	0.896169	1.0393	2.1484	2.33841	2.53964e-05	0.773221	0.90348	1.85326	1.97676	3.90438e-05	1.03867	1.19554	2.49054	2.76623
Candidatus.Tremblaya.princeps	1.24358e-05	1.10554e-05	1.55694e-05	1.07303e-05	1.24358e-05	0.426793	0.0677851	9.11037e-13	Not selected	Not selected	Not selected	Not selected	9.40868e-06	0.939106	1.15144	1.55657	1.07506	7.43715e-06	0.808993	0.987475	1.28017	0.883178	1.19029e-05	1.09014	1.34264	1.89266	1.30863
Candidatus.Zinderia.insecticola	2.64827e-05	1.27449e-05	3.16136e-05	3.55632e-05	2.64827e-05	0.38234	0.447301	1.0489e-28	Not selected	Not selected	Not selected	Not selected	1.19064e-05	0.917658	1.07636	2.43392	2.88227	9.50773e-06	0.7548	0.897548	2.10136	2.39555	1.49103e-05	1.11565	1.29079	2.8191	3.46788
Capnocytophaga.canimorsus	0.000343757	0.000199025	0.000369054	0.000468182	0.000343757	0.15576	0.497995	3.39621e-11	Not selected	Not selected	Not selected	Not selected	0.000186869	0.845796	1.08149	1.87942	2.55907	0.000139214	0.657964	0.867518	1.5204	2.00196	0.000250838	1.08725	1.34824	2.32322	3.27122
Capnocytophaga.ochracea	0.000414433	0.000232155	0.000448561	0.000568869	0.000414433	0.20397	0.428066	1.50147e-12	Not selected	Not selected	Not selected	Not selected	0.000210539	0.853748	1.10044	1.98595	2.69719	0.000154761	0.660477	0.878338	1.60288	2.12004	0.000286422	1.10357	1.37871	2.46057	3.43146
Carboxydothermus.hydrogenoformans	0.000340465	0.000249428	0.000396135	0.000378973	0.000340465	0.273111	0.2629	1.67344e-10	Not selected	Not selected	Not selected	Not selected	0.000226688	0.921149	1.08486	1.6419	1.61463	0.000187127	0.79034	0.937972	1.44291	1.37209	0.000274612	1.07361	1.25474	1.86833	1.90005
Catenulispora.acidiphila	0.000657304	0.000523879	0.000745691	0.000706943	0.000657304	0.538229	0.0774707	7.78877e-09	Not selected	Not selected	Not selected	Not selected	0.000445502	0.963243	1.11149	1.55359	1.51118	0.000374666	0.858175	0.984876	1.373	1.30278	0.00052973	1.08118	1.25439	1.75793	1.75292
Caulobacter.crescentus	5.5864e-05	4.27289e-05	6.00218e-05	6.52944e-05	5.5864e-05	0.769655	0.155021	7.89605e-09	Not selected	Not selected	Not selected	Not selected	3.61585e-05	0.979593	1.10331	1.50328	1.69692	3.00702e-05	0.854093	0.966419	1.31835	1.45108	4.34796e-05	1.12353	1.25958	1.71414	1.98442
Caulobacter.segnis	0.000155329	0.000111535	0.000178389	0.000177572	0.000155329	0.583014	0.104325	3.12257e-14	Not selected	Not selected	Not selected	Not selected	9.37814e-05	0.96504	1.10796	1.73735	1.7906	7.79513e-05	0.848718	0.974964	1.53829	1.53689	0.000112826	1.09731	1.2591	1.96216	2.08619
Caulobacter.vibrioides	0.000132439	0.000108698	0.000150043	0.000139395	0.000132439	0.365438	0.12546	1.39486e-08	Not selected	Not selected	Not selected	Not selected	9.39955e-05	0.944426	1.09999	1.48993	1.4233	7.85578e-05	0.834525	0.974535	1.32614	1.21954	0.000112467	1.0688	1.2416	1.67396	1.66109
Cellulomonas.fimi	0.000209946	0.000174386	0.000239081	0.000217599	0.000209946	0.890245	0.0976421	5.96822e-09	Not selected	Not selected	Not selected	Not selected	0.0001487	0.991991	1.10086	1.49512	1.38318	0.000126693	0.887022	0.980019	1.32976	1.18132	0.000174531	1.10938	1.2366	1.68105	1.61953
Cellulomonas.flavigena	0.000196427	0.000161999	0.000214278	0.00021419	0.000196427	0.920963	0.0656903	2.66167e-06	Not selected	Not selected	Not selected	Not selected	0.000135722	0.993969	1.11907	1.45502	1.47892	0.000115511	0.882655	0.990214	1.27866	1.26003	0.00015947	1.11932	1.26469	1.65571	1.73584
Cellulophaga.algicola	0.000333013	0.000232019	0.000365995	0.000404507	0.000333013	0.141681	0.27803	8.20006e-18	Not selected	Not selected	Not selected	Not selected	0.000218734	0.896551	1.08092	1.58612	1.82384	0.000185197	0.765277	0.948697	1.42314	1.59937	0.000258345	1.05034	1.23157	1.76776	2.07981
Cellulophaga.lytica	0.000273658	0.000163919	0.000305252	0.000355587	0.000273658	0.222247	0.392883	4.51974e-17	Not selected	Not selected	Not selected	Not selected	0.000149312	0.885184	1.08544	1.9056	2.33785	0.00011753	0.720289	0.910328	1.62577	1.95469	0.000189687	1.08783	1.29423	2.23361	2.79612
Cellulosilyticum.lentocellum	0.00016302	0.000109733	0.000203336	0.00017783	0.00016302	0.990257	0.957522	2.12149e-09	Not selected	Not selected	Not selected	Not selected	0.000105532	1.0013	0.994548	1.83616	1.63499	8.45496e-05	0.825137	0.804403	1.55658	1.28915	0.000131721	1.21507	1.22964	2.16597	2.0736
Cellvibrio.japonicus	0.000357792	0.000248303	0.000404802	0.000424046	0.000357792	0.260537	0.222774	2.98593e-16	Not selected	Not selected	Not selected	Not selected	0.000218624	0.927167	1.08114	1.71749	1.89239	0.00018059	0.806675	0.958383	1.52649	1.63059	0.000264667	1.06566	1.21961	1.93238	2.19622
Cenarchaeum.symbiosum	0.000174137	0.000127093	0.000195075	0.000201863	0.000174137	0.495325	0.153571	9.90912e-12	Not selected	Not selected	Not selected	Not selected	0.000109941	0.955108	1.09947	1.62634	1.74603	9.16751e-05	0.836288	0.969136	1.44084	1.49702	0.000131847	1.09081	1.24732	1.83572	2.03646
Chitinophaga.pinensis	0.000936261	0.000589121	0.00103318	0.00119845	0.000936261	0.150121	0.226398	1.88106e-15	Not selected	Not selected	Not selected	Not selected	0.000533251	0.874021	1.11544	1.80962	2.20271	0.000423332	0.720643	0.945472	1.55996	1.84793	0.000671712	1.06004	1.31597	2.09922	2.62561
Chlamydia.muridarum	5.16492e-05	3.91529e-05	5.94536e-05	5.67719e-05	5.16492e-05	0.0931723	0.0793555	1.46248e-21	Not selected	Not selected	Not selected	Not selected	3.67207e-05	0.910359	1.10055	1.53293	1.49785	3.29131e-05	0.801328	1.0019	1.42056	1.3332	4.09688e-05	1.03422	1.20891	1.65418	1.68283
Chlamydia.pneumoniae	8.47729e-05	5.86006e-05	9.83741e-05	9.82465e-05	8.47729e-05	0.228285	0.177031	5.20327e-22	Not selected	Not selected	Not selected	Not selected	5.28685e-05	0.920421	1.09338	1.73161	1.78333	4.48284e-05	0.801561	0.966511	1.56961	1.56032	6.23506e-05	1.05691	1.23689	1.91032	2.03822
Chlamydia.psittaci	3.28081e-05	2.19153e-05	3.60589e-05	4.08259e-05	3.28081e-05	0.397751	0.899815	3.73598e-19	Not selected	Not selected	Not selected	Not selected	2.01213e-05	0.939239	1.00883	1.69828	2.0519	1.69959e-05	0.809146	0.87807	1.50195	1.75099	2.38215e-05	1.09025	1.15905	1.92026	2.40452
Chlamydia.trachomatis	4.10446e-05	3.06542e-05	4.51095e-05	4.77284e-05	4.10446e-05	0.759484	0.0572224	3.909e-12	Not selected	Not selected	Not selected	Not selected	2.65466e-05	0.983305	1.10738	1.55634	1.69226	2.27399e-05	0.885789	0.987979	1.38938	1.48878	3.09905e-05	1.09156	1.24121	1.74336	1.92355
Chlamydophila.abortus	2.5314e-05	1.92978e-05	2.80235e-05	2.88282e-05	2.5314e-05	0.328744	0.0503776	0.000248944	Not selected	Not selected	Not selected	Not selected	1.68303e-05	0.926221	1.16984	1.51908	1.60122	1.33682e-05	0.796517	0.995367	1.26055	1.29568	2.1189e-05	1.07705	1.37489	1.83064	1.97881
Chlamydophila.caviae	4.83758e-05	3.15969e-05	5.46797e-05	5.94295e-05	4.83758e-05	0.178182	0.176028	3.19736e-17	Not selected	Not selected	Not selected	Not selected	2.82311e-05	0.901408	1.10773	1.79343	2.03719	2.34066e-05	0.774581	0.970301	1.58053	1.74218	3.405e-05	1.049	1.26462	2.03501	2.38216
Chlamydophila.felis	4.94364e-05	3.41966e-05	5.45298e-05	6.01082e-05	4.94364e-05	0.162205	0.530151	9.05152e-13	Not selected	Not selected	Not selected	Not selected	3.13984e-05	0.912396	1.04062	1.67827	1.93647	2.60378e-05	0.803996	0.925399	1.46668	1.63764	3.78627e-05	1.03541	1.1702	1.9204	2.28983
Chlamydophila.pecorum	8.79687e-05	5.79922e-05	9.93367e-05	0.000107611	8.79687e-05	0.416143	0.198113	1.04302e-18	Not selected	Not selected	Not selected	Not selected	5.1066e-05	0.947623	1.08591	1.77435	2.02955	4.22433e-05	0.818921	0.947132	1.56663	1.74086	6.17314e-05	1.09655	1.24501	2.00961	2.36611
Chlamydophila.pneumoniae	5.43813e-05	4.12836e-05	5.91665e-05	6.31455e-05	5.43813e-05	0.223875	0.158646	2.02105e-11	Not selected	Not selected	Not selected	Not selected	3.88933e-05	0.917726	1.10234	1.44017	1.58208	3.31233e-05	0.791501	0.973173	1.28876	1.39914	4.56685e-05	1.06408	1.24865	1.60937	1.78894
Chlamydophila.psittaci	4.42269e-06	3.68992e-06	4.74214e-06	4.86128e-06	4.42269e-06	0.929668	0.670923	2.77218e-07	Not selected	Not selected	Not selected	Not selected	2.95844e-06	1.00761	1.0372	1.48873	1.58424	2.52494e-06	0.849176	0.869071	1.29302	1.35081	3.46637e-06	1.19559	1.23785	1.71405	1.85801
Chlorobaculum.parvum	0.000106451	7.37228e-05	0.000117236	0.000129523	0.000106451	0.821125	0.0342437	3.02048e-15	Not selected	Not selected	Not selected	Not selected	6.19543e-05	0.981865	1.17576	1.66343	1.8768	5.09287e-05	0.834865	1.00322	1.47609	1.62611	7.53669e-05	1.15475	1.37796	1.87455	2.16613
Chlorobaculum.tepidum	3.76163e-06	1.20405e-06	4.22725e-06	5.94177e-06	3.76163e-06	0.437896	0.428917	8.29072e-21	Not selected	Not selected	Not selected	Not selected	9.55199e-07	0.840091	1.18643	3.81036	5.82564	6.05911e-07	0.530415	0.79013	2.61471	4.24001	1.50584e-06	1.33057	1.78149	5.55277	8.00424
Chlorobium.chlorochromatii	0.000204657	0.000167161	0.00022076	0.000227342	0.000204657	0.156857	0.419726	1.46263e-07	Not selected	Not selected	Not selected	Not selected	0.000155736	0.90223	1.05778	1.36496	1.45456	0.000131185	0.777176	0.930105	1.23113	1.27473	0.000184883	1.04741	1.20298	1.51334	1.65977
Chlorobium.limicola	0.000221141	0.00017069	0.000244129	0.000250345	0.000221141	0.457604	0.0154937	1.54946e-07	Not selected	Not selected	Not selected	Not selected	0.000144657	0.947055	1.19655	1.50298	1.57822	0.000120252	0.819126	1.03543	1.32252	1.338	0.000174017	1.09496	1.38275	1.70807	1.86158
Chlorobium.luteolum	0.00018689	0.000127391	0.000206532	0.0002288	0.00018689	0.393384	0.429681	2.06045e-21	Not selected	Not selected	Not selected	Not selected	0.000117286	0.933673	1.06514	1.64595	1.87084	9.93729e-05	0.79421	0.921811	1.48517	1.6554	0.000138427	1.09763	1.23075	1.82413	2.11431
Chlorobium.phaeobacteroides	0.000352566	0.000238847	0.000401845	0.000420928	0.000352566	0.15276	0.241677	2.49713e-17	Not selected	Not selected	Not selected	Not selected	0.000215923	0.912844	1.07387	1.75358	1.92837	0.000180905	0.803678	0.957587	1.55549	1.66549	0.000257719	1.03684	1.20427	1.97689	2.23274
Chlorobium.phaeovibrioides	0.000106404	7.54375e-05	0.000118835	0.000126007	0.000106404	0.306537	0.238443	1.03594e-13	Not selected	Not selected	Not selected	Not selected	6.71662e-05	0.934162	1.07822	1.65042	1.82776	5.57011e-05	0.818041	0.950157	1.46499	1.57805	8.09913e-05	1.06677	1.22355	1.85932	2.11699
Chlorobium.tepidum	0.000176274	0.00012276	0.000198765	0.000209141	0.000176274	0.194025	0.444005	8.76916e-19	Not selected	Not selected	Not selected	Not selected	0.000115629	0.924099	1.04593	1.6434	1.79705	9.99066e-05	0.813812	0.940182	1.48031	1.58258	0.000133825	1.04933	1.16356	1.82445	2.04059
Chloroflexus.aggregans	0.000195243	0.00013982	0.000220445	0.000227373	0.000195243	0.693022	0.136325	1.97238e-12	Not selected	Not selected	Not selected	Not selected	0.000118005	0.972628	1.10875	1.69961	1.81577	9.72599e-05	0.848557	0.961023	1.50139	1.5443	0.000143176	1.11484	1.27918	1.924	2.13496
Chloroflexus.aurantiacus	2.75121e-05	2.2901e-05	2.99673e-05	2.9827e-05	2.75121e-05	0.576612	0.139673	4.84067e-08	Not selected	Not selected	Not selected	Not selected	1.81879e-05	0.963281	1.10189	1.54051	1.59076	1.52708e-05	0.845174	0.957001	1.35425	1.35348	2.16622e-05	1.09789	1.26872	1.7524	1.86963
Chloroherpeton.thalassium	0.000265976	0.000182059	0.000310934	0.000307829	0.000265976	0.261601	0.285631	4.5841e-15	Not selected	Not selected	Not selected	Not selected	0.000162302	0.932074	1.06558	1.80737	1.87186	0.000133671	0.819579	0.950768	1.58613	1.59369	0.000197065	1.06001	1.19425	2.05948	2.19858
Chromobacterium.violaceum	0.000352333	0.000285029	0.000401036	0.000373255	0.000352333	0.377371	0.240184	9.76408e-10	Not selected	Not selected	Not selected	Not selected	0.00025308	0.955584	1.05986	1.51308	1.45409	0.000218769	0.867165	0.959074	1.3559	1.28203	0.000292773	1.05302	1.17124	1.68849	1.64925
Chromohalobacter.salexigens	0.000244818	0.000183909	0.000267139	0.000285507	0.000244818	0.390479	0.355858	1.49765e-11	Not selected	Not selected	Not selected	Not selected	0.000160575	0.943556	1.06095	1.55795	1.73243	0.000133759	0.82435	0.937214	1.38133	1.50087	0.000192768	1.08	1.20103	1.75715	1.99973
Citrobacter.koseri	0.000152718	0.000137112	0.000148864	0.000172714	0.000152718	0.105699	0.0509542	0.00936066	Not selected	Not selected	Not selected	Not selected	0.000122266	0.874394	1.18064	1.13329	1.37127	9.73117e-05	0.749793	0.998333	0.923045	1.08668	0.000153619	1.0197	1.39624	1.39142	1.73039
Citrobacter.rodentium	0.00014919	0.000117198	0.000159068	0.000172408	0.00014919	0.301745	0.0510548	9.56531e-05	Not selected	Not selected	Not selected	Not selected	0.00010202	0.929987	1.15108	1.43148	1.63216	8.35638e-05	0.809496	0.993598	1.19155	1.32355	0.000124553	1.06841	1.33353	1.71973	2.01272
Clavibacter.michiganensis	0.000242236	0.000197748	0.00026859	0.000261905	0.000242236	0.738457	0.0708321	1.3804e-07	Not selected	Not selected	Not selected	Not selected	0.000166126	0.979445	1.11895	1.49321	1.48235	0.000140551	0.86865	0.987236	1.32144	1.27558	0.000196356	1.10437	1.26823	1.68731	1.72263
Clostridiales.incertae	5.44094e-06	5.15345e-06	6.20816e-06	4.97113e-06	5.44094e-06	0.286271	0.138407	0.0103405	Not selected	Not selected	Not selected	Not selected	4.62691e-06	0.927527	1.1106	1.25219	1.01403	3.89841e-06	0.810223	0.964974	1.07081	0.840249	5.49155e-06	1.06181	1.2782	1.46429	1.22375
Clostridium.acetobutylicum	0.00110472	0.000811201	0.00131221	0.00120088	0.00110472	0.253515	0.208873	2.57081e-11	Not selected	Not selected	Not selected	Not selected	0.000751797	0.91498	1.10097	1.65465	1.54232	0.000624217	0.782537	0.9334	1.4609	1.31247	0.000905452	1.06984	1.29862	1.8741	1.81243
Clostridium.beijerinckii	0.00232068	0.00161746	0.00279414	0.0025747	0.00232068	0.21083	0.410694	2.97441e-13	Not selected	Not selected	Not selected	Not selected	0.00155781	0.903106	1.06849	1.74829	1.63002	0.0013065	0.765184	0.901529	1.5406	1.3958	0.00185745	1.06589	1.26637	1.98399	1.90355
Clostridium.botulinum	0.00469518	0.00341441	0.00560985	0.00510544	0.00469518	0.159536	0.337654	3.54584e-14	Not selected	Not selected	Not selected	Not selected	0.00328292	0.897135	1.07578	1.65566	1.53658	0.00276225	0.765591	0.906488	1.48326	1.33282	0.00390173	1.05128	1.27668	1.84808	1.7715
Clostridium.cellulolyticum	0.000676306	0.000498636	0.000815387	0.000721022	0.000676306	0.385922	0.141558	5.16461e-17	Not selected	Not selected	Not selected	Not selected	0.000462811	0.9345	1.11896	1.64701	1.47377	0.000396429	0.797316	0.948751	1.49245	1.26465	0.00054031	1.09529	1.31971	1.81757	1.71748
Clostridium.cellulovorans	0.00170044	0.00127271	0.0020187	0.00182465	0.00170044	0.299519	0.162885	7.87185e-13	Not selected	Not selected	Not selected	Not selected	0.0011815	0.92159	1.11341	1.60973	1.47678	0.000997351	0.784505	0.952574	1.4397	1.26422	0.00139966	1.08263	1.3014	1.79985	1.72507
Clostridium.clariflavum	0.00131189	0.00097759	0.00156076	0.00140884	0.00131189	0.276507	0.232381	4.74117e-11	Not selected	Not selected	Not selected	Not selected	0.000906837	0.919315	1.09402	1.63658	1.49786	0.000760171	0.788366	0.940005	1.44861	1.27482	0.0010818	1.07202	1.27326	1.84895	1.75991
Clostridium.difficile	0.00286996	0.00250605	0.00346123	0.00265514	0.00286996	0.110692	0.0636344	5.32069e-07	Not selected	Not selected	Not selected	Not selected	0.00238724	0.887562	1.14598	1.41759	1.079	0.00201932	0.766619	0.99719	1.21226	0.862385	0.00282219	1.02758	1.31696	1.65769	1.35002
Clostridium.kluyveri	0.00116008	0.000913127	0.00133016	0.00124548	0.00116008	0.326321	0.264252	5.49776e-08	Not selected	Not selected	Not selected	Not selected	0.000856016	0.930419	1.08352	1.48126	1.41417	0.000720788	0.804124	0.929736	1.318	1.22312	0.00101661	1.07655	1.26274	1.66474	1.63508
Clostridium.lentocellum	0.00314951	0.00247027	0.00374981	0.00325188	0.00314951	0.288845	0.175291	9.16574e-10	Not selected	Not selected	Not selected	Not selected	0.00228713	0.916391	1.11559	1.55797	1.35948	0.00191641	0.778969	0.947972	1.37998	1.1465	0.00272957	1.07806	1.31284	1.75892	1.61203
Clostridium.ljungdahlii	0.00125146	0.000949354	0.00150558	0.00130986	0.00125146	0.406997	0.251142	1.26926e-09	Not selected	Not selected	Not selected	Not selected	0.000879176	0.937825	1.09174	1.62468	1.42444	0.000737352	0.803838	0.934962	1.42597	1.2137	0.00104828	1.09415	1.2748	1.85107	1.67178
Clostridium.novyi	0.000520163	0.000376231	0.000628483	0.00056074	0.000520163	0.191362	0.375353	4.41907e-16	Not selected	Not selected	Not selected	Not selected	0.000362328	0.901587	1.07167	1.68027	1.52435	0.000308127	0.7673	0.913879	1.5111	1.32207	0.000426062	1.05938	1.2567	1.86838	1.75758
Clostridium.perfringens	0.00330701	0.00148309	0.00480052	0.0037003	0.00330701	0.00742179	0.134791	0.00171638	Not selected	Not selected	Not selected	Not selected	0.00266164	0.495476	0.621506	2.7272	2.14732	0.00149017	0.241965	0.293893	1.39873	1.41053	0.00475405	1.0146	1.31432	5.31741	3.26897
Clostridium.phytofermentans	0.00893814	0.00657099	0.0108245	0.00950061	0.00893814	0.309778	0.137265	7.48699e-15	Not selected	Not selected	Not selected	Not selected	0.00614707	0.907441	1.14719	1.67435	1.47124	0.00519344	0.748293	0.96101	1.49722	1.22261	0.0072758	1.10044	1.36944	1.87245	1.77042
Clostridium.proteoclasticum	0.000368579	0.000290502	0.000425019	0.000392909	0.000368579	0.400781	0.842469	2.79983e-05	Not selected	Not selected	Not selected	Not selected	0.000286263	0.918085	1.01985	1.4712	1.35979	0.000240471	0.749656	0.85282	1.27468	1.122	0.000340774	1.12436	1.2196	1.69803	1.64798
Clostridium.saccharolyticum	0.0204586	0.0163767	0.0239214	0.0212185	0.0204586	0.48282	0.244186	2.90647e-09	Not selected	Not selected	Not selected	Not selected	0.0152792	0.939004	1.10781	1.50707	1.33551	0.0126643	0.788342	0.929634	1.34049	1.11639	0.018434	1.11846	1.32014	1.69435	1.59763
Clostridium.sticklandii	0.00115902	0.000849241	0.00140839	0.00123012	0.00115902	0.315183	0.457248	3.37386e-10	Not selected	Not selected	Not selected	Not selected	0.00080632	0.916616	1.06609	1.68884	1.49023	0.000671673	0.770931	0.888787	1.47822	1.25724	0.000967958	1.08983	1.27876	1.92947	1.7664
Clostridium.tetani	0.000891203	0.000705115	0.00105978	0.000915128	0.000891203	0.129597	0.196095	2.43935e-13	Not selected	Not selected	Not selected	Not selected	0.000675552	0.898845	1.09311	1.50664	1.31748	0.000584096	0.7811	0.949254	1.37086	1.15469	0.000781328	1.03434	1.25878	1.65587	1.50322
Clostridium.thermocellum	0.00119768	0.000904926	0.00141439	0.00128382	0.00119768	0.299046	0.163335	1.10068e-09	Not selected	Not selected	Not selected	Not selected	0.000825351	0.920607	1.11465	1.60655	1.48172	0.000680668	0.786651	0.951812	1.41339	1.25333	0.00100079	1.07737	1.30535	1.8261	1.75171
Collimonas.fungivorans	0.000397942	0.000314049	0.000435859	0.00044681	0.000397942	0.47356	0.0529101	4.18255e-08	Not selected	Not selected	Not selected	Not selected	0.000269971	0.950826	1.14708	1.4745	1.54907	0.000223988	0.826945	0.992081	1.31269	1.32856	0.000325393	1.09326	1.32629	1.65627	1.80618
Colwellia.psychrerythraea	0.000364215	0.000260449	0.000398135	0.000437639	0.000364215	0.14066	0.45758	9.34089e-13	Not selected	Not selected	Not selected	Not selected	0.000239612	0.894463	1.05474	1.58496	1.83754	0.000195557	0.764441	0.922851	1.39957	1.57109	0.000293592	1.0466	1.20548	1.79492	2.14916
Comamonas.testosteroni	0.000257378	0.00018063	0.000294016	0.000300135	0.000257378	0.392094	0.114683	2.78372e-13	Not selected	Not selected	Not selected	Not selected	0.000152289	0.94782	1.10076	1.77703	1.89389	0.000125304	0.839174	0.971673	1.5556	1.61829	0.000185085	1.07053	1.247	2.02999	2.21642
Conexibacter.woesei	0.000472949	0.000374053	0.00054915	0.000499055	0.000472949	0.88857	0.132579	8.68812e-08	Not selected	Not selected	Not selected	Not selected	0.000318845	0.990545	1.10632	1.59247	1.46185	0.000266734	0.869866	0.968607	1.38516	1.24879	0.000381137	1.12797	1.26362	1.83081	1.71127
Coprothermobacter.proteolyticus	0.000164643	0.00011584	0.000193799	0.000185973	0.000164643	0.436655	0.143109	2.71441e-10	Not selected	Not selected	Not selected	Not selected	0.000101787	0.943607	1.11312	1.75583	1.72894	8.22821e-05	0.812565	0.961885	1.51536	1.46113	0.000125915	1.09578	1.28814	2.03446	2.04583
Coraliomargarita.akajimensis	0.000306457	0.000252115	0.000344352	0.000324777	0.000306457	0.362896	0.0533691	1.25485e-12	Not selected	Not selected	Not selected	Not selected	0.000226416	0.953729	1.10379	1.42936	1.36428	0.000198226	0.859278	0.994533	1.31533	1.21252	0.000258615	1.05856	1.22504	1.55328	1.53504
Corallococcus.coralloides	0.00061029	0.00046698	0.000694304	0.000674529	0.00061029	0.603133	0.0488151	7.89081e-11	Not selected	Not selected	Not selected	Not selected	0.000390825	0.968143	1.12903	1.62004	1.62903	0.000325309	0.85934	0.99336	1.43488	1.39075	0.000469535	1.09072	1.28323	1.82909	1.90812
Coriobacterium.glomerans	0.0203782	0.01289	0.0283506	0.0201522	0.0203782	0.935376	0.133047	5.12664e-14	Not selected	Not selected	Not selected	Not selected	0.0113135	0.990268	1.1935	2.32553	1.61933	0.00905156	0.786075	0.954038	1.93091	1.2899	0.0141406	1.2475	1.49306	2.80079	2.0329
Corynebacterium.aurimucosum	0.00016372	0.000129615	0.000188888	0.000173831	0.00016372	0.667013	0.0560334	2.48692e-09	Not selected	Not selected	Not selected	Not selected	0.000113349	0.976483	1.11051	1.55452	1.44838	9.83942e-05	0.877666	0.993177	1.37906	1.26588	0.000130577	1.08643	1.24171	1.7523	1.6572
Corynebacterium.diphtheriae	0.000208196	0.000152858	0.000253141	0.000220497	0.000208196	0.504789	0.102158	1.09312e-14	Not selected	Not selected	Not selected	Not selected	0.00013231	0.962667	1.09642	1.7948	1.60354	0.000113046	0.864279	0.979348	1.58092	1.3781	0.000154858	1.07226	1.22748	2.0376	1.86585
Corynebacterium.efficiens	0.000457286	0.000451131	0.000502481	0.00041846	0.000457286	0.603701	0.983186	5.05467e-06	Not selected	Not selected	Not selected	Not selected	0.000452317	0.983607	0.999331	1.12256	0.927822	0.000428776	0.915966	0.939744	1.05823	0.85062	0.00047715	1.05624	1.0627	1.1908	1.01203
Corynebacterium.glutamicum	0.000230114	0.000174708	0.000259933	0.000257611	0.000230114	0.316569	0.0627844	1.59178e-11	Not selected	Not selected	Not selected	Not selected	0.000154072	0.938941	1.12304	1.55662	1.58634	0.000130159	0.829411	0.987578	1.39352	1.38399	0.000182379	1.06294	1.27709	1.73881	1.81827
Corynebacterium.jeikeium	0.000119342	0.00010695	0.000129257	0.000122248	0.000119342	0.552554	0.10806	0.00109027	Not selected	Not selected	Not selected	Not selected	9.41786e-05	0.968045	1.09134	1.30291	1.24787	8.0413e-05	0.86954	0.979363	1.14935	1.08571	0.000110301	1.07771	1.21612	1.477	1.43425
Corynebacterium.kroppenstedtii	0.000151507	0.000121935	0.000172645	0.000160962	0.000151507	0.481462	0.117876	2.1348e-08	Not selected	Not selected	Not selected	Not selected	0.000105521	0.959618	1.09481	1.54661	1.46733	8.95738e-05	0.857997	0.971314	1.3649	1.27246	0.000124308	1.07328	1.234	1.75251	1.69205
Corynebacterium.pseudotuberculosis	0.000100783	8.4686e-05	0.000111984	0.000106235	0.000100783	0.691227	0.142546	3.02855e-07	Not selected	Not selected	Not selected	Not selected	7.54591e-05	0.980623	1.07423	1.40225	1.35363	6.62107e-05	0.893512	0.969827	1.26275	1.20272	8.59994e-05	1.07623	1.18988	1.55716	1.52349
Corynebacterium.resistens	0.000168551	0.000122147	0.0001899	0.000195207	0.000168551	0.26935	0.279546	1.54841e-15	Not selected	Not selected	Not selected	Not selected	0.000107842	0.928583	1.07163	1.64108	1.7598	9.10816e-05	0.811298	0.951455	1.46842	1.52945	0.000127686	1.06282	1.20698	1.83404	2.02483
Corynebacterium.ulcerans	9.88426e-05	8.10157e-05	0.000107683	0.000108444	9.88426e-05	0.751928	0.0627963	3.8906e-15	Not selected	Not selected	Not selected	Not selected	7.34962e-05	0.98765	1.07616	1.36404	1.41028	6.65825e-05	0.913022	0.999438	1.27079	1.28186	8.11277e-05	1.06838	1.15878	1.46412	1.55158
Corynebacterium.urealyticum	0.000123498	7.56259e-05	0.00015795	0.000138568	0.000123498	0.37012	0.145584	8.39195e-25	Not selected	Not selected	Not selected	Not selected	6.49678e-05	0.944075	1.09249	2.27811	2.07785	5.45027e-05	0.830951	0.972561	1.98581	1.75826	7.74422e-05	1.0726	1.22721	2.61342	2.45553
Corynebacterium.variabile	0.000223077	0.0001577	0.000247236	0.000266551	0.000223077	0.675322	0.103858	5.49781e-14	Not selected	Not selected	Not selected	Not selected	0.000133446	0.974471	1.10511	1.69145	1.88643	0.000111129	0.865116	0.97327	1.49654	1.62859	0.000160245	1.09765	1.25481	1.91174	2.18509
Coxiella.burnetii	0.000249293	0.000198779	0.000277575	0.000273266	0.000249293	0.165827	0.14746	4.96598e-08	Not selected	Not selected	Not selected	Not selected	0.000183228	0.918199	1.09037	1.42768	1.45285	0.000157237	0.813703	0.974381	1.28177	1.26619	0.000213515	1.03611	1.22016	1.5902	1.66702
Croceibacter.atlanticus	0.000203236	0.000126575	0.000233925	0.000251851	0.000203236	0.180576	0.327824	7.9416e-19	Not selected	Not selected	Not selected	Not selected	0.000116683	0.899939	1.0762	1.88769	2.12524	9.58035e-05	0.766791	0.942287	1.64858	1.81055	0.000142114	1.05621	1.22915	2.16147	2.49462
Cronobacter.sakazakii	0.000107947	8.81295e-05	0.000118011	0.000118383	0.000107947	0.171452	0.0705332	5.89763e-06	Not selected	Not selected	Not selected	Not selected	7.7694e-05	0.919554	1.11568	1.43187	1.49393	6.49474e-05	0.819142	0.983007	1.26029	1.27374	9.29423e-05	1.03228	1.26625	1.62682	1.75219
Cronobacter.turicensis	9.33682e-05	8.1277e-05	9.78792e-05	0.000101365	9.33682e-05	0.084932	0.0353433	0.00166968	Not selected	Not selected	Not selected	Not selected	7.29075e-05	0.904819	1.12979	1.2832	1.35666	6.13607e-05	0.810695	1.00283	1.13084	1.15493	8.66272e-05	1.00987	1.27283	1.45609	1.59362
Cryptobacterium.curtum	0.00150042	0.00110892	0.00192832	0.00147753	0.00150042	0.80536	0.0728844	1.07015e-10	Not selected	Not selected	Not selected	Not selected	0.000977575	0.979526	1.15783	1.81737	1.37992	0.000829958	0.832728	0.991174	1.5573	1.14771	0.00115145	1.1522	1.35251	2.12087	1.65912
Cupriavidus.metallidurans	0.000282919	0.000215288	0.000321127	0.000314674	0.000282919	0.44726	0.210307	8.12321e-12	Not selected	Not selected	Not selected	Not selected	0.000188677	0.952139	1.08111	1.58821	1.61426	0.00015842	0.840171	0.948257	1.4222	1.39729	0.000224714	1.07903	1.23257	1.77359	1.86493
Cupriavidus.necator	0.000291838	0.000227911	0.000332457	0.00031735	0.000291838	0.573391	0.147947	8.15292e-12	Not selected	Not selected	Not selected	Not selected	0.00020171	0.971288	1.0763	1.55467	1.51175	0.0001754	0.880148	0.970533	1.39946	1.33401	0.000231967	1.07187	1.1936	1.7271	1.71317
Cupriavidus.pinatubonensis	5.65965e-07	4.72339e-07	7.03593e-07	5.25192e-07	5.65965e-07	0.706086	0.0459167	0.000516078	Not selected	Not selected	Not selected	Not selected	4.03938e-07	1.04175	1.23328	1.50382	1.09583	3.31118e-07	0.849932	1.01039	1.23362	0.869033	4.92773e-07	1.27685	1.50533	1.83321	1.38182
Cupriavidus.taiwanensis	0.00022685	0.000185254	0.000237167	0.000259565	0.00022685	0.831549	0.182871	2.43361e-08	Not selected	Not selected	Not selected	Not selected	0.000158218	0.985282	1.09534	1.40179	1.53388	0.000133191	0.862797	0.958002	1.26418	1.32254	0.000187948	1.12515	1.25236	1.55439	1.779
Cyclobacterium.marinum	0.000544397	0.000337595	0.000611581	0.000691147	0.000544397	0.204527	0.284008	1.82744e-14	Not selected	Not selected	Not selected	Not selected	0.000302924	0.895693	1.09375	1.88836	2.23967	0.00023967	0.751137	0.938759	1.6089	1.85855	0.000382873	1.06807	1.27433	2.21635	2.69894
Cytophaga.hutchinsonii	0.000419094	0.000277103	0.000471403	0.000513671	0.000419094	0.154733	0.255685	8.40974e-16	Not selected	Not selected	Not selected	Not selected	0.000249064	0.88696	1.0965	1.76489	2.01797	0.00020168	0.7435	0.946585	1.54855	1.71215	0.000307582	1.0581	1.27016	2.01146	2.37842
Dechloromonas.aromatica	0.000292724	0.000219113	0.000329208	0.000332389	0.000292724	0.257991	0.266519	1.86248e-11	Not selected	Not selected	Not selected	Not selected	0.000193253	0.926977	1.07429	1.60117	1.68218	0.000161458	0.811989	0.948661	1.4182	1.45825	0.000231309	1.05825	1.21656	1.80775	1.9405
Dechlorosoma.suillum	0.000224603	0.000166754	0.000259869	0.000249181	0.000224603	0.279762	0.215611	2.022e-12	Not selected	Not selected	Not selected	Not selected	0.000143477	0.929286	1.08384	1.69193	1.69732	0.00011796	0.809999	0.951012	1.49582	1.44148	0.000174513	1.06614	1.23521	1.91375	1.99858
Deferribacter.desulfuricans	0.000222822	0.000146904	0.000255281	0.0002689	0.000222822	0.212685	0.367001	2.53724e-15	Not selected	Not selected	Not selected	Not selected	0.000133909	0.9057	1.07129	1.78201	1.97514	0.000110227	0.77053	0.93153	1.56021	1.67002	0.00016268	1.06458	1.23202	2.03534	2.33601
Dehalococcoides.ethenogenes	0.000525639	0.000520261	0.000547999	0.000508842	0.000525639	0.550999	0.956092	0.285427	Not selected	Not selected	Not selected	Not selected	0.00051825	0.940402	0.994563	1.06846	0.979281	0.000429897	0.777802	0.818539	0.954195	0.789492	0.000624763	1.13699	1.20844	1.19641	1.21469
Dehalococcoides.mccartyi	0.000140726	0.000109788	0.000159337	0.00015412	0.000140726	0.500937	0.284289	1.13886e-07	Not selected	Not selected	Not selected	Not selected	9.63159e-05	0.948102	1.08558	1.53651	1.53056	7.81243e-05	0.812553	0.927167	1.34745	1.29088	0.000118744	1.10626	1.27106	1.75211	1.81475
Dehalogenimonas.lykanthroporepellens	0.000148349	0.000103561	0.000173875	0.000169155	0.000148349	0.468812	0.208185	5.70534e-13	Not selected	Not selected	Not selected	Not selected	9.13358e-05	0.953885	1.08428	1.77978	1.78777	7.52791e-05	0.835069	0.952027	1.55479	1.50702	0.000110817	1.08961	1.23491	2.03734	2.12082
Deinococcus.deserti	0.000182121	0.00013694	0.000216682	0.0001943	0.000182121	0.611848	0.0668443	1.03368e-12	Not selected	Not selected	Not selected	Not selected	0.000116135	0.966438	1.12872	1.71221	1.56621	9.6967e-05	0.849437	0.984487	1.51276	1.34633	0.000139092	1.09955	1.29409	1.93796	1.82201
Deinococcus.geothermalis	0.000138749	0.000110964	0.000152723	0.000153519	0.000138749	0.687853	0.0472717	1.65829e-07	Not selected	Not selected	Not selected	Not selected	9.05627e-05	0.97334	1.14298	1.52009	1.57988	7.41581e-05	0.855463	0.991701	1.33604	1.33389	0.000110596	1.10746	1.31734	1.72948	1.87124
Deinococcus.gobiensis	0.000253384	0.000185218	0.000288401	0.000288885	0.000253384	0.320378	0.143173	1.47667e-14	Not selected	Not selected	Not selected	Not selected	0.000160779	0.940516	1.08987	1.66928	1.73431	0.000135684	0.832459	0.974042	1.49237	1.51203	0.000190515	1.0626	1.21948	1.86715	1.98926
Deinococcus.maricopensis	0.000192429	0.000158082	0.000214761	0.000205628	0.000192429	0.77361	0.0785016	2.80058e-11	Not selected	Not selected	Not selected	Not selected	0.000135836	0.984673	1.09704	1.47201	1.439	0.000116933	0.889439	0.985724	1.33507	1.25818	0.000157794	1.0901	1.22094	1.62299	1.64582
Deinococcus.proteolyticus	0.000149601	0.000126091	0.00016666	0.000156864	0.000149601	0.585323	0.144359	1.03793e-06	Not selected	Not selected	Not selected	Not selected	0.000108165	0.964928	1.09863	1.44577	1.38879	8.9305e-05	0.849933	0.958532	1.28158	1.19163	0.000131007	1.09548	1.2592	1.63098	1.61856
Deinococcus.radiodurans	0.0002146	0.000184281	0.000241699	0.000218866	0.0002146	0.780375	0.129354	1.05979e-09	Not selected	Not selected	Not selected	Not selected	0.00016478	0.986709	1.07383	1.38533	1.2751	0.000145693	0.900398	0.977476	1.26661	1.13462	0.000186368	1.08129	1.17968	1.51518	1.43297
Delftia.acidovorans	0.00011204	9.11144e-05	0.000123096	0.000122631	0.00011204	0.579631	0.208625	4.78517e-11	Not selected	Not selected	Not selected	Not selected	7.95532e-05	0.97265	1.06381	1.47032	1.51107	6.92086e-05	0.8844	0.960851	1.33337	1.32262	9.14441e-05	1.06971	1.1778	1.62133	1.72636
Denitrovibrio.acetiphilus	0.000374342	0.000250779	0.000407954	0.000468554	0.000374342	0.391995	0.380364	6.83956e-18	Not selected	Not selected	Not selected	Not selected	0.000225437	0.943188	1.05842	1.68489	2.03813	0.000186538	0.818322	0.941446	1.48378	1.75453	0.000272447	1.08711	1.18992	1.91325	2.36757
Desulfarculus.baarsii	0.000332556	0.000264251	0.000380217	0.000355556	0.000332556	0.519594	0.104005	1.15075e-09	Not selected	Not selected	Not selected	Not selected	0.000227163	0.957877	1.11288	1.54897	1.47873	0.000188263	0.841747	0.973524	1.37418	1.26723	0.0002741	1.09003	1.27218	1.74598	1.72553
Desulfatibacillum.alkenivorans	0.000515237	0.000378448	0.000599177	0.000572802	0.000515237	0.179912	0.0947227	1.09038e-18	Not selected	Not selected	Not selected	Not selected	0.000341861	0.928075	1.09439	1.64676	1.62395	0.000294871	0.830021	0.974832	1.49829	1.42646	0.00039634	1.03771	1.22861	1.80994	1.84879
Desulfitobacterium.dehalogenans	0.000511055	0.000400575	0.000597027	0.000539373	0.000511055	0.26428	0.1618	8.58204e-09	Not selected	Not selected	Not selected	Not selected	0.000364963	0.923259	1.10314	1.54368	1.42442	0.000303795	0.802587	0.953153	1.36296	1.20897	0.000438447	1.06207	1.27673	1.74836	1.67826
Desulfitobacterium.hafniense	0.00110094	0.000797614	0.00130623	0.00120942	0.00110094	0.431993	0.188996	1.5946e-12	Not selected	Not selected	Not selected	Not selected	0.000721713	0.944953	1.0975	1.6997	1.60425	0.000600085	0.816478	0.943196	1.50284	1.37033	0.000867993	1.09364	1.27704	1.92234	1.87812
Desulfobacca.acetoxidans	0.000377554	0.000330854	0.000411047	0.000392372	0.000377554	0.429425	0.0791651	0.000267718	Not selected	Not selected	Not selected	Not selected	0.000296705	0.960035	1.09364	1.31256	1.2686	0.000255645	0.869954	0.981509	1.17062	1.11922	0.000344359	1.05944	1.21858	1.47172	1.43792
Desulfobacterium.autotrophicum	0.000558963	0.000406816	0.000638751	0.000636569	0.000558963	0.23777	0.044126	2.99348e-14	Not selected	Not selected	Not selected	Not selected	0.000360081	0.925241	1.1381	1.62406	1.67316	0.000301143	0.812607	0.997775	1.45694	1.4531	0.000430554	1.05349	1.29815	1.81035	1.92654
Desulfobulbus.propionicus	0.000331472	0.000214336	0.000380226	0.000403894	0.000331472	0.196298	0.138572	1.58807e-21	Not selected	Not selected	Not selected	Not selected	0.000193296	0.922929	1.09384	1.83565	2.02859	0.000163615	0.812171	0.969947	1.63983	1.75412	0.000228361	1.04879	1.23356	2.05486	2.346
Desulfococcus.oleovorans	0.000395053	0.000259661	0.000460585	0.000469581	0.000395053	0.338156	0.28381	3.27424e-22	Not selected	Not selected	Not selected	Not selected	0.0002326	0.935649	1.07314	1.83641	1.9584	0.000194701	0.81118	0.954492	1.64311	1.69199	0.000277876	1.07922	1.20654	2.05245	2.26677
Desulfohalobium.retbaense	0.000226227	0.000159263	0.000253417	0.000268311	0.000226227	0.494999	0.0650638	2.46918e-13	Not selected	Not selected	Not selected	Not selected	0.000137513	0.956423	1.12448	1.6788	1.84279	0.000114472	0.844924	0.979347	1.48236	1.58019	0.000165191	1.08264	1.29112	1.90128	2.14902
Desulfomicrobium.baculatum	0.000335167	0.000230421	0.000380833	0.000397858	0.000335167	0.319056	0.0942421	3.36893e-17	Not selected	Not selected	Not selected	Not selected	0.000199988	0.935534	1.11538	1.74141	1.91272	0.000165927	0.818922	0.975282	1.55751	1.63078	0.00024104	1.06875	1.27561	1.94703	2.2434
Desulfomonile.tiedjei	0.000528625	0.000396302	0.000592815	0.000601319	0.000528625	0.444927	0.0400628	1.05761e-11	Not selected	Not selected	Not selected	Not selected	0.00034573	0.957333	1.12393	1.57283	1.64755	0.000292605	0.854367	0.997317	1.40471	1.42546	0.000408501	1.07271	1.26661	1.76107	1.90424
Desulfosporosinus.acidiphilus	0.000625605	0.000441497	0.000732396	0.00070927	0.000625605	0.213612	0.226487	4.34791e-14	Not selected	Not selected	Not selected	Not selected	0.000405798	0.920538	1.08167	1.69982	1.70731	0.000342037	0.802067	0.952821	1.5096	1.4651	0.000481446	1.05651	1.22793	1.91401	1.98957
Desulfosporosinus.meridiei	0.000594923	0.000427158	0.000713306	0.000650088	0.000594923	0.296141	0.103274	2.18081e-15	Not selected	Not selected	Not selected	Not selected	0.000386307	0.922037	1.13133	1.71704	1.59745	0.000322007	0.789431	0.968406	1.53123	1.35611	0.000463446	1.07692	1.32167	1.9254	1.88173
Desulfosporosinus.orientis	0.000730159	0.000534677	0.000862268	0.000800274	0.000730159	0.265903	0.183585	2.91724e-18	Not selected	Not selected	Not selected	Not selected	0.000499124	0.929034	1.08886	1.63648	1.54908	0.000432362	0.807222	0.960384	1.48741	1.35471	0.000576194	1.06923	1.23452	1.8005	1.77134
Desulfotalea.psychrophila	0.000470309	0.000323684	0.000541215	0.000551083	0.000470309	0.329127	0.103666	8.37667e-16	Not selected	Not selected	Not selected	Not selected	0.000289613	0.934732	1.11645	1.70933	1.80231	0.000240113	0.814721	0.969271	1.52128	1.55598	0.000349319	1.07242	1.28597	1.92064	2.08764
Desulfotomaculum.acetoxidans	0.000654594	0.000488413	0.000750904	0.000730197	0.000654594	0.379773	0.210386	1.70558e-09	Not selected	Not selected	Not selected	Not selected	0.000447182	0.933516	1.10068	1.56625	1.55367	0.000372049	0.797856	0.940265	1.38676	1.32484	0.000537488	1.09224	1.28847	1.76898	1.82202
Desulfotomaculum.carboxydivorans	0.000368714	0.000277089	0.000429529	0.000402683	0.000368714	0.196766	0.142166	2.3545e-10	Not selected	Not selected	Not selected	Not selected	0.000252749	0.911198	1.10956	1.59756	1.52978	0.000210496	0.789313	0.962359	1.41599	1.30441	0.000303483	1.0519	1.27928	1.80243	1.79408
Desulfotomaculum.kuznetsovii	0.00037833	0.000300287	0.00042871	0.000408684	0.00037833	0.737127	0.0675692	6.24639e-08	Not selected	Not selected	Not selected	Not selected	0.000268537	0.981835	1.10412	1.47095	1.43279	0.000231	0.885422	0.976473	1.31464	1.24937	0.000312173	1.08875	1.24846	1.64584	1.64313
Desulfotomaculum.reducens	0.000517787	0.000456842	0.000577672	0.000520948	0.000517787	0.251858	0.142198	3.64646e-10	Not selected	Not selected	Not selected	Not selected	0.000436007	0.940714	1.07924	1.27449	1.14948	0.000390557	0.844102	0.979534	1.19038	1.03837	0.000486746	1.04838	1.18909	1.36454	1.27247
Desulfotomaculum.ruminis	0.000645316	0.000461787	0.00076202	0.000718471	0.000645316	0.548286	0.289833	1.60371e-11	Not selected	Not selected	Not selected	Not selected	0.000410163	0.952125	1.08854	1.72076	1.66178	0.000334557	0.80715	0.913134	1.51125	1.40789	0.000502854	1.12314	1.29763	1.95931	1.96145
Desulfovibrio.aespoeensis	0.000245427	0.000169089	0.000295329	0.000274495	0.000245427	0.489137	0.0737799	2.46623e-14	Not selected	Not selected	Not selected	Not selected	0.00014338	0.954586	1.12366	1.8828	1.80963	0.000118649	0.838429	0.98487	1.63863	1.52026	0.000173267	1.08683	1.28202	2.16336	2.15407
Desulfovibrio.africanus	0.000318255	0.000209963	0.00036934	0.000379197	0.000318255	0.273805	0.177296	2.37268e-17	Not selected	Not selected	Not selected	Not selected	0.000180637	0.921912	1.10037	1.8874	2.03112	0.000147414	0.79411	0.958463	1.66429	1.71872	0.000221349	1.07028	1.26328	2.14041	2.4003
Desulfovibrio.alaskensis	0.000376413	0.000276531	0.000430422	0.000425729	0.000376413	0.328186	0.0684336	5.30632e-26	Not selected	Not selected	Not selected	Not selected	0.000249559	0.940935	1.11671	1.60072	1.61639	0.000218967	0.825143	0.999449	1.48155	1.42359	0.000284426	1.07298	1.24772	1.72947	1.83531
Desulfovibrio.desulfuricans	0.00169541	0.000586234	0.00206342	0.00247482	0.00169541	0.917661	0.391822	9.68223e-15	Not selected	Not selected	Not selected	Not selected	0.000497212	0.978588	1.19423	3.6339	4.34686	0.000334168	0.654158	0.807075	2.60462	3.0098	0.000739807	1.46392	1.76709	5.06993	6.27789
Desulfovibrio.magneticus	0.000460996	0.000316501	0.000521372	0.000550099	0.000460996	0.350431	0.226572	1.62832e-19	Not selected	Not selected	Not selected	Not selected	0.000278632	0.942395	1.07631	1.73544	1.91278	0.000234797	0.830799	0.959728	1.55447	1.65967	0.000330651	1.06898	1.20704	1.93749	2.2045
Desulfovibrio.salexigens	0.000368045	0.000250875	0.000421835	0.000435467	0.000368045	0.24182	0.197871	1.46688e-22	Not selected	Not selected	Not selected	Not selected	0.000229397	0.927962	1.08129	1.71939	1.84131	0.000196034	0.814447	0.968098	1.55845	1.60797	0.000268438	1.0573	1.20771	1.89694	2.10852
Desulfovibrio.vulgaris	0.000798934	0.000476166	0.00095784	0.000973926	0.000798934	0.704339	0.202087	1.91908e-18	Not selected	Not selected	Not selected	Not selected	0.000405426	0.96698	1.11699	2.15741	2.24137	0.000328586	0.81726	0.94872	1.85455	1.83777	0.000500234	1.14413	1.31509	2.50974	2.7336
Desulfurispirillum.indicum	0.000316065	0.000230732	0.000367647	0.000352758	0.000316065	0.201914	0.128194	8.30519e-13	Not selected	Not selected	Not selected	Not selected	0.000206023	0.919395	1.10223	1.66981	1.65841	0.000172383	0.808627	0.969444	1.48456	1.42491	0.000246229	1.04534	1.25321	1.87817	1.93017
Desulfurivibrio.alkaliphilus	0.000261198	0.0001887	0.000296454	0.00030094	0.000261198	0.375453	0.123888	6.75717e-13	Not selected	Not selected	Not selected	Not selected	0.000165117	0.944951	1.10099	1.66329	1.74043	0.000138883	0.833381	0.97261	1.47667	1.50503	0.000196305	1.07146	1.24631	1.8735	2.01265
Desulfurobacterium.thermolithotrophum	0.00012921	8.38557e-05	0.000149744	0.000155594	0.00012921	0.152391	0.595589	5.53281e-19	Not selected	Not selected	Not selected	Not selected	7.84389e-05	0.893702	1.04022	1.82664	2.00614	6.4712e-05	0.758948	0.910278	1.61465	1.71105	9.50776e-05	1.05238	1.18872	2.06646	2.35213
Desulfurococcus.fermentans	5.53753e-05	4.16759e-05	5.7583e-05	6.73392e-05	5.53753e-05	0.646713	0.00368867	0.000400445	Not selected	Not selected	Not selected	Not selected	3.49679e-05	0.96007	1.2913	1.38181	1.65812	2.85906e-05	0.809157	1.08144	1.13895	1.31801	4.27676e-05	1.13913	1.5419	1.67646	2.086
Desulfurococcus.kamchatkensis	2.81928e-05	1.32853e-05	3.32269e-05	3.85804e-05	2.81928e-05	0.268227	0.493488	1.67851e-25	Not selected	Not selected	Not selected	Not selected	1.20436e-05	0.877983	1.08016	2.57059	3.15434	9.11883e-06	0.69835	0.876081	2.152	2.58331	1.59064e-05	1.10382	1.33179	3.0706	3.85158
Desulfurococcus.mucosus	6.11557e-05	5.32874e-05	6.61292e-05	6.4322e-05	6.11557e-05	0.0965355	0.870528	0.00128611	Not selected	Not selected	Not selected	Not selected	5.3569e-05	0.927937	0.992675	1.23577	1.21676	4.91788e-05	0.851218	0.908904	1.09554	1.10055	5.83511e-05	1.01157	1.08417	1.39395	1.34524
Dichelobacter.nodosus	0.000154364	0.000101378	0.000180866	0.000182674	0.000154364	0.139511	0.188458	7.19755e-16	Not selected	Not selected	Not selected	Not selected	8.94345e-05	0.901324	1.09309	1.89838	2.01014	7.21084e-05	0.780217	0.95698	1.66103	1.68523	0.000110924	1.04123	1.24856	2.16965	2.39769
Dickeya.dadantii	0.000470109	0.000361173	0.000514135	0.000538776	0.000470109	0.0583031	0.692359	2.43155e-15	Not selected	Not selected	Not selected	Not selected	0.000340961	0.913089	0.982068	1.52038	1.68011	0.000297019	0.833385	0.886568	1.37652	1.4733	0.000391404	1.00042	1.08785	1.67928	1.91596
Dickeya.zeae	0.000108618	7.92253e-05	0.000119479	0.000128162	0.000108618	0.143509	0.650289	3.14976e-15	Not selected	Not selected	Not selected	Not selected	7.14977e-05	0.928139	1.02205	1.62202	1.84884	6.00545e-05	0.83906	0.921353	1.44779	1.59947	8.51214e-05	1.02667	1.13375	1.81723	2.13708
Dictyoglomus.thermophilum	0.000143938	0.000109572	0.000158513	0.000164915	0.000143938	0.641982	0.042332	1.04159e-07	Not selected	Not selected	Not selected	Not selected	0.000117175	0.981434	0.924042	1.35493	1.44264	0.000105357	0.911553	0.853752	1.18643	1.28593	0.000130318	1.05667	1.00012	1.54736	1.61844
Dictyoglomus.turgidum	0.000129114	8.4453e-05	0.000148006	0.000156424	0.000129114	0.20188	0.429196	6.9193e-14	Not selected	Not selected	Not selected	Not selected	7.61798e-05	0.894489	1.06954	1.81983	2.02098	6.08386e-05	0.744185	0.919065	1.56649	1.70032	9.53895e-05	1.07515	1.24465	2.11414	2.4021
Dinoroseobacter.shibae	0.000232701	0.000159804	0.000274465	0.000266347	0.000232701	0.317569	0.263529	1.20273e-14	Not selected	Not selected	Not selected	Not selected	0.000138247	0.936865	1.07172	1.86352	1.90445	0.000114218	0.823768	0.953475	1.62728	1.60445	0.000167332	1.06549	1.20463	2.13406	2.26054
Dyadobacter.fermentans	0.0006907	0.000401612	0.000752049	0.000928406	0.0006907	0.233703	0.261972	6.96259e-16	Not selected	Not selected	Not selected	Not selected	0.000357404	0.885231	1.11745	1.94184	2.5285	0.000277189	0.718238	0.931012	1.63059	2.07177	0.000460834	1.09105	1.34122	2.31249	3.08591
Edwardsiella.ictaluri	0.000119557	8.23133e-05	0.000128019	0.000149624	0.000119557	0.0141948	0.411482	1.54696e-20	Not selected	Not selected	Not selected	Not selected	8.25213e-05	0.851906	0.948464	1.6305	2.05769	6.9666e-05	0.744356	0.81871	1.4699	1.69725	9.77488e-05	0.974995	1.09878	1.80864	2.49467
Edwardsiella.tarda	0.000121878	8.3298e-05	0.000128673	0.000154994	0.000121878	0.0211404	0.203741	4.98629e-14	Not selected	Not selected	Not selected	Not selected	8.51061e-05	0.805681	0.885172	1.65772	2.23749	6.8088e-05	0.670426	0.711708	1.45761	1.67913	0.000106378	0.968224	1.10092	1.88531	2.98151
Eggerthella.lenta	0.00303974	0.00239141	0.00374082	0.00300935	0.00303974	0.946728	0.0549346	4.15315e-09	Not selected	Not selected	Not selected	Not selected	0.00209557	0.994756	1.15732	1.64008	1.30294	0.00180086	0.853576	1.00197	1.42009	1.08852	0.00243852	1.15929	1.33676	1.89416	1.55959
Ehrlichia.canis	5.11739e-05	3.79918e-05	5.729e-05	5.86944e-05	5.11739e-05	0.374942	0.133574	6.30378e-11	Not selected	Not selected	Not selected	Not selected	3.41361e-05	0.945925	1.09722	1.56833	1.64322	2.86351e-05	0.834164	0.963434	1.39026	1.43476	4.06939e-05	1.07266	1.24958	1.76921	1.88197
Ehrlichia.chaffeensis	6.37675e-05	4.82439e-05	7.21389e-05	7.14549e-05	6.37675e-05	0.164877	0.205049	1.47312e-08	Not selected	Not selected	Not selected	Not selected	4.41179e-05	0.911348	1.08643	1.56266	1.58638	3.69706e-05	0.795583	0.960451	1.37301	1.36416	5.2647e-05	1.04396	1.22894	1.77852	1.8448
Ehrlichia.ruminantium	8.79448e-05	5.85537e-05	0.000100087	0.000106208	8.79448e-05	0.197628	0.436211	8.65043e-14	Not selected	Not selected	Not selected	Not selected	5.35815e-05	0.89849	1.06389	1.77593	1.97164	4.35992e-05	0.757536	0.922982	1.53517	1.67564	6.58494e-05	1.06567	1.2263	2.05445	2.31994
Elusimicrobium.minutum	0.00025448	0.000196638	0.000291911	0.000276885	0.00025448	0.294233	0.159345	1.96298e-08	Not selected	Not selected	Not selected	Not selected	0.000177191	0.929409	1.10119	1.54491	1.49843	0.000147561	0.808262	0.963907	1.36035	1.2813	0.000212771	1.06871	1.25802	1.7545	1.75235
Enterobacter.aerogenes	0.000118391	8.46132e-05	0.000135035	0.00013669	0.000118391	0.0678351	0.508742	3.27936e-21	Not selected	Not selected	Not selected	Not selected	7.95236e-05	0.892164	1.039	1.65214	1.76823	6.80131e-05	0.786299	0.931406	1.50921	1.52369	9.29822e-05	1.01228	1.15902	1.80861	2.05202
Enterobacter.asburiae	8.23521e-05	5.6258e-05	9.36146e-05	9.80836e-05	8.23521e-05	0.295448	0.753138	7.5592e-17	Not selected	Not selected	Not selected	Not selected	5.11589e-05	0.945285	1.01631	1.77334	1.95517	4.37164e-05	0.851154	0.914266	1.57523	1.68403	5.98685e-05	1.04983	1.12974	1.99636	2.26996
Enterobacter.cloacae	0.000450882	0.000369	0.000487924	0.000498547	0.000450882	0.0494955	0.482152	8.54162e-06	Not selected	Not selected	Not selected	Not selected	0.000344702	0.887398	1.04296	1.40861	1.50999	0.000287055	0.787893	0.907017	1.23646	1.27281	0.000413927	0.999469	1.19928	1.60473	1.79137
Enterobacter.cloacae.complex	2.31534e-05	1.4552e-05	2.16652e-05	3.35395e-05	2.31534e-05	0.0141355	0.0739389	3.03124e-09	Not selected	Not selected	Not selected	Not selected	1.86355e-05	0.624607	0.691573	1.59649	2.97397	1.31867e-05	0.431504	0.455043	1.34727	1.74399	2.63358e-05	0.904126	1.05105	1.89182	5.0714
Enterococcus.faecalis	0.00116667	0.000888802	0.00135141	0.00126938	0.00116667	0.31828	0.582015	5.94035e-06	Not selected	Not selected	Not selected	Not selected	0.000867547	0.915672	1.05136	1.52931	1.41635	0.00071686	0.747962	0.897229	1.33419	1.17017	0.00104991	1.12099	1.23197	1.75297	1.71432
Enterococcus.faecium	0.001579	0.00148968	0.00171599	0.0015344	0.001579	0.213132	0.461048	0.0710818	Not selected	Not selected	Not selected	Not selected	0.0014044	0.883457	1.07747	1.20605	1.0644	0.00108658	0.731188	0.892877	0.989767	0.843968	0.00181519	1.06744	1.30023	1.46959	1.34241
Enterococcus.hirae	0.000906998	0.000201137	0.00205239	0.000491808	0.000906998	0.0606674	0.0909082	8.20384e-19	Not selected	Not selected	Not selected	Not selected	0.000161049	0.288369	3.06282	8.02049	2.26443	8.38855e-05	0.0505334	1.85971	6.04958	0.23893	0.000309191	1.64558	5.04426	10.6335	21.461
Erwinia.amylovora	9.75596e-05	6.65587e-05	0.000114357	0.000112832	9.75596e-05	0.415595	0.19664	2.59833e-19	Not selected	Not selected	Not selected	Not selected	5.86904e-05	0.955085	1.07261	1.82594	1.87582	5.00411e-05	0.856136	0.963501	1.63292	1.6161	6.88348e-05	1.06547	1.19408	2.04178	2.17727
Erwinia.billingiae	0.000223046	0.000173845	0.000258405	0.000238584	0.000223046	0.11445	0.366829	7.47535e-14	Not selected	Not selected	Not selected	Not selected	0.000157868	0.908095	1.05349	1.58682	1.53029	0.0001334	0.804664	0.940702	1.4339	1.31711	0.000186824	1.02482	1.1798	1.75604	1.77799
Erwinia.pyrifoliae	7.78191e-05	6.50913e-05	8.67411e-05	8.20639e-05	7.78191e-05	0.353296	0.110202	0.00017088	Not selected	Not selected	Not selected	Not selected	5.91583e-05	0.946163	1.10008	1.37649	1.32773	5.06117e-05	0.837269	0.97856	1.20571	1.14767	6.91481e-05	1.06922	1.23669	1.57146	1.53604
Erwinia.tasmaniensis	0.000166542	0.000134163	0.000188116	0.000178465	0.000166542	0.0227699	0.783155	1.80308e-09	Not selected	Not selected	Not selected	Not selected	0.000128436	0.874069	1.01562	1.48455	1.47231	0.000108668	0.77903	0.904557	1.33384	1.25784	0.000151799	0.980701	1.14033	1.65229	1.72335
Erysipelothrix.rhusiopathiae	0.00195807	0.0015422	0.00236563	0.00198074	0.00195807	0.628119	0.184173	1.6736e-05	Not selected	Not selected	Not selected	Not selected	0.00142329	0.953824	1.1361	1.51658	1.26198	0.00117297	0.789858	0.943574	1.31108	1.04816	0.00172704	1.15183	1.36791	1.7543	1.51941
Erythrobacter.litoralis	0.000202746	0.000166022	0.000223406	0.000220076	0.000202746	0.503096	0.198584	8.57598e-14	Not selected	Not selected	Not selected	Not selected	0.000146944	0.961549	1.07658	1.42902	1.43565	0.000127114	0.857879	0.957081	1.32148	1.27684	0.000169867	1.07775	1.21101	1.5453	1.61421
Escherichia.blattae	0.000192834	0.000144584	0.000205531	0.000230049	0.000192834	0.0152511	0.318151	2.18434e-12	Not selected	Not selected	Not selected	Not selected	0.000144457	0.827264	0.924957	1.52809	1.85612	0.00011742	0.709628	0.766938	1.36254	1.49725	0.000177719	0.964402	1.11553	1.71375	2.30101
Escherichia.coli	0.00584489	0.010592	0.00102885	0.00575007	0.00584489	0.0417507	0.0509092	1.21622e-13	Not selected	Not selected	Not selected	Not selected	0.0082978	0.453873	2.27147	0.0981513	0.558145	0.0039985	0.210893	1.00351	0.0476939	0.20865	0.0172198	0.976801	5.14152	0.20199	1.49305
Escherichia.fergusonii	0.000121378	0.000107945	0.000121498	0.000135154	0.000121378	0.272818	0.0194708	0.0283803	Not selected	Not selected	Not selected	Not selected	9.25149e-05	0.909593	1.23188	1.17199	1.35762	7.38094e-05	0.77445	1.03427	0.940245	1.05835	0.000115961	1.06832	1.46725	1.46086	1.7415
Ethanoligenens.harbinense	0.00287639	0.00259263	0.0032207	0.00282564	0.00287639	0.561459	0.157987	0.00265871	Not selected	Not selected	Not selected	Not selected	0.00222245	0.946708	1.13896	1.33897	1.18634	0.0017214	0.79292	0.94199	1.14445	0.961667	0.00286935	1.13032	1.37711	1.56656	1.46349
Eubacterium.eligens	0.0131639	0.0117289	0.0159073	0.0119049	0.0131639	0.303585	0.0485168	0.000181978	Not selected	Not selected	Not selected	Not selected	0.0108078	0.909042	1.19665	1.38932	1.02497	0.00899199	0.756721	1.01228	1.19941	0.853396	0.0129902	1.09202	1.4146	1.60929	1.23103
Eubacterium.limosum	0.00374211	0.00285403	0.00447635	0.00392656	0.00374211	0.450505	0.0849421	1.69972e-11	Not selected	Not selected	Not selected	Not selected	0.00256309	0.941147	1.14561	1.62274	1.43022	0.00213478	0.804845	0.9733	1.43547	1.19473	0.00307733	1.10053	1.34843	1.83443	1.71212
Eubacterium.rectale	0.0367918	0.0346399	0.0409182	0.0348916	0.0367918	0.718458	0.852391	0.247612	Not selected	Not selected	Not selected	Not selected	0.0356376	0.92129	1.0409	1.16785	0.998289	0.0231803	0.625374	0.680397	0.91553	0.646403	0.0547894	1.35723	1.59242	1.48971	1.54173
Exiguobacterium.sibiricum	0.000331114	0.000236369	0.000404495	0.000355744	0.000331114	0.281656	0.258879	8.1218e-17	Not selected	Not selected	Not selected	Not selected	0.000217396	0.934466	1.07115	1.7794	1.6012	0.000185085	0.823133	0.950724	1.58509	1.39946	0.000255347	1.06086	1.20683	1.99753	1.83202
Ferrimonas.balearica	0.000273722	0.000186949	0.000302999	0.000334212	0.000273722	0.102299	0.603621	3.58323e-15	Not selected	Not selected	Not selected	Not selected	0.000169882	0.888689	1.03569	1.73778	2.02158	0.000138254	0.770344	0.903389	1.52219	1.71035	0.000208745	1.02521	1.18737	1.98389	2.38945
Ferroglobus.placidus	0.000121869	9.88701e-05	0.000133218	0.00013431	0.000121869	0.40074	0.0854923	2.94448e-06	Not selected	Not selected	Not selected	Not selected	8.81289e-05	0.951679	1.1056	1.40955	1.46259	7.52505e-05	0.848463	0.982194	1.25263	1.26152	0.000103211	1.06745	1.24451	1.58612	1.6957
Fervidicoccus.fontis	7.73215e-05	6.30762e-05	8.52149e-05	8.41647e-05	7.73215e-05	0.342004	0.10869	1.24078e-05	Not selected	Not selected	Not selected	Not selected	5.58559e-05	0.935919	1.11555	1.41646	1.43784	4.64439e-05	0.817134	0.969516	1.24364	1.23243	6.71753e-05	1.07197	1.28358	1.61329	1.67748
Fervidobacterium.nodosum	0.000130786	9.51133e-05	0.00015331	0.000145165	0.000130786	0.312921	0.23754	3.61041e-12	Not selected	Not selected	Not selected	Not selected	8.49232e-05	0.9313	1.08455	1.68249	1.65414	6.99743e-05	0.807569	0.944073	1.48584	1.41871	0.000103066	1.07399	1.24593	1.90517	1.92864
Fervidobacterium.pennivorans	0.000345543	0.000222565	0.000381229	0.000437077	0.000345543	0.32383	0.313476	1.1891e-16	Not selected	Not selected	Not selected	Not selected	0.000199546	0.909681	1.0985	1.76387	2.11408	0.000159285	0.750066	0.922492	1.51571	1.80683	0.000249983	1.10326	1.30808	2.05266	2.47357
Fibrobacter.succinogenes	0.00141174	0.00104421	0.00159025	0.00161342	0.00141174	0.196706	0.330633	1.28283e-09	Not selected	Not selected	Not selected	Not selected	0.000973273	0.907425	1.07352	1.55323	1.62732	0.000807803	0.77926	0.939817	1.37195	1.40011	0.00117264	1.05667	1.22625	1.75847	1.89141
Filifactor.alocis	0.00146406	0.000935577	0.00180323	0.00167159	0.00146406	0.251301	0.160298	6.16557e-18	Not selected	Not selected	Not selected	Not selected	0.000863322	0.895637	1.14058	1.95354	1.84116	0.000708604	0.73635	0.935355	1.71375	1.52977	0.00105182	1.08938	1.39083	2.22688	2.21593
Finegoldia.magna	0.000920206	0.000695864	0.00111058	0.000961914	0.000920206	0.554967	0.339058	1.20462e-08	Not selected	Not selected	Not selected	Not selected	0.000645229	0.954269	1.07778	1.6198	1.41669	0.000538899	0.81324	0.920212	1.41316	1.19677	0.000772539	1.11975	1.26232	1.85666	1.67703
Flavobacteriaceae.bacterium	0.000273246	0.000143266	0.000301509	0.000379445	0.000273246	0.256332	0.412394	1.49185e-19	Not selected	Not selected	Not selected	Not selected	0.00012867	0.884643	1.08908	2.17227	2.89948	9.81221e-05	0.709374	0.898298	1.80257	2.36099	0.000168727	1.10322	1.32038	2.61779	3.56079
Flavobacterium.branchiophilum	0.000328657	0.00019635	0.000364313	0.000429871	0.000328657	0.216174	0.504125	2.39856e-18	Not selected	Not selected	Not selected	Not selected	0.000185153	0.880056	1.0689	1.85451	2.30364	0.000146669	0.711166	0.888121	1.59103	1.94216	0.000233736	1.08906	1.28648	2.16163	2.73241
Flavobacterium.columnare	0.000224268	0.000132575	0.000249633	0.000293757	0.000224268	0.215021	0.491095	1.70417e-20	Not selected	Not selected	Not selected	Not selected	0.000124727	0.889498	1.06493	1.88505	2.34494	0.000100502	0.733892	0.896973	1.63487	1.97993	0.00015479	1.0781	1.26434	2.1735	2.77725
Flavobacterium.indicum	0.000234393	0.0001582	0.000263234	0.000284373	0.000234393	0.194949	0.669179	1.40857e-13	Not selected	Not selected	Not selected	Not selected	0.000150307	0.89637	1.03567	1.68599	1.916	0.000121942	0.748738	0.890795	1.46852	1.63134	0.000185271	1.07311	1.2041	1.93566	2.25033
Flavobacterium.johnsoniae	0.000624607	0.000346887	0.000680312	0.000856198	0.000624607	0.234725	0.268018	6.34088e-18	Not selected	Not selected	Not selected	Not selected	0.000314251	0.875032	1.12847	1.98671	2.63453	0.000242694	0.695985	0.922258	1.66342	2.16943	0.000406907	1.10014	1.3808	2.37284	3.19934
Flavobacterium.psychrophilum	0.000218953	0.000138447	0.000237259	0.000283928	0.000218953	0.204016	0.515413	3.45785e-14	Not selected	Not selected	Not selected	Not selected	0.000128536	0.878182	1.06631	1.74736	2.19923	0.000101358	0.712301	0.888782	1.48508	1.83483	0.000163001	1.08269	1.27931	2.05595	2.63601
Flexibacter.litoralis	0.000443997	0.000274267	0.000495934	0.000567643	0.000443997	0.241117	0.407483	6.12769e-16	Not selected	Not selected	Not selected	Not selected	0.000250503	0.892673	1.08023	1.84167	2.22376	0.000198587	0.73263	0.908119	1.57421	1.86462	0.000315991	1.08768	1.28496	2.15457	2.65207
Flexistipes.sinusarabici	0.000221451	0.000163886	0.000250203	0.000252248	0.000221451	0.158758	0.147578	6.53611e-13	Not selected	Not selected	Not selected	Not selected	0.000150131	0.911119	1.09781	1.57373	1.63418	0.000126912	0.796144	0.966511	1.4147	1.41803	0.000177598	1.0427	1.24694	1.75065	1.88328
Fluviicola.taffensis	0.000535118	0.000368895	0.000591945	0.000650246	0.000535118	0.139731	0.434459	1.23418e-17	Not selected	Not selected	Not selected	Not selected	0.000356583	0.892286	1.0603	1.60126	1.82809	0.000298212	0.757508	0.921948	1.43705	1.59791	0.000426379	1.05104	1.21942	1.78423	2.09143
Francisella.noatunensis	3.36605e-05	2.57667e-05	3.96127e-05	3.58741e-05	3.36605e-05	0.392458	0.413121	1.73758e-13	Not selected	Not selected	Not selected	Not selected	2.36496e-05	0.941552	1.0586	1.57742	1.48243	1.99124e-05	0.814794	0.913526	1.42672	1.28713	2.80883e-05	1.08803	1.22671	1.74404	1.70737
Francisella.novicida	1.92487e-05	1.28757e-05	2.14159e-05	2.36743e-05	1.92487e-05	0.480304	0.525106	1.67673e-19	Not selected	Not selected	Not selected	Not selected	1.1711e-05	0.954271	1.04251	1.70677	1.97913	9.8929e-06	0.835607	0.923388	1.51988	1.71528	1.38631e-05	1.08979	1.177	1.91663	2.28358
Francisella.philomiragia	0.00020433	0.00015502	0.000215444	0.000244228	0.00020433	0.534384	0.00682748	7.49014e-06	Not selected	Not selected	Not selected	Not selected	0.000126944	0.947489	1.26997	1.45794	1.68727	0.000105325	0.803447	1.06887	1.24433	1.37474	0.000153	1.11735	1.50889	1.70821	2.07084
Francisella.tularensis	4.29125e-05	2.54386e-05	4.89723e-05	5.4929e-05	4.29125e-05	0.424504	0.423272	1.4279e-20	Not selected	Not selected	Not selected	Not selected	2.25597e-05	0.936591	1.06631	2.04024	2.36692	1.86576e-05	0.788367	0.9215	1.7529	2.01241	2.72779e-05	1.11268	1.23387	2.37469	2.78389
Frankia.alni	0.000416732	0.000345607	0.000460367	0.000446674	0.000416732	0.770639	0.0653418	2.07532e-06	Not selected	Not selected	Not selected	Not selected	0.000284144	0.980775	1.13	1.49263	1.47487	0.000237421	0.862804	0.986529	1.30406	1.25202	0.000340062	1.11488	1.29433	1.70847	1.73739
Frateuria.aurantia	0.000256734	0.000184907	0.000289681	0.00029809	0.000256734	0.345346	0.206714	4.65996e-17	Not selected	Not selected	Not selected	Not selected	0.000162497	0.939545	1.08312	1.65288	1.76353	0.000137805	0.82302	0.960938	1.49058	1.54694	0.000191613	1.07257	1.22084	1.83286	2.01045
Fusobacterium.nucleatum	0.000783305	0.000509176	0.000990311	0.000859879	0.000783305	0.265486	0.189248	1.66378e-17	Not selected	Not selected	Not selected	Not selected	0.000472653	0.908238	1.11737	1.93313	1.72353	0.000393242	0.756553	0.943694	1.69464	1.47492	0.000568099	1.09034	1.32301	2.20517	2.01404
Gallibacterium.anatis	0.000208515	0.00013023	0.000233049	0.000264967	0.000208515	0.0844981	0.836363	2.2891e-22	Not selected	Not selected	Not selected	Not selected	0.000125762	0.880661	1.01476	1.83019	2.21677	0.000103912	0.754291	0.881435	1.6244	1.8617	0.000152207	1.0282	1.16825	2.06205	2.63955
Gallionella.capsiferriformans	0.000195412	0.000134573	0.000222468	0.000231292	0.000195412	0.182604	0.264344	2.27722e-16	Not selected	Not selected	Not selected	Not selected	0.00012133	0.910891	1.0777	1.72463	1.87329	0.00010124	0.78272	0.952945	1.53663	1.60496	0.000145408	1.06005	1.2188	1.93563	2.18647
Gardnerella.vaginalis	0.00152863	0.00162711	0.00159674	0.00135866	0.00152863	0.157439	0.215074	0.136158	Not selected	Not selected	Not selected	Not selected	0.00141887	1.11425	1.09947	1.01825	0.854962	0.00120657	0.948908	0.950881	0.861617	0.708606	0.00166853	1.30841	1.27129	1.20336	1.03155
Gemmatimonas.aurantiaca	0.000356121	0.000273	0.000408119	0.00039011	0.000356121	0.660291	0.124408	2.53812e-12	Not selected	Not selected	Not selected	Not selected	0.000236664	0.975092	1.09095	1.6078	1.57716	0.000202009	0.873288	0.969951	1.43883	1.36868	0.000277264	1.08876	1.22705	1.79662	1.8174
Geobacillus.kaustophilus	4.65277e-05	3.55749e-05	5.4218e-05	5.01679e-05	4.65277e-05	0.172634	0.415032	5.93872e-13	Not selected	Not selected	Not selected	Not selected	3.18466e-05	0.919361	1.04894	1.64817	1.58655	2.6614e-05	0.814493	0.932287	1.47035	1.35302	3.81081e-05	1.03773	1.18019	1.8475	1.86039
Geobacillus.thermodenitrificans	0.000203068	0.000133536	0.000238035	0.000240028	0.000203068	0.259195	0.244665	3.08505e-17	Not selected	Not selected	Not selected	Not selected	0.000121217	0.929718	1.07547	1.83693	1.93342	0.00010151	0.812531	0.957403	1.6206	1.64674	0.000144749	1.06381	1.20809	2.08214	2.27002
Geobacillus.thermoglucosidasius	5.4062e-05	3.97751e-05	6.08544e-05	6.20492e-05	5.4062e-05	0.216216	0.686742	1.09263e-13	Not selected	Not selected	Not selected	Not selected	3.68089e-05	0.928086	1.02415	1.62374	1.70981	3.1573e-05	0.824027	0.90761	1.44871	1.50488	4.2913e-05	1.04529	1.15566	1.81991	1.94265
Geobacillus.thermoleovorans	6.77989e-05	4.97548e-05	7.81224e-05	7.61417e-05	6.77989e-05	0.431477	0.282879	1.99953e-08	Not selected	Not selected	Not selected	Not selected	4.48289e-05	0.951825	1.06937	1.62992	1.65167	3.74008e-05	0.832985	0.949904	1.40767	1.39058	5.37323e-05	1.08762	1.20386	1.88725	1.96179
Geobacter.bemidjiensis	0.000153773	0.000108553	0.000174014	0.000180311	0.000153773	0.342903	0.108767	7.35232e-15	Not selected	Not selected	Not selected	Not selected	9.4554e-05	0.945522	1.09507	1.70991	1.8515	7.9914e-05	0.843774	0.977276	1.5201	1.59506	0.000111876	1.05954	1.22707	1.92342	2.14917
Geobacter.daltonii	0.000313593	0.000251858	0.000347192	0.00034386	0.000313593	0.277044	0.113682	4.64396e-16	Not selected	Not selected	Not selected	Not selected	0.000230818	0.943858	1.08469	1.41651	1.43415	0.000202377	0.847329	0.984397	1.31585	1.28779	0.000263255	1.05138	1.19519	1.52488	1.59714
Geobacter.lovleyi	0.000338675	0.000252907	0.00038946	0.000376616	0.000338675	0.240834	0.157524	9.36949e-20	Not selected	Not selected	Not selected	Not selected	0.000227684	0.933014	1.08363	1.6015	1.60422	0.000196833	0.828345	0.974288	1.4652	1.40794	0.00026337	1.05091	1.20524	1.75049	1.82787
Geobacter.metallireducens	0.000254876	0.000186373	0.000299708	0.000280907	0.000254876	0.498319	0.164393	5.12059e-15	Not selected	Not selected	Not selected	Not selected	0.000163612	0.959264	1.08591	1.69808	1.64904	0.000138613	0.850511	0.960408	1.51812	1.42805	0.00019312	1.08192	1.22782	1.89936	1.90422
Geobacter.sulfurreducens	0.000233374	0.000169763	0.000266361	0.000266192	0.000233374	0.278989	0.135013	6.29605e-17	Not selected	Not selected	Not selected	Not selected	0.000150012	0.933947	1.09461	1.6484	1.70767	0.0001267	0.820424	0.97198	1.4907	1.49803	0.000177612	1.06318	1.23271	1.82279	1.94665
Geobacter.uraniireducens	0.000336763	0.000232517	0.00039244	0.000388928	0.000336763	0.211156	0.267803	1.39949e-17	Not selected	Not selected	Not selected	Not selected	0.000207041	0.916259	1.07701	1.78212	1.83033	0.000172155	0.795924	0.949	1.58783	1.58028	0.000248996	1.05479	1.22229	2.00018	2.11994
Geodermatophilus.obscurus	0.000259651	0.000200559	0.000306315	0.000274116	0.000259651	0.974665	0.0877376	9.17878e-10	Not selected	Not selected	Not selected	Not selected	0.000166859	0.997988	1.11322	1.69418	1.54047	0.000140029	0.884505	0.98484	1.46644	1.3012	0.000198829	1.12603	1.25834	1.95728	1.82373
Glaciecola.nitratireducens	0.000281249	0.000193129	0.00031438	0.000339277	0.000281249	0.162776	0.421202	1.64358e-16	Not selected	Not selected	Not selected	Not selected	0.000179359	0.904109	1.05738	1.67338	1.88407	0.000149395	0.781204	0.931651	1.48999	1.62463	0.000215331	1.04635	1.20008	1.87934	2.18493
Gloeobacter.violaceus	0.000370757	0.000280646	0.000420141	0.000414592	0.000370757	0.609851	0.10454	2.10402e-12	Not selected	Not selected	Not selected	Not selected	0.000240561	0.968998	1.10343	1.60203	1.62888	0.000201155	0.860087	0.963559	1.43676	1.41967	0.000287685	1.0917	1.2636	1.78631	1.86891
Gluconacetobacter.diazotrophicus	0.00029477	0.000223588	0.000333109	0.000330069	0.00029477	0.810164	0.181257	1.44331e-09	Not selected	Not selected	Not selected	Not selected	0.000189095	0.985682	1.08223	1.63905	1.67382	0.000158162	0.879556	0.957892	1.43339	1.43235	0.000226078	1.10461	1.22271	1.87423	1.95599
Gluconacetobacter.xylinus	0.000219574	0.000162519	0.000252511	0.00024566	0.000219574	0.491583	0.147338	1.65207e-12	Not selected	Not selected	Not selected	Not selected	0.000141053	0.962839	1.08141	1.67934	1.68142	0.000119888	0.868133	0.969373	1.48793	1.46197	0.000165954	1.06788	1.2064	1.89538	1.93382
Gluconobacter.oxydans	0.000196805	0.000146255	0.000218349	0.000227555	0.000196805	0.508918	0.120376	1.89847e-10	Not selected	Not selected	Not selected	Not selected	0.000125633	0.961917	1.09509	1.61554	1.73229	0.0001053	0.860453	0.970254	1.42107	1.48836	0.000149892	1.07535	1.236	1.83662	2.01621
Gordonia.bronchialis	0.00022484	0.000180898	0.000256406	0.00023873	0.00022484	0.665223	0.0408838	2.86755e-09	Not selected	Not selected	Not selected	Not selected	0.000153238	0.974171	1.13169	1.54552	1.46564	0.000129652	0.86807	1.00081	1.36835	1.25572	0.000181114	1.09324	1.27969	1.74564	1.71064
Gordonia.polyisoprenivorans	0.000417528	0.000348858	0.000456922	0.000449171	0.000417528	0.375776	0.0337753	5.25085e-07	Not selected	Not selected	Not selected	Not selected	0.000284505	0.943793	1.1512	1.48242	1.48548	0.00023634	0.831236	1.00503	1.30481	1.26293	0.000342486	1.07159	1.31863	1.68421	1.74725
Gramella.forsetii	0.00032017	0.000210199	0.000365216	0.000388888	0.00032017	0.15494	0.369774	2.54609e-15	Not selected	Not selected	Not selected	Not selected	0.000195357	0.894502	1.06924	1.77938	1.9821	0.000160319	0.761556	0.933119	1.55198	1.68902	0.000238052	1.05066	1.22521	2.04008	2.32604
Granulibacter.bethesdensis	0.000180357	0.000147532	0.000198679	0.000195993	0.000180357	0.450804	0.101914	5.51455e-07	Not selected	Not selected	Not selected	Not selected	0.0001293	0.959671	1.09228	1.45231	1.45682	0.00011007	0.86606	0.976163	1.28805	1.2771	0.000151891	1.0634	1.22222	1.63752	1.66183
Granulicella.mallensis	0.000384771	0.000279082	0.00042064	0.000458236	0.000384771	0.285202	0.286839	2.11687e-15	Not selected	Not selected	Not selected	Not selected	0.000246491	0.937314	1.06362	1.59718	1.83484	0.000209659	0.831311	0.954526	1.42688	1.5938	0.000289793	1.05683	1.18518	1.78781	2.11234
Granulicella.tundricola	0.000357935	0.000294448	0.000398624	0.000382923	0.000357935	0.261966	0.0917335	4.56862e-10	Not selected	Not selected	Not selected	Not selected	0.000264758	0.946485	1.08378	1.42903	1.40588	0.000231194	0.860944	0.984049	1.30073	1.2467	0.000303194	1.04053	1.19362	1.56999	1.58539
Haemophilus.ducreyi	9.83815e-05	7.90816e-05	0.000110923	0.000105805	9.83815e-05	0.033517	0.41408	3.92509e-08	Not selected	Not selected	Not selected	Not selected	7.67632e-05	0.870113	1.05245	1.42785	1.41329	6.55965e-05	0.763592	0.937504	1.28017	1.23561	8.98307e-05	0.991494	1.1815	1.59257	1.61651
Haemophilus.influenzae	0.000198988	0.000127027	0.000215157	0.000257262	0.000198988	0.3298	0.757153	2.3935e-16	Not selected	Not selected	Not selected	Not selected	0.000116841	0.910402	1.02899	1.73802	2.228	9.33403e-05	0.750789	0.860097	1.49263	1.85309	0.000146259	1.10395	1.23106	2.02374	2.67877
Haemophilus.parainfluenzae	0.000109601	8.1727e-05	0.000122776	0.000125263	0.000109601	0.238472	0.338745	7.96804e-16	Not selected	Not selected	Not selected	Not selected	7.96556e-05	0.937158	0.950877	1.55726	1.67416	6.92451e-05	0.840007	0.862813	1.41159	1.46831	9.16314e-05	1.04554	1.04793	1.71796	1.90887
Haemophilus.parasuis	0.000155838	9.87179e-05	0.000179675	0.00019109	0.000155838	0.0605619	0.594681	2.1408e-32	Not selected	Not selected	Not selected	Not selected	9.62129e-05	0.888263	1.03237	1.83558	2.04345	8.20337e-05	0.779131	0.925086	1.67288	1.79255	0.000112843	1.01268	1.15209	2.01411	2.32945
Haemophilus.somnus	0.000107529	7.51584e-05	0.000117693	0.000130852	0.000107529	0.105467	0.819564	5.10634e-16	Not selected	Not selected	Not selected	Not selected	7.35219e-05	0.882514	1.01715	1.57105	1.82821	6.14179e-05	0.754908	0.883045	1.38757	1.60088	8.80112e-05	1.03169	1.17161	1.77879	2.08783
Hahella.chejuensis	0.000584789	0.000431297	0.000638617	0.000689746	0.000584789	0.796819	0.122023	3.76952e-18	Not selected	Not selected	Not selected	Not selected	0.000378694	0.986811	1.07983	1.55122	1.75719	0.000326288	0.89068	0.975472	1.4125	1.55171	0.000439518	1.09332	1.19536	1.70357	1.98988
Halalkalicoccus.jeotgali	0.000142858	0.000107237	0.000159191	0.000163374	0.000142858	0.485006	0.157075	8.16741e-12	Not selected	Not selected	Not selected	Not selected	9.26555e-05	0.959136	1.0869	1.61972	1.70307	7.77067e-05	0.852871	0.960434	1.44064	1.4769	0.00011048	1.07864	1.23001	1.82107	1.96388
Halanaerobium.hydrogeniformans	0.00025935	0.000207392	0.00030144	0.000271009	0.00025935	0.290923	0.146904	1.4207e-11	Not selected	Not selected	Not selected	Not selected	0.000193286	0.937936	1.08994	1.48043	1.35259	0.000168337	0.830137	0.966089	1.34425	1.18779	0.000221933	1.05973	1.22968	1.63041	1.54025
Halanaerobium.praevalens	0.00032182	0.000233467	0.000380701	0.000354339	0.00032182	0.241778	0.212595	9.88421e-16	Not selected	Not selected	Not selected	Not selected	0.000217127	0.921376	1.08877	1.6566	1.58049	0.0001852	0.794713	0.946213	1.4905	1.38017	0.000254558	1.06823	1.25282	1.84121	1.80989
Haliangium.ochraceum	0.000729728	0.00058606	0.000825652	0.000782427	0.000729728	0.41355	0.132153	9.9849e-10	Not selected	Not selected	Not selected	Not selected	0.000510861	0.953506	1.08954	1.51597	1.47991	0.000434476	0.852947	0.968772	1.35804	1.2892	0.000600674	1.06592	1.22536	1.69226	1.69884
Haliscomenobacter.hydrossis	0.000888844	0.000551145	0.000990459	0.00113657	0.000888844	0.256376	0.338425	4.12061e-17	Not selected	Not selected	Not selected	Not selected	0.000499498	0.898424	1.09103	1.84073	2.21764	0.000400195	0.738044	0.923236	1.58968	1.8728	0.000623441	1.09365	1.28931	2.13144	2.62597
Haloarcula.hispanica	7.15646e-05	5.92232e-05	7.71975e-05	7.86986e-05	7.15646e-05	0.969487	0.0513686	1.02429e-08	Not selected	Not selected	Not selected	Not selected	5.11686e-05	0.998178	1.09573	1.40108	1.4739	4.48976e-05	0.911424	0.995198	1.26525	1.27586	5.83154e-05	1.09319	1.20642	1.55148	1.70267
Haloarcula.marismortui	0.000132571	0.000107052	0.000148091	0.000143451	0.000132571	0.337237	0.173069	2.2658e-13	Not selected	Not selected	Not selected	Not selected	9.70571e-05	0.954923	1.0664	1.45637	1.43189	8.57795e-05	0.867774	0.972869	1.33656	1.29302	0.000109817	1.05082	1.16892	1.58691	1.58567
Halobacillus.halophilus	0.00043135	0.00029801	0.00050948	0.000491157	0.00043135	0.295966	0.291834	9.76435e-17	Not selected	Not selected	Not selected	Not selected	0.000276329	0.934026	1.06886	1.74487	1.732	0.000232964	0.815173	0.942912	1.55613	1.51215	0.000327768	1.07021	1.21164	1.95651	1.98381
Halobacterium.salinarum	0.000110327	8.83262e-05	0.00012587	0.000117543	0.000110327	0.573778	0.0866837	1.6356e-08	Not selected	Not selected	Not selected	Not selected	7.52876e-05	0.963494	1.11725	1.55835	1.47867	6.29655e-05	0.849312	0.981689	1.3688	1.24881	9.00212e-05	1.09303	1.27153	1.77416	1.75084
Haloferax.mediterranei	0.000142944	0.000108166	0.000159206	0.00016266	0.000142944	0.33226	0.205192	3.30005e-10	Not selected	Not selected	Not selected	Not selected	9.32098e-05	0.938317	1.08461	1.605	1.68803	7.79595e-05	0.82551	0.957001	1.41563	1.4543	0.000111443	1.06654	1.22923	1.81971	1.95932
Haloferax.volcanii	0.000123182	9.40533e-05	0.000136698	0.0001398	0.000123182	0.450822	0.141828	1.83841e-10	Not selected	Not selected	Not selected	Not selected	8.09061e-05	0.953052	1.09772	1.57406	1.66609	6.75917e-05	0.84305	0.962255	1.39962	1.42114	9.68432e-05	1.07741	1.25224	1.77024	1.95326
Halogeometricum.borinquense	0.000149123	0.000110763	0.000175639	0.000162289	0.000149123	0.476426	0.162083	2.22177e-14	Not selected	Not selected	Not selected	Not selected	9.51496e-05	0.955891	1.08865	1.72831	1.64938	8.01287e-05	0.846074	0.964117	1.53554	1.41649	0.000112986	1.07996	1.22928	1.94528	1.92056
Halomicrobium.mukohataei	0.000119894	0.000100675	0.000136513	0.000123157	0.000119894	0.474456	0.0797172	8.55313e-12	Not selected	Not selected	Not selected	Not selected	8.83765e-05	0.962848	1.09626	1.45773	1.33962	7.779e-05	0.869798	0.989937	1.3312	1.18231	0.000100404	1.06585	1.21401	1.59628	1.51785
Halomonas.elongata	0.000249346	0.00020387	0.000272512	0.000273225	0.000249346	0.304168	0.104642	1.51123e-09	Not selected	Not selected	Not selected	Not selected	0.000181933	0.949343	1.08291	1.41966	1.4543	0.000159012	0.861452	0.983449	1.28581	1.29609	0.000208159	1.0462	1.19244	1.56744	1.63183
Halopiger.xanaduensis	0.000154706	0.000126024	0.000173657	0.000165427	0.000154706	0.426737	0.118685	3.9993e-09	Not selected	Not selected	Not selected	Not selected	0.000112054	0.962949	1.07604	1.47377	1.43661	9.71962e-05	0.879803	0.972485	1.32412	1.26278	0.000129184	1.05395	1.19061	1.64034	1.63438
Haloquadratum.walsbyi	0.000139772	0.000101296	0.000158022	0.000161324	0.000139772	0.366677	0.0990187	1.28213e-13	Not selected	Not selected	Not selected	Not selected	8.78158e-05	0.949165	1.0986	1.67463	1.76966	7.42945e-05	0.848389	0.979034	1.48424	1.52717	0.000103798	1.06191	1.23277	1.88945	2.05065
Halorhabdus.utahensis	0.000134756	0.000109828	0.000149742	0.000145558	0.000134756	0.610009	0.145671	1.71241e-06	Not selected	Not selected	Not selected	Not selected	9.38657e-05	0.967166	1.09735	1.48902	1.48854	7.77833e-05	0.853562	0.958075	1.30206	1.28091	0.000113273	1.09589	1.25687	1.70282	1.72982
Halorhodospira.halophila	0.000201227	0.000130052	0.000232261	0.000243823	0.000201227	0.318153	0.264321	1.22167e-17	Not selected	Not selected	Not selected	Not selected	0.000111774	0.932482	1.07701	1.9226	2.1223	9.1596e-05	0.810837	0.951311	1.6797	1.80397	0.000136398	1.07238	1.21932	2.20063	2.49681
Halorubrum.lacusprofundi	0.000167022	0.000126127	0.000184637	0.000191714	0.000167022	0.365506	0.135571	1.3139e-13	Not selected	Not selected	Not selected	Not selected	0.000110335	0.947007	1.09065	1.53709	1.6683	9.46594e-05	0.841082	0.972	1.38711	1.45609	0.000128607	1.06627	1.22378	1.70328	1.91144
Haloterrigena.turkmenica	0.000209238	0.000144511	0.000244835	0.0002406	0.000209238	0.621978	0.0605583	2.22699e-16	Not selected	Not selected	Not selected	Not selected	0.000121574	0.971476	1.11467	1.83616	1.86134	0.000102543	0.867146	0.99218	1.62473	1.60424	0.000144138	1.08836	1.25229	2.0751	2.15964
Halothermothrix.orenii	0.000343374	0.000237244	0.000411185	0.000385352	0.000343374	0.329964	0.233537	1.02747e-14	Not selected	Not selected	Not selected	Not selected	0.000216609	0.929719	1.09156	1.77201	1.7073	0.000180538	0.794615	0.937807	1.56615	1.45814	0.000259887	1.08779	1.27051	2.00492	1.99904
Halothiobacillus.neapolitanus	0.000165057	0.000129519	0.000184379	0.0001825	0.000165057	0.398686	0.120491	1.18015e-11	Not selected	Not selected	Not selected	Not selected	0.000111724	0.945553	1.10537	1.52281	1.5585	9.30275e-05	0.827734	0.970491	1.37543	1.35534	0.000134179	1.08014	1.259	1.68599	1.79211
Helicobacter.acinonychis	4.09556e-05	2.14923e-05	3.9283e-05	6.27626e-05	4.09556e-05	0.861098	0.505706	3.7099e-16	Not selected	Not selected	Not selected	Not selected	1.82065e-05	1.02756	1.10861	1.89154	3.08063	1.27617e-05	0.746808	0.818435	1.61854	2.40834	2.59745e-05	1.41386	1.50166	2.21059	3.9406
Helicobacter.bizzozeronii	0.000118456	8.36485e-05	0.000131282	0.000141637	0.000118456	0.102197	0.182423	2.72036e-17	Not selected	Not selected	Not selected	Not selected	7.66165e-05	0.905211	1.08263	1.64245	1.82227	6.43438e-05	0.802708	0.96496	1.4715	1.6086	9.12301e-05	1.0208	1.21466	1.83326	2.06433
Helicobacter.cetorum	0.000145799	9.46453e-05	0.000162188	0.000182327	0.000145799	0.121785	0.163198	3.18349e-19	Not selected	Not selected	Not selected	Not selected	8.65506e-05	0.884905	1.11421	1.7528	2.04746	7.08578e-05	0.75744	0.967681	1.54026	1.78044	0.000105719	1.03382	1.28293	1.99468	2.35453
Helicobacter.cinaedi	0.000272499	0.00014324	0.000299136	0.000379578	0.000272499	0.894646	0.577346	6.35817e-18	Not selected	Not selected	Not selected	Not selected	0.000136512	0.98224	0.928764	2.24892	2.77731	9.44675e-05	0.744281	0.700374	1.70679	2.27375	0.000197269	1.29628	1.23163	2.96324	3.39239
Helicobacter.felis	0.000547794	0.0004721	0.000618993	0.0005549	0.000547794	0.511749	0.0816637	4.80076e-18	Not selected	Not selected	Not selected	Not selected	0.000446407	0.975508	1.06657	1.32723	1.18829	0.000415889	0.907321	0.993586	1.26046	1.11065	0.000479164	1.04882	1.14491	1.39753	1.27135
Helicobacter.hepaticus	0.000207867	0.000150185	0.000232801	0.000242604	0.000207867	0.58227	0.685823	1.56891e-13	Not selected	Not selected	Not selected	Not selected	0.000142587	0.962345	1.0281	1.59746	1.64226	0.000118345	0.85049	0.897148	1.40049	1.45907	0.000171794	1.08891	1.17816	1.82213	1.84844
Helicobacter.mustelae	0.000152631	9.04415e-05	0.000173396	0.000196199	0.000152631	0.384533	0.518093	1.08441e-20	Not selected	Not selected	Not selected	Not selected	8.13923e-05	0.920185	1.06245	2.01135	2.3106	6.32021e-05	0.777587	0.894349	1.69009	1.99016	0.000104818	1.08893	1.26215	2.39367	2.68264
Helicobacter.pylori	0.000331318	0.000250064	0.00037277	0.000373922	0.000331318	0.247053	0.263309	1.09195e-16	Not selected	Not selected	Not selected	Not selected	0.000235337	0.941865	1.05744	1.52045	1.55952	0.000207077	0.843421	0.959469	1.38993	1.40415	0.000267454	1.0518	1.16541	1.66323	1.73207
Heliobacterium.modesticaldum	0.00206077	0.00187026	0.00225266	0.00206595	0.00206077	0.518696	0.432106	1.86236e-06	Not selected	Not selected	Not selected	Not selected	0.00184029	0.975575	1.03055	1.2037	1.10437	0.00174292	0.903003	0.957269	1.13341	1.024	0.0019431	1.05398	1.10945	1.27835	1.19105
Herbaspirillum.seropedicae	0.0002843	0.000213655	0.000324015	0.000317664	0.0002843	0.517201	0.0804029	9.85857e-13	Not selected	Not selected	Not selected	Not selected	0.000183669	0.962531	1.10612	1.62805	1.64705	0.000155487	0.85967	0.982892	1.4545	1.42924	0.000216959	1.0777	1.24479	1.82232	1.89806
Herminiimonas.arsenicoxydans	0.000152221	0.000102065	0.000181281	0.000175047	0.000152221	0.299639	0.319735	1.31203e-14	Not selected	Not selected	Not selected	Not selected	8.83029e-05	0.933736	1.0643	1.93427	1.96047	7.16826e-05	0.818562	0.94403	1.67712	1.65644	0.000108777	1.06511	1.19989	2.23084	2.3203
Herpetosiphon.aurantiacus	0.000544036	0.000413823	0.000618325	0.00060445	0.000544036	0.265765	0.104189	2.05236e-12	Not selected	Not selected	Not selected	Not selected	0.000364224	0.938347	1.09477	1.58917	1.60962	0.000310752	0.838376	0.980952	1.4241	1.39741	0.000426897	1.05024	1.22179	1.77337	1.85407
Hippea.maritima	0.000180842	0.000139626	0.000209532	0.00019479	0.000180842	0.305839	0.227415	3.63824e-11	Not selected	Not selected	Not selected	Not selected	0.000130472	0.937177	1.07815	1.52695	1.44272	0.000112574	0.825121	0.955325	1.37616	1.26572	0.000151215	1.06445	1.21676	1.69428	1.64446
Hirschia.baltica	0.000208403	0.000140361	0.000240918	0.000246276	0.000208403	0.289607	0.164168	2.71702e-15	Not selected	Not selected	Not selected	Not selected	0.000121937	0.929578	1.09654	1.82669	1.95378	9.94354e-05	0.810419	0.966436	1.60128	1.66523	0.000149531	1.06626	1.24415	2.08384	2.29234
Histophilus.somni	8.17012e-05	5.61385e-05	9.52357e-05	9.46108e-05	8.17012e-05	0.111289	0.62676	5.16184e-23	Not selected	Not selected	Not selected	Not selected	5.56769e-05	0.8848	1.03723	1.67192	1.74489	4.76488e-05	0.759414	0.886852	1.51658	1.48397	6.50577e-05	1.03089	1.21311	1.84316	2.05169
Hydrogenobacter.thermophilus	0.000123977	8.92472e-05	0.000138198	0.000145682	0.000123977	0.324409	0.423086	2.21036e-10	Not selected	Not selected	Not selected	Not selected	7.96537e-05	0.926709	1.06157	1.62728	1.78672	6.52231e-05	0.792412	0.921692	1.4192	1.51661	9.72771e-05	1.08377	1.22267	1.86588	2.10495
Hyperthermus.butylicus	9.04475e-05	6.69207e-05	9.89699e-05	0.000106263	9.04475e-05	0.867809	0.222383	5.85866e-13	Not selected	Not selected	Not selected	Not selected	5.61972e-05	0.990216	1.07444	1.61508	1.80732	4.7155e-05	0.885489	0.953805	1.4242	1.57271	6.69733e-05	1.10733	1.21033	1.83154	2.07691
Hyphomicrobium.denitrificans	0.000142243	0.000107819	0.000162016	0.000158081	0.000142243	0.381351	0.0936499	4.00861e-12	Not selected	Not selected	Not selected	Not selected	9.19866e-05	0.949235	1.10266	1.63576	1.65497	7.77548e-05	0.846843	0.975153	1.45615	1.4306	0.000108823	1.06401	1.24684	1.83752	1.91454
Hyphomonas.neptunium	0.000229494	0.000168216	0.000262611	0.000259769	0.000229494	0.390515	0.148179	6.22542e-14	Not selected	Not selected	Not selected	Not selected	0.000144017	0.944113	1.09859	1.66912	1.72521	0.000120392	0.825355	0.968884	1.49225	1.4845	0.000172276	1.07996	1.24566	1.86695	2.00495
Idiomarina.loihiensis	0.000164277	0.000108102	0.00019108	0.000195584	0.000164277	0.0801518	0.416349	8.78829e-22	Not selected	Not selected	Not selected	Not selected	9.90732e-05	0.893814	1.04946	1.86644	2.01189	8.29699e-05	0.78627	0.935885	1.66678	1.74698	0.000118302	1.01607	1.17683	2.09	2.31698
Ignavibacterium.album	0.000301469	0.000183659	0.00034978	0.00037503	0.000301469	0.170183	0.205662	4.88102e-20	Not selected	Not selected	Not selected	Not selected	0.000164492	0.897834	1.09992	1.98398	2.21535	0.000133736	0.765129	0.959966	1.7313	1.88453	0.000202321	1.05355	1.26028	2.27353	2.60425
Ignicoccus.hospitalis	6.83653e-05	5.78122e-05	7.75285e-05	7.01193e-05	6.83653e-05	0.124065	0.0147297	1.8196e-17	Not selected	Not selected	Not selected	Not selected	5.36369e-05	0.924433	1.13178	1.36507	1.24694	4.82674e-05	0.835427	1.02126	1.27796	1.10191	5.96039e-05	1.02292	1.25426	1.45812	1.41105
Ignisphaera.aggregans	0.000129231	9.54563e-05	0.000149608	0.000143795	0.000129231	0.548094	0.0419978	8.912e-14	Not selected	Not selected	Not selected	Not selected	8.29815e-05	0.962663	1.13548	1.64635	1.61582	6.98815e-05	0.851531	0.996241	1.47248	1.39887	9.85372e-05	1.0883	1.29419	1.84076	1.86642
Ilyobacter.polytropus	0.000774585	0.000547542	0.000952202	0.000831841	0.000774585	0.206268	0.10273	2.3626e-17	Not selected	Not selected	Not selected	Not selected	0.000503453	0.905247	1.1339	1.74735	1.561	0.000426423	0.762734	0.971691	1.56213	1.35156	0.000594398	1.07439	1.32319	1.95453	1.80288
Intrasporangium.calvum	0.00023491	0.000175355	0.000279731	0.000251696	0.00023491	0.806923	0.0732998	1.38764e-13	Not selected	Not selected	Not selected	Not selected	0.000147742	0.984761	1.11697	1.72715	1.60493	0.000124974	0.874141	0.98997	1.52869	1.37926	0.000174657	1.10938	1.26026	1.95137	1.86753
Isoptericola.variabilis	0.000176934	0.000140447	0.000204579	0.000187035	0.000176934	0.736834	0.0581444	1.84188e-07	Not selected	Not selected	Not selected	Not selected	0.000120463	0.980818	1.11404	1.58573	1.47103	0.000102675	0.876569	0.995672	1.37436	1.25405	0.000141333	1.09747	1.24648	1.82961	1.72555
Isosphaera.pallida	0.000435799	0.000306503	0.000510279	0.000495073	0.000435799	0.470901	0.117854	1.14843e-16	Not selected	Not selected	Not selected	Not selected	0.000264746	0.957767	1.09543	1.78094	1.79047	0.000223927	0.852553	0.975284	1.58598	1.54219	0.000313005	1.07597	1.23039	1.99987	2.07872
Jonesia.denitrificans	0.000186697	0.000145151	0.000216055	0.000200316	0.000186697	0.902811	0.145103	1.20463e-10	Not selected	Not selected	Not selected	Not selected	0.000125299	0.992309	1.09623	1.5801	1.50107	0.000106582	0.878575	0.968447	1.40694	1.30685	0.000147301	1.12077	1.24088	1.77458	1.72416
Kangiella.koreensis	0.000174225	0.000121378	0.00020044	0.000202679	0.000174225	0.211898	0.256156	4.75238e-16	Not selected	Not selected	Not selected	Not selected	0.000109651	0.919151	1.07587	1.7113	1.81394	9.13234e-05	0.805541	0.949062	1.52375	1.57406	0.000131657	1.04878	1.21962	1.92193	2.09038
Ketogulonicigenium.vulgare	0.000168688	0.000129796	0.000195994	0.000181615	0.000168688	0.627099	0.0898294	1.61183e-10	Not selected	Not selected	Not selected	Not selected	0.000109217	0.96847	1.11619	1.65608	1.57983	9.01946e-05	0.854255	0.978363	1.45495	1.33784	0.000132252	1.09795	1.27344	1.88503	1.8656
Kineococcus.radiotolerans	0.000337548	0.00026155	0.000389251	0.000364463	0.000337548	0.686074	0.0636737	2.15e-10	Not selected	Not selected	Not selected	Not selected	0.000220118	0.976851	1.11224	1.62812	1.56195	0.000186002	0.874741	0.990545	1.43735	1.34345	0.000260492	1.09088	1.2489	1.84422	1.816
Kitasatospora.setae	0.000575979	0.000437527	0.000651808	0.000643377	0.000575979	0.596571	0.10186	3.98715e-10	Not selected	Not selected	Not selected	Not selected	0.000368502	0.967188	1.10677	1.62804	1.65606	0.000307044	0.857898	0.977748	1.43438	1.41482	0.000442262	1.0904	1.25283	1.84784	1.93843
Klebsiella.oxytoca	0.000220195	0.000175603	0.000240711	0.000245809	0.000220195	0.120556	0.150384	4.22613e-09	Not selected	Not selected	Not selected	Not selected	0.000160774	0.913242	1.08569	1.42904	1.51149	0.000137146	0.811536	0.971036	1.29002	1.3152	0.000188474	1.02769	1.21389	1.58304	1.73707
Klebsiella.pneumoniae	0.000222996	0.000175724	0.000243496	0.000251398	0.000222996	0.12677	0.189442	0.000113677	Not selected	Not selected	Not selected	Not selected	0.000159807	0.896723	1.0988	1.45777	1.58248	0.000130816	0.778324	0.944553	1.22657	1.29522	0.000195223	1.03313	1.27823	1.73255	1.93346
Klebsiella.variicola	1.97624e-05	1.37748e-05	2.20762e-05	2.36425e-05	1.97624e-05	0.139362	0.189857	2.05009e-13	Not selected	Not selected	Not selected	Not selected	1.2337e-05	0.899664	1.09599	1.6971	1.89877	1.0095e-05	0.780994	0.958367	1.48831	1.62878	1.50769e-05	1.03637	1.25337	1.93517	2.21352
Kocuria.rhizophila	0.000181935	0.000133846	0.000213427	0.000200191	0.000181935	0.703658	0.189249	2.07384e-17	Not selected	Not selected	Not selected	Not selected	0.000119062	0.978876	1.07595	1.67965	1.60139	0.000104041	0.877535	0.964504	1.51791	1.40875	0.000136251	1.09192	1.20026	1.85863	1.82036
Kosmotoga.olearia	0.000239978	0.00016492	0.00027497	0.000282632	0.000239978	0.681757	0.194758	1.33844e-14	Not selected	Not selected	Not selected	Not selected	0.000147423	0.975114	1.08079	1.73078	1.84187	0.000123652	0.862189	0.945786	1.53067	1.58778	0.000175764	1.10283	1.23507	1.95705	2.13663
Kribbella.flavida	0.000413093	0.000347183	0.000467853	0.000426516	0.000413093	0.716527	0.0640473	2.34618e-06	Not selected	Not selected	Not selected	Not selected	0.000291762	0.976412	1.12834	1.4858	1.37524	0.000244103	0.860458	0.98979	1.28877	1.15189	0.000348727	1.10799	1.28629	1.71296	1.6419
Kyrpidia.tusciae	0.000305245	0.000224782	0.000353699	0.000340029	0.000305245	0.339267	0.328704	2.00498e-15	Not selected	Not selected	Not selected	Not selected	0.000200017	0.942784	1.05972	1.66827	1.66545	0.000170178	0.836323	0.938419	1.49787	1.44361	0.000235087	1.0628	1.19669	1.85804	1.92139
Kytococcus.sedentarius	0.000151133	0.00011401	0.000169744	0.000170925	0.000151133	0.534142	0.0937148	1.62088e-09	Not selected	Not selected	Not selected	Not selected	9.72181e-05	0.965899	1.09729	1.64296	1.69775	8.22912e-05	0.869941	0.976737	1.42985	1.44718	0.000114853	1.07244	1.23272	1.88783	1.9917
Lactobacillus.acidophilus	0.0157566	0.0455965	0.000347193	0.000297293	0.0157566	0.918095	0.000186643	1.171e-68	Not selected	Not selected	Not selected	Not selected	0.100406	1.04922	0.202344	0.00614817	0.00513729	0.0573442	0.336936	0.0838938	0.00356455	0.00288849	0.175804	3.26725	0.488036	0.0106044	0.00913688
Lactobacillus.amylovorus	0.000947878	0.00238021	0.000238471	0.000175563	0.000947878	0.922338	7.42988e-05	3.91179e-30	Not selected	Not selected	Not selected	Not selected	0.00431029	1.03446	0.326186	0.0899754	0.0617908	0.00273076	0.458963	0.183381	0.0565964	0.0381827	0.00680345	2.33159	0.580197	0.14304	0.0999958
Lactobacillus.brevis	0.000406592	0.000387949	0.000360003	0.000472465	0.000406592	0.438818	0.999851	0.0198605	Not selected	Not selected	Not selected	Not selected	0.000377803	1.08518	1.00002	0.914835	1.25641	0.000311318	0.886067	0.808242	0.850153	0.945679	0.000458488	1.32903	1.2373	0.984439	1.66925
Lactobacillus.buchneri	0.000497701	0.000516466	0.000483015	0.000492975	0.000497701	0.383049	0.890054	0.371488	Not selected	Not selected	Not selected	Not selected	0.000510368	1.06598	1.01002	0.929384	0.961474	0.000446754	0.927299	0.880014	0.849321	0.769233	0.000583039	1.2254	1.15923	1.01699	1.20176
Lactobacillus.casei	0.000530635	0.000570924	0.000516519	0.000503074	0.000530635	0.244522	0.931395	0.228301	Not selected	Not selected	Not selected	Not selected	0.000566303	1.06935	1.00491	0.911285	0.883953	0.000508486	0.950735	0.906831	0.8232	0.749643	0.000630694	1.20276	1.1136	1.00879	1.04233
Lactobacillus.crispatus	0.00304442	0.00393645	0.00274258	0.00242348	0.00304442	0.945644	0.00629802	3.17708e-07	Not selected	Not selected	Not selected	Not selected	0.00468469	1.00585	0.81071	0.65749	0.573587	0.00386167	0.856691	0.695901	0.552337	0.475291	0.00568312	1.18097	0.94446	0.782661	0.692213
Lactobacillus.delbrueckii	0.00130226	0.00192318	0.0011251	0.000837078	0.00130226	0.790032	0.00405027	3.63393e-14	Not selected	Not selected	Not selected	Not selected	0.00244847	0.969908	0.753317	0.552887	0.406023	0.00196668	0.76425	0.621177	0.465711	0.33129	0.00304829	1.23091	0.913567	0.656381	0.497615
Lactobacillus.fermentum	0.000603982	0.000810846	0.000530826	0.00046314	0.000603982	0.395643	0.67374	1.61972e-05	Not selected	Not selected	Not selected	Not selected	0.000841443	1.08356	0.961511	0.660791	0.565843	0.000699581	0.903264	0.804152	0.560908	0.412317	0.00101207	1.29984	1.14966	0.77846	0.776536
Lactobacillus.gasseri	0.000215516	0.000358128	0.000143845	0.000139657	0.000215516	0.924205	0.000594477	2.17132e-07	Not selected	Not selected	Not selected	Not selected	0.000525102	1.01803	0.591826	0.352806	0.339185	0.000370575	0.684297	0.438066	0.248859	0.226043	0.000744066	1.51452	0.799555	0.500171	0.508957
Lactobacillus.helveticus	0.000707145	0.00164188	0.000220375	0.000226951	0.000707145	0.96232	0.000145455	3.42149e-16	Not selected	Not selected	Not selected	Not selected	0.00288687	1.01506	0.374794	0.113851	0.117088	0.00184481	0.493144	0.223398	0.0696604	0.071501	0.00451755	2.08934	0.62879	0.186076	0.191741
Lactobacillus.johnsonii	0.000629989	0.00106543	0.000412333	0.000397189	0.000629989	0.857234	0.00103026	1.38827e-08	Not selected	Not selected	Not selected	Not selected	0.00153781	1.03562	0.59365	0.342542	0.32659	0.00108104	0.68797	0.433652	0.246031	0.219306	0.00218759	1.55895	0.812681	0.476912	0.486357
Lactobacillus.kefiranofaciens	0.000367388	0.000761383	0.000194178	0.000133016	0.000367388	0.893641	0.000331349	6.85437e-19	Not selected	Not selected	Not selected	Not selected	0.00119211	1.03354	0.496308	0.236618	0.152739	0.000818392	0.598703	0.337081	0.165502	0.10401	0.00173649	1.7842	0.73075	0.338292	0.224299
Lactobacillus.plantarum	0.000742187	0.000782775	0.000704051	0.000738336	0.000742187	0.53344	0.99212	0.123611	Not selected	Not selected	Not selected	Not selected	0.000784899	1.05226	1.00079	0.894146	0.949494	0.000677144	0.900875	0.859782	0.813277	0.740589	0.000909801	1.22909	1.16493	0.983057	1.21733
Lactobacillus.reuteri	0.00445448	0.0116762	0.000781079	0.000657131	0.00445448	0.859848	0.368998	7.5268e-19	Not selected	Not selected	Not selected	Not selected	0.0162405	1.09292	0.623815	0.0624867	0.0507044	0.00816176	0.369427	0.20312	0.0356871	0.0263068	0.0323158	3.23333	1.91584	0.109412	0.0977292
Lactobacillus.rhamnosus	0.000739388	0.000926798	0.000721288	0.000563616	0.000739388	0.764599	0.682012	7.99704e-09	Not selected	Not selected	Not selected	Not selected	0.000966951	1.01762	0.976797	0.78094	0.595123	0.00086936	0.894198	0.877023	0.700037	0.513169	0.0010755	1.15807	1.08792	0.871193	0.690166
Lactobacillus.ruminis	0.148987	0.286879	0.127395	0.0279336	0.148987	0.631707	0.58451	5.50348e-15	Not selected	Not selected	Not selected	Not selected	0.463494	1.10346	0.895943	0.390521	0.0686937	0.32755	0.738226	0.587073	0.253029	0.0334483	0.655861	1.64938	1.36732	0.602725	0.141078
Lactobacillus.sakei	0.000374853	0.000288769	0.000353682	0.000485077	0.000374853	0.586685	0.883046	3.70457e-09	Not selected	Not selected	Not selected	Not selected	0.000270212	1.07628	1.01976	1.22639	1.78689	0.000209643	0.816334	0.75456	1.13504	1.3393	0.000348281	1.419	1.37818	1.3251	2.38406
Lactobacillus.salivarius	0.00243982	0.00294455	0.00174481	0.00261271	0.00243982	0.378625	0.814097	0.00288636	Not selected	Not selected	Not selected	Not selected	0.00297263	1.19541	0.953148	0.607939	0.924172	0.00192598	0.790209	0.626714	0.469472	0.499618	0.00458807	1.8084	1.44961	0.787246	1.70949
Lactobacillus.sanfranciscensis	0.000238115	0.000257355	0.000226653	0.000229674	0.000238115	0.578709	0.962956	0.0163108	Not selected	Not selected	Not selected	Not selected	0.000254895	1.03813	1.00308	0.881462	0.906534	0.000226104	0.912709	0.882758	0.817317	0.732731	0.000287353	1.18079	1.1398	0.950641	1.12156
Lactococcus.garvieae	0.000273366	0.000199181	0.000314128	0.000309346	0.000273366	0.566693	0.62428	1.58187e-14	Not selected	Not selected	Not selected	Not selected	0.000188905	0.961535	1.03317	1.60863	1.6219	0.000163343	0.839685	0.909809	1.43911	1.42479	0.000218468	1.10107	1.17325	1.7981	1.84627
Lactococcus.lactis	0.000860228	0.000697159	0.000942695	0.000946452	0.000860228	0.592369	0.792796	2.64704e-12	Not selected	Not selected	Not selected	Not selected	0.000686553	0.967881	1.01593	1.35606	1.37614	0.000618603	0.865009	0.910091	1.25803	1.23842	0.000761967	1.08299	1.13408	1.46173	1.52918
Laribacter.hongkongensis	0.000459545	0.000337836	0.000481643	0.000563352	0.000459545	0.398111	0.0160337	4.86059e-09	Not selected	Not selected	Not selected	Not selected	0.000289818	0.930996	1.22595	1.46261	1.75075	0.000242304	0.791122	1.04902	1.28265	1.4766	0.000346649	1.0956	1.43271	1.66782	2.07581
Lawsonia.intracellularis	0.000266239	0.000161603	0.000309442	0.00033128	0.000266239	0.326738	0.123048	3.06841e-24	Not selected	Not selected	Not selected	Not selected	0.000145614	0.923251	1.1297	1.93598	2.15101	0.000118965	0.785526	0.980938	1.7283	1.82839	0.000178232	1.08512	1.30102	2.16862	2.53055
Leadbetterella.byssophila	0.00077521	0.000572296	0.000821679	0.000938653	0.00077521	0.393929	0.475829	0.0168428	Not selected	Not selected	Not selected	Not selected	0.000519664	0.882115	1.11033	1.52695	1.72114	0.000368045	0.670152	0.840145	1.09097	1.23276	0.000733742	1.16112	1.4674	2.13715	2.40299
Legionella.longbeachae	0.00032497	0.00022273	0.000368341	0.000387365	0.00032497	0.137039	0.170888	2.3762e-16	Not selected	Not selected	Not selected	Not selected	0.000202551	0.90561	1.09073	1.71252	1.88297	0.000168769	0.791183	0.969528	1.52226	1.62165	0.000243096	1.03659	1.22709	1.92657	2.1864
Legionella.pneumophila	0.00092576	0.000867908	0.0010067	0.000904671	0.00092576	0.153566	0.134373	2.1172e-07	Not selected	Not selected	Not selected	Not selected	0.000849655	0.948982	1.0548	1.16455	1.04557	0.000801244	0.882656	0.985999	1.10752	0.970435	0.000900992	1.02029	1.12841	1.22453	1.12652
Leifsonia.xyli	0.00013127	0.000115352	0.000145119	0.000133887	0.00013127	0.586149	0.073751	0.000104189	Not selected	Not selected	Not selected	Not selected	9.86153e-05	1.02955	1.09976	1.37035	1.25856	8.62395e-05	0.926536	0.995311	1.20734	1.10593	0.000112767	1.14401	1.21516	1.55537	1.43225
Leptospira.biflexa	0.00039261	0.000348999	0.000428248	0.000402087	0.00039261	0.456378	0.102144	1.68078e-10	Not selected	Not selected	Not selected	Not selected	0.000329841	0.969221	1.0692	1.24076	1.17238	0.000299601	0.89168	0.990376	1.16679	1.06565	0.000363135	1.0535	1.1543	1.31943	1.2898
Leptospira.borgpetersenii	0.000161751	0.000115898	0.000180714	0.000190221	0.000161751	0.21129	0.214958	4.83895e-13	Not selected	Not selected	Not selected	Not selected	0.000103388	0.913557	1.09109	1.63396	1.78932	8.58685e-05	0.789166	0.957214	1.45071	1.52641	0.000124481	1.05756	1.2437	1.84037	2.0975
Leptospira.interrogans	0.000198156	0.000150749	0.000224658	0.000220694	0.000198156	0.116828	0.148276	4.50694e-09	Not selected	Not selected	Not selected	Not selected	0.000135649	0.897613	1.10211	1.55802	1.59929	0.000112265	0.782526	0.964115	1.37371	1.36459	0.000163904	1.02962	1.25987	1.76707	1.87435
Leptospirillum.ferrooxidans	0.000239698	0.000193915	0.000262884	0.000263874	0.000239698	0.274346	0.0508166	3.57193e-09	Not selected	Not selected	Not selected	Not selected	0.000170842	0.938486	1.11894	1.42607	1.4766	0.000145057	0.836646	0.992379	1.2914	1.28475	0.00020121	1.05272	1.26163	1.57479	1.6971
Leptothrix.cholodnii	0.000296825	0.000213309	0.000338691	0.000341354	0.000296825	0.301407	0.172818	3.46326e-12	Not selected	Not selected	Not selected	Not selected	0.000183416	0.933658	1.09099	1.72244	1.80795	0.000150644	0.818823	0.963655	1.50924	1.54687	0.000223316	1.0646	1.23515	1.96577	2.11311
Leptotrichia.buccalis	0.000577253	0.000399092	0.000687244	0.000651567	0.000577253	0.578358	0.27103	2.46666e-15	Not selected	Not selected	Not selected	Not selected	0.000367068	0.96376	1.07474	1.74862	1.70442	0.000310484	0.838654	0.940965	1.54876	1.48562	0.000433964	1.10753	1.22754	1.97428	1.95544
Leuconostoc.citreum	0.000124157	0.000102879	0.000130759	0.000139568	0.000124157	0.996878	0.801007	2.25077e-20	Not selected	Not selected	Not selected	Not selected	9.86029e-05	1.00025	1.01576	1.2816	1.40389	8.75019e-05	0.875218	0.87986	1.20908	1.25299	0.000111112	1.14315	1.17266	1.35847	1.57295
Leuconostoc.gasicomitatum	0.000160553	0.000144027	0.00016635	0.000171854	0.000160553	0.859949	0.48895	0.00204794	Not selected	Not selected	Not selected	Not selected	0.000139389	0.990302	1.0379	1.15293	1.2142	0.000126042	0.891578	0.927624	1.06942	1.06497	0.000154149	1.09996	1.16129	1.24297	1.38434
Leuconostoc.kimchii	5.04441e-05	6.4611e-05	5.32221e-05	3.30106e-05	5.04441e-05	0.855413	0.832507	2.04471e-28	Not selected	Not selected	Not selected	Not selected	6.99617e-05	1.01691	0.981021	0.816827	0.482971	6.01693e-05	0.853067	0.820428	0.691051	0.428633	8.13476e-05	1.21223	1.17305	0.965494	0.544198
Leuconostoc.mesenteroides	0.000295571	0.000336148	0.000306924	0.00024224	0.000295571	0.522684	0.284602	6.42742e-06	Not selected	Not selected	Not selected	Not selected	0.000335236	0.974514	1.04303	0.915956	0.709926	0.000314447	0.88695	0.968328	0.847287	0.628702	0.000357398	1.07072	1.1235	0.990191	0.801643
Listeria.innocua	0.000101676	6.58554e-05	0.0001246	0.000115809	0.000101676	0.644984	0.257522	2.81959e-17	Not selected	Not selected	Not selected	Not selected	5.96823e-05	0.964934	1.09121	1.93631	1.8281	4.96256e-05	0.827685	0.926739	1.7067	1.55862	7.1777e-05	1.12494	1.28488	2.19681	2.14418
Listeria.ivanovii	8.96618e-05	5.60316e-05	0.000105092	0.000109021	8.96618e-05	0.519395	0.724561	4.5722e-36	Not selected	Not selected	Not selected	Not selected	5.18939e-05	0.959311	1.02309	1.92042	2.0966	4.41488e-05	0.830734	0.899342	1.72758	1.86869	6.09979e-05	1.10779	1.16387	2.1348	2.3523
Listeria.monocytogenes	0.000225984	0.000141193	0.000272586	0.000267095	0.000225984	0.423392	0.568099	2.41642e-38	Not selected	Not selected	Not selected	Not selected	0.00012962	0.947899	1.03716	2.00301	2.02487	0.000111057	0.822134	0.908813	1.81577	1.77171	0.000151286	1.0929	1.18364	2.20956	2.31419
Listeria.seeligeri	8.58903e-05	7.31585e-05	9.41879e-05	9.07634e-05	8.58903e-05	0.243702	0.215917	1.68971e-07	Not selected	Not selected	Not selected	Not selected	6.85086e-05	0.932586	1.07436	1.32257	1.29921	6.00113e-05	0.831693	0.959382	1.21248	1.16296	7.82091e-05	1.04572	1.20312	1.44266	1.45143
Listeria.welshimeri	9.04904e-05	8.2164e-05	0.000102227	8.73671e-05	9.04904e-05	0.389492	0.391249	4.73858e-06	Not selected	Not selected	Not selected	Not selected	7.88184e-05	0.955366	1.04564	1.27389	1.08438	7.13278e-05	0.865503	0.945603	1.16204	0.958867	8.70955e-05	1.05456	1.15627	1.39651	1.22632
Listonella.anguillarum	6.5468e-07	2.63069e-07	6.38051e-07	1.07642e-06	6.5468e-07	0.00306309	0.0644337	0.000163165	Not selected	Not selected	Not selected	Not selected	4.66248e-07	0.463368	0.584429	2.21805	4.84574	3.18123e-07	0.272293	0.303324	1.47534	1.88433	6.83341e-07	0.788528	1.12604	3.33467	12.4613
Lysinibacillus.sphaericus	0.000525142	0.000412543	0.000605347	0.000561419	0.000525142	0.287004	0.179503	2.0725e-13	Not selected	Not selected	Not selected	Not selected	0.000388723	0.941517	1.07763	1.48294	1.39176	0.000341322	0.841825	0.964026	1.35826	1.23501	0.000442708	1.05301	1.20463	1.61907	1.5684
Macrococcus.caseolyticus	0.000260048	0.000180189	0.000305024	0.000297684	0.000260048	0.487761	0.330454	1.0283e-14	Not selected	Not selected	Not selected	Not selected	0.000166203	0.952856	1.06879	1.73748	1.73183	0.000140508	0.82781	0.938409	1.53936	1.5039	0.000196597	1.09679	1.21728	1.9611	1.99432
Magnetococcus.marinus	0.000405133	0.000346351	0.000453424	0.00041765	0.000405133	0.575247	0.0451272	6.3693e-09	Not selected	Not selected	Not selected	Not selected	0.000303852	0.969909	1.11307	1.39116	1.30611	0.000260463	0.874059	0.998123	1.25468	1.13087	0.000354468	1.07627	1.24126	1.54249	1.5085
Magnetospirillum.magneticum	0.000302895	0.000233576	0.000346023	0.000331476	0.000302895	0.512729	0.0704341	3.23696e-10	Not selected	Not selected	Not selected	Not selected	0.000199853	0.962245	1.11074	1.60237	1.58303	0.000167783	0.859538	0.981498	1.41755	1.35517	0.000238052	1.07722	1.257	1.81129	1.84921
Mahella.australiensis	0.000872534	0.000644895	0.00104562	0.000934934	0.000872534	0.316248	0.123762	1.44328e-17	Not selected	Not selected	Not selected	Not selected	0.000593368	0.929837	1.11517	1.65154	1.49572	0.000508013	0.803948	0.963454	1.49477	1.29653	0.000693065	1.07544	1.29077	1.82474	1.72552
Mannheimia.succiniciproducens	0.000164765	0.000132406	0.000172625	0.000190381	0.000164765	0.255709	0.843598	5.32429e-19	Not selected	Not selected	Not selected	Not selected	0.000129477	0.950985	0.991725	1.31517	1.51873	0.000116617	0.861848	0.909042	1.22438	1.39173	0.000143754	1.04934	1.08193	1.41269	1.65731
Maricaulis.maris	0.000190981	0.000141485	0.000220379	0.000212786	0.000190981	0.707233	0.150644	4.29739e-15	Not selected	Not selected	Not selected	Not selected	0.000121364	0.977583	1.08976	1.67193	1.67041	0.000102845	0.870474	0.960761	1.50084	1.44511	0.000143219	1.09787	1.23609	1.86253	1.93083
Marinithermus.hydrothermalis	0.000120416	8.67349e-05	0.000136913	0.000138762	0.000120416	0.553891	0.0505015	7.34697e-12	Not selected	Not selected	Not selected	Not selected	7.31282e-05	0.961869	1.13517	1.70425	1.78058	6.06134e-05	0.848422	0.989129	1.49739	1.51751	8.8227e-05	1.09049	1.30276	1.93969	2.08925
Marinitoga.piezophila	0.000239608	0.000176571	0.000280181	0.000264245	0.000239608	0.308884	0.133822	5.02064e-11	Not selected	Not selected	Not selected	Not selected	0.000157135	0.927464	1.11555	1.64681	1.59695	0.00012943	0.796613	0.970242	1.45019	1.35186	0.000190771	1.07981	1.28263	1.8701	1.88648
Marinobacter.adhaerens	0.000234434	0.000187333	0.000259282	0.000258311	0.000234434	0.177466	0.225919	4.23643e-15	Not selected	Not selected	Not selected	Not selected	0.000170636	0.931859	1.06213	1.44419	1.50003	0.000149224	0.83533	0.965477	1.33387	1.33189	0.000195121	1.03954	1.16846	1.56364	1.6894
Marinobacter.aquaeolei	8.09944e-05	5.15013e-05	9.11558e-05	0.000101343	8.09944e-05	0.369279	0.32893	8.12133e-19	Not selected	Not selected	Not selected	Not selected	4.50356e-05	0.93955	1.06679	1.88528	2.19669	3.70897e-05	0.817086	0.940512	1.65868	1.86753	5.46838e-05	1.08037	1.21002	2.14284	2.58386
Marinobacter.hydrocarbonoclasticus	0.000180054	0.000124275	0.000203104	0.000214707	0.000180054	0.287751	0.146559	2.35973e-20	Not selected	Not selected	Not selected	Not selected	0.000110375	0.938332	1.08778	1.70177	1.87828	9.46957e-05	0.826481	0.977935	1.5332	1.64374	0.000128649	1.06532	1.20997	1.88887	2.1463
Marinomonas.mediterranea	0.000382208	0.000282787	0.000420495	0.000446771	0.000382208	0.194106	0.151215	1.11629e-11	Not selected	Not selected	Not selected	Not selected	0.000251607	0.90971	1.10737	1.55044	1.71981	0.000208774	0.785186	0.966599	1.37592	1.48188	0.000303228	1.05398	1.26865	1.7471	1.99594
Marinomonas.posidonica	0.000179341	0.000134329	0.000205641	0.000199606	0.000179341	0.259379	0.208767	9.7077e-13	Not selected	Not selected	Not selected	Not selected	0.000117319	0.92933	1.08	1.63494	1.66351	9.78996e-05	0.816251	0.961258	1.45878	1.43308	0.000140589	1.05807	1.2134	1.83239	1.931
Marivirga.tractuosa	0.00037562	0.000216966	0.000427448	0.000487919	0.00037562	0.192504	0.41521	1.84584e-18	Not selected	Not selected	Not selected	Not selected	0.000200534	0.886149	1.07527	2.01151	2.41592	0.000158592	0.732951	0.913974	1.71513	2.01978	0.000253569	1.07137	1.26504	2.35911	2.88977
Megasphaera.elsdenii	0.0343498	0.00152908	0.00228962	0.100363	0.0343498	0.00900799	0.5875	2.27338e-106	Not selected	Not selected	Not selected	Not selected	0.000991957	2.07151	0.839259	1.55299	89.5829	0.000632273	1.21795	0.442128	1.33038	62.4521	0.00155626	3.52325	1.5931	1.81284	128.5
Meiothermus.ruber	0.000184712	0.000150555	0.000210956	0.000193801	0.000184712	0.446598	0.129289	3.09033e-08	Not selected	Not selected	Not selected	Not selected	0.000129238	0.952449	1.0994	1.52537	1.44401	0.000106655	0.842347	0.966247	1.34361	1.23504	0.000156604	1.07694	1.2509	1.73171	1.68832
Meiothermus.silvanus	0.000183425	0.00013231	0.00021497	0.000204759	0.000183425	0.467545	0.209637	3.46579e-14	Not selected	Not selected	Not selected	Not selected	0.000114742	0.954879	1.08037	1.73394	1.72565	9.59548e-05	0.84217	0.95828	1.53671	1.47929	0.000137208	1.08267	1.21801	1.9565	2.01303
Melioribacter.roseus	0.000354041	0.000230659	0.000403815	0.000431905	0.000354041	0.152238	0.204969	1.42713e-15	Not selected	Not selected	Not selected	Not selected	0.000209355	0.889454	1.10539	1.79876	2.00844	0.000169366	0.752185	0.957219	1.56632	1.71376	0.000258786	1.05177	1.27649	2.06569	2.35379
Melissococcus.plutonius	0.000340279	0.000204709	0.000374483	0.000446319	0.000340279	0.898495	0.931025	3.29061e-17	Not selected	Not selected	Not selected	Not selected	0.000196954	0.988363	1.00822	1.85702	2.24868	0.000165481	0.844466	0.869936	1.61279	1.92771	0.000234413	1.15678	1.16848	2.13824	2.62311
Mesoplasma.florum	0.000194008	0.000140908	0.000224035	0.000218913	0.000194008	0.907585	0.00960454	5.28598e-09	Not selected	Not selected	Not selected	Not selected	0.000122055	1.00737	1.18443	1.60795	1.59043	0.0001002	0.87328	1.02553	1.3829	1.34074	0.000148676	1.16205	1.36796	1.86961	1.88661
Mesorhizobium.ciceri	0.000148101	0.000104624	0.000175591	0.000165587	0.000148101	0.77971	0.0895745	1.69881e-14	Not selected	Not selected	Not selected	Not selected	8.85306e-05	0.984404	1.09911	1.83826	1.78453	7.42264e-05	0.882981	0.980082	1.6067	1.51367	0.000105591	1.09748	1.2326	2.10319	2.10385
Mesorhizobium.loti	0.000269008	0.000204392	0.000305816	0.000299045	0.000269008	0.551926	0.143549	5.83511e-12	Not selected	Not selected	Not selected	Not selected	0.000176566	0.965776	1.08671	1.6038	1.62285	0.000150356	0.863812	0.97118	1.4312	1.41189	0.000207345	1.07978	1.21598	1.79721	1.86532
Mesorhizobium.opportunistum	0.000156703	0.000110027	0.000182219	0.000179473	0.000156703	0.382813	0.182735	1.69746e-17	Not selected	Not selected	Not selected	Not selected	9.44483e-05	0.953965	1.0729	1.80926	1.85571	8.08819e-05	0.860144	0.96465	1.61024	1.59895	0.00011029	1.05802	1.1933	2.03289	2.15369
Mesotoga.prima	0.000297216	0.000228478	0.000339877	0.000325662	0.000297216	0.368147	0.112459	7.82084e-12	Not selected	Not selected	Not selected	Not selected	0.000205302	0.947125	1.09805	1.5339	1.51536	0.000175131	0.839987	0.975365	1.38338	1.32335	0.00024067	1.06793	1.23616	1.70079	1.73522
Metallosphaera.cuprina	9.41198e-05	6.31616e-05	0.000104162	0.000116103	9.41198e-05	0.189929	0.620933	7.37477e-27	Not selected	Not selected	Not selected	Not selected	6.00264e-05	0.906769	1.03616	1.66609	1.92352	5.19176e-05	0.781072	0.908355	1.50877	1.71101	6.94017e-05	1.05269	1.18194	1.83981	2.16242
Metallosphaera.sedula	8.7901e-05	6.13859e-05	0.00010084	0.000102392	8.7901e-05	0.213324	0.138203	4.14981e-17	Not selected	Not selected	Not selected	Not selected	5.42172e-05	0.927743	1.09025	1.74669	1.84643	4.57511e-05	0.819536	0.969295	1.56312	1.57479	6.425e-05	1.05024	1.22631	1.95182	2.16493
Methanobrevibacter.ruminantium	0.000321307	0.000258573	0.000367922	0.000339589	0.000321307	0.297237	0.145824	1.14009e-06	Not selected	Not selected	Not selected	Not selected	0.00023311	0.929297	1.10584	1.49188	1.40179	0.000193741	0.810834	0.961587	1.3034	1.18382	0.000280479	1.06507	1.27173	1.7076	1.65989
Methanobrevibacter.smithii	0.0002489	0.000209874	0.000285747	0.000252424	0.0002489	0.233237	0.119046	1.36884e-06	Not selected	Not selected	Not selected	Not selected	0.000192637	0.918511	1.115	1.39809	1.25663	0.000161444	0.799691	0.97435	1.23526	1.07164	0.000229856	1.05499	1.27595	1.58239	1.47354
Methanocaldococcus.fervens	3.70988e-05	2.47903e-05	4.31576e-05	4.37729e-05	3.70988e-05	0.379862	0.442412	2.44589e-14	Not selected	Not selected	Not selected	Not selected	2.25551e-05	0.936322	1.05834	1.78945	1.89915	1.87052e-05	0.801023	0.924043	1.5531	1.62826	2.71975e-05	1.09447	1.21215	2.06177	2.21512
Methanocaldococcus.infernus	6.35431e-05	4.00897e-05	7.44963e-05	7.68521e-05	6.35431e-05	0.256247	0.636849	3.5967e-17	Not selected	Not selected	Not selected	Not selected	3.70606e-05	0.911109	1.03782	1.93466	2.0698	3.02478e-05	0.766849	0.898345	1.69648	1.74799	4.54078e-05	1.08251	1.19895	2.20629	2.45085
Methanocaldococcus.jannaschii	7.53359e-05	4.49976e-05	8.04743e-05	0.000101582	7.53359e-05	0.0806866	0.0879005	1.46795e-17	Not selected	Not selected	Not selected	Not selected	4.25368e-05	0.831573	1.19269	1.7442	2.299	3.48839e-05	0.672965	0.988682	1.51794	1.92864	5.18685e-05	1.02756	1.4388	2.00418	2.74048
Methanocaldococcus.vulcanius	5.62167e-05	3.3768e-05	6.4226e-05	7.143e-05	5.62167e-05	0.359577	0.397259	6.12836e-22	Not selected	Not selected	Not selected	Not selected	3.07717e-05	0.925743	1.07157	1.93209	2.25668	2.50891e-05	0.77893	0.920813	1.69177	1.92868	3.77415e-05	1.10023	1.247	2.20655	2.64045
Methanocella.arvoryzae	0.000208316	0.000155057	0.000237797	0.00023393	0.000208316	0.256734	0.127486	2.13189e-11	Not selected	Not selected	Not selected	Not selected	0.000137936	0.937839	1.08814	1.61652	1.6527	0.000117036	0.840151	0.971332	1.43439	1.4246	0.000162567	1.04689	1.21901	1.82177	1.91731
Methanocella.conradii	0.000170734	0.000115066	0.000205031	0.000194026	0.000170734	0.978546	0.592626	3.41931e-13	Not selected	Not selected	Not selected	Not selected	0.000105077	0.998427	1.03172	1.8616	1.78822	8.94624e-05	0.885739	0.920926	1.59611	1.54165	0.000123417	1.12545	1.15584	2.17125	2.07424
Methanocella.paludicola	0.000170956	0.0001237	0.000192092	0.000198705	0.000170956	0.235129	0.375142	1.72132e-14	Not selected	Not selected	Not selected	Not selected	0.000110602	0.923622	1.05832	1.6391	1.78473	9.31071e-05	0.808966	0.936001	1.46735	1.53209	0.000131385	1.05453	1.19661	1.83096	2.07903
Methanococcoides.burtonii	0.000169475	0.000116687	0.000197878	0.000195682	0.000169475	0.179078	0.257061	2.67797e-14	Not selected	Not selected	Not selected	Not selected	0.000104342	0.910132	1.07839	1.78273	1.84512	8.58954e-05	0.79157	0.955048	1.56467	1.57055	0.000126749	1.04645	1.21766	2.03117	2.1677
Methanococcus.aeolicus	8.70656e-05	7.7812e-05	9.4441e-05	8.9263e-05	8.70656e-05	0.0371761	0.0770339	7.75765e-09	Not selected	Not selected	Not selected	Not selected	7.54135e-05	0.897971	1.09371	1.21951	1.15921	6.76326e-05	0.807291	0.995662	1.15111	1.05486	8.40895e-05	0.998836	1.20142	1.29198	1.27389
Methanococcus.maripaludis	0.000229047	0.000155889	0.000267366	0.000266409	0.000229047	0.148467	0.267341	8.42209e-14	Not selected	Not selected	Not selected	Not selected	0.000143144	0.898074	1.08211	1.76521	1.83607	0.000118661	0.774319	0.948381	1.54791	1.55343	0.000172678	1.04161	1.2347	2.01301	2.17014
Methanococcus.vannielii	8.62535e-05	6.4668e-05	0.0001025	9.23366e-05	8.62535e-05	0.182289	0.233851	7.68729e-26	Not selected	Not selected	Not selected	Not selected	6.17847e-05	0.92657	1.06798	1.61133	1.47182	5.54725e-05	0.816858	0.963071	1.49377	1.32508	6.88152e-05	1.05102	1.18432	1.73814	1.6348
Methanococcus.voltae	7.37549e-05	5.31952e-05	8.2582e-05	8.61963e-05	7.37549e-05	0.0879947	0.138848	1.10579e-10	Not selected	Not selected	Not selected	Not selected	5.06441e-05	0.898891	1.09747	1.54218	1.67362	4.31345e-05	0.793305	0.975801	1.36329	1.43847	5.94612e-05	1.01853	1.23431	1.74455	1.94721
Methanocorpusculum.labreanum	0.000244871	0.000181711	0.000290933	0.000264147	0.000244871	0.247352	0.147519	1.01139e-10	Not selected	Not selected	Not selected	Not selected	0.000162387	0.920096	1.10747	1.69382	1.56457	0.000133671	0.799573	0.954973	1.48422	1.33287	0.000197272	1.05879	1.28431	1.93301	1.83654
Methanoculleus.bourgensis	0.000181208	0.000132964	0.000194572	0.000217751	0.000181208	0.479162	0.194969	5.0683e-14	Not selected	Not selected	Not selected	Not selected	0.000116743	0.950129	1.09446	1.55366	1.77189	9.77007e-05	0.823396	0.954703	1.38893	1.55731	0.000139496	1.09637	1.25468	1.73792	2.01604
Methanoculleus.marisnigri	0.000126954	8.38952e-05	0.000148055	0.000150397	0.000126954	0.622624	0.0870198	2.04254e-17	Not selected	Not selected	Not selected	Not selected	7.26732e-05	0.970601	1.1082	1.86304	1.95303	6.10243e-05	0.865267	0.973387	1.64568	1.6863	8.65458e-05	1.08876	1.26169	2.1091	2.26195
Methanohalobium.evestigatum	0.000110473	7.87006e-05	0.000129235	0.00012458	0.000110473	0.206275	0.216487	1.07468e-11	Not selected	Not selected	Not selected	Not selected	7.1134e-05	0.921436	1.08103	1.74151	1.72828	5.90477e-05	0.809412	0.94893	1.5202	1.48661	8.56941e-05	1.04896	1.23152	1.99503	2.00924
Methanohalophilus.mahii	0.000129358	9.24211e-05	0.000153121	0.000143806	0.000129358	0.240942	0.256723	7.69901e-12	Not selected	Not selected	Not selected	Not selected	8.33405e-05	0.923279	1.07756	1.73954	1.69216	6.91244e-05	0.804267	0.948084	1.52027	1.43276	0.00010048	1.0599	1.22471	1.99044	1.99853
Methanoplanus.petrolearius	0.000232801	0.00018741	0.000264813	0.000247745	0.000232801	0.160572	0.205795	1.66731e-07	Not selected	Not selected	Not selected	Not selected	0.000172328	0.911359	1.08469	1.47403	1.41297	0.000146687	0.800935	0.958025	1.30394	1.21116	0.00020245	1.03701	1.22809	1.6663	1.64842
Methanopyrus.kandleri	0.000113076	9.65792e-05	0.00012392	0.000119298	0.000113076	0.41909	0.0625476	0.000162449	Not selected	Not selected	Not selected	Not selected	8.41983e-05	0.956364	1.10643	1.38798	1.36491	7.19125e-05	0.862119	0.991633	1.20883	1.15855	9.85832e-05	1.06091	1.23452	1.59368	1.60803
Methanoregula.boonei	0.000178044	0.0001209	0.000210853	0.000204349	0.000178044	0.387617	0.114487	4.50068e-20	Not selected	Not selected	Not selected	Not selected	0.000105658	0.944964	1.1042	1.8405	1.84863	8.84711e-05	0.830421	0.967171	1.64462	1.58835	0.000126183	1.07531	1.26064	2.05972	2.15157
Methanosaeta.concilii	0.000184067	0.000142623	0.0002086	0.000202406	0.000184067	0.443398	0.13054	2.1707e-09	Not selected	Not selected	Not selected	Not selected	0.000124147	0.953451	1.09736	1.55739	1.56718	0.000103614	0.844348	0.964021	1.37879	1.34728	0.00014875	1.07665	1.24913	1.75913	1.82297
Methanosaeta.harundinacea	0.000140967	0.000104512	0.00016311	0.000156535	0.000140967	0.310175	0.101607	1.69897e-12	Not selected	Not selected	Not selected	Not selected	9.25774e-05	0.939881	1.10199	1.65078	1.63541	7.85907e-05	0.836265	0.973576	1.46997	1.4155	0.000109053	1.05633	1.24733	1.85382	1.88947
Methanosaeta.thermophila	0.000216204	0.000178948	0.00023686	0.000234088	0.000216204	0.491327	0.0126186	8.44221e-09	Not selected	Not selected	Not selected	Not selected	0.000142438	0.95835	1.17104	1.52437	1.52153	0.000121033	0.851486	1.02698	1.35036	1.30095	0.000167629	1.07863	1.33531	1.72081	1.77951
Methanosalsum.zhilinae	0.000164099	0.000118458	0.000191535	0.000183878	0.000164099	0.358766	0.779297	6.92386e-11	Not selected	Not selected	Not selected	Not selected	0.000111103	0.949563	1.01558	1.69998	1.665	9.4485e-05	0.849523	0.907134	1.48666	1.44297	0.000130643	1.06138	1.13699	1.9439	1.92119
Methanosarcina.acetivorans	0.000279521	0.000191995	0.000320695	0.00032889	0.000279521	0.272271	0.201663	1.13894e-14	Not selected	Not selected	Not selected	Not selected	0.000169722	0.927638	1.0887	1.76901	1.87922	0.000140379	0.805701	0.961017	1.55719	1.6145	0.000205199	1.06803	1.23335	2.00964	2.18735
Methanosarcina.barkeri	0.000204012	0.000151296	0.000232019	0.000230537	0.000204012	0.311592	0.120585	1.20482e-19	Not selected	Not selected	Not selected	Not selected	0.000137975	0.942497	1.09355	1.5653	1.59159	0.000120672	0.830916	0.984	1.44017	1.413	0.00015776	1.06906	1.21529	1.70129	1.79276
Methanosarcina.mazei	0.000184416	0.000154055	0.00020414	0.000196099	0.000184416	0.205851	0.175129	8.54109e-07	Not selected	Not selected	Not selected	Not selected	0.00014034	0.925309	1.08378	1.38683	1.3568	0.00011925	0.81889	0.961257	1.2472	1.19899	0.00016516	1.04556	1.22193	1.54209	1.53537
Methanosphaera.stadtmanae	0.000172328	0.000126661	0.000200836	0.000191061	0.000172328	0.211889	0.135933	8.52617e-15	Not selected	Not selected	Not selected	Not selected	0.000117173	0.923676	1.09851	1.61512	1.56432	0.000100543	0.808713	0.960537	1.45834	1.3675	0.000136555	1.05498	1.25629	1.78877	1.78947
Methanosphaerula.palustris	0.000217672	0.000178958	0.000241491	0.000233901	0.000217672	0.454024	0.203785	1.67691e-06	Not selected	Not selected	Not selected	Not selected	0.000160511	0.959679	1.07011	1.43056	1.42643	0.000137077	0.863243	0.962657	1.26844	1.23434	0.000187952	1.06689	1.18955	1.61339	1.64841
Methanospirillum.hungatei	0.000306699	0.000226669	0.000353246	0.000342941	0.000306699	0.353611	0.120691	5.05372e-18	Not selected	Not selected	Not selected	Not selected	0.000206152	0.951729	1.08289	1.61067	1.60072	0.000179677	0.860307	0.970221	1.46799	1.43241	0.000236528	1.05287	1.20865	1.76721	1.78879
Methanothermobacter.marburgensis	5.51077e-05	4.01621e-05	6.25089e-05	6.31676e-05	5.51077e-05	0.130233	0.119598	4.85531e-13	Not selected	Not selected	Not selected	Not selected	3.60708e-05	0.916527	1.09107	1.66452	1.73522	3.08525e-05	0.812953	0.969425	1.48114	1.48218	4.21718e-05	1.0333	1.22798	1.87061	2.03146
Methanothermobacter.thermautotrophicus	6.97821e-05	5.20886e-05	8.09479e-05	7.69198e-05	6.97821e-05	0.521437	0.332133	1.91619e-17	Not selected	Not selected	Not selected	Not selected	4.62942e-05	0.963126	1.05761	1.64463	1.61296	3.93881e-05	0.850762	0.919156	1.49396	1.4053	5.44112e-05	1.09033	1.21693	1.81049	1.85131
Methanothermococcus.okinawensis	7.45435e-05	4.9215e-05	8.55663e-05	8.97224e-05	7.45435e-05	0.204224	0.384557	9.05159e-17	Not selected	Not selected	Not selected	Not selected	4.55588e-05	0.913331	1.06159	1.76873	1.93905	3.83426e-05	0.793932	0.936843	1.54869	1.67176	5.4133e-05	1.05069	1.20294	2.02004	2.24909
Methanothermus.fervidus	7.87066e-05	6.05993e-05	8.79042e-05	8.82405e-05	7.87066e-05	0.171893	0.170414	2.78918e-11	Not selected	Not selected	Not selected	Not selected	5.56513e-05	0.914843	1.08929	1.50135	1.5542	4.70124e-05	0.805168	0.973182	1.35334	1.34913	6.58777e-05	1.03946	1.21926	1.66555	1.79045
Methanotorris.igneus	7.02195e-05	4.53878e-05	7.86538e-05	8.74732e-05	7.02195e-05	0.174816	0.535984	2.97519e-19	Not selected	Not selected	Not selected	Not selected	4.24909e-05	0.909191	1.04333	1.75433	2.07294	3.57736e-05	0.786076	0.918185	1.53929	1.78648	5.04695e-05	1.05159	1.18552	1.99941	2.40532
Methylacidiphilum.infernorum	0.000286175	0.00021118	0.000332131	0.0003178	0.000286175	0.123061	0.431421	1.34416e-09	Not selected	Not selected	Not selected	Not selected	0.000195278	0.894515	1.05624	1.64072	1.64891	0.000158316	0.769662	0.918041	1.43791	1.39511	0.000240869	1.03962	1.21525	1.87213	1.94887
Methylibium.petroleiphilum	0.000288465	0.00024284	0.00032561	0.000298519	0.000288465	0.419198	0.0710253	1.69661e-07	Not selected	Not selected	Not selected	Not selected	0.000202935	0.945575	1.13316	1.48657	1.39858	0.000165338	0.826425	0.979547	1.30577	1.17399	0.000249082	1.0819	1.31086	1.6924	1.66614
Methylobacillus.flagellatus	0.000161659	0.000111135	0.00018411	0.000191474	0.000161659	0.259631	0.267344	7.48155e-20	Not selected	Not selected	Not selected	Not selected	9.86964e-05	0.933403	1.06646	1.74455	1.8982	8.36317e-05	0.823125	0.957711	1.56007	1.66388	0.000116475	1.05845	1.18756	1.95085	2.16554
Methylobacterium.chloromethanicum	6.97434e-05	5.89646e-05	7.92245e-05	7.14128e-05	6.97434e-05	0.752918	0.104656	4.11795e-08	Not selected	Not selected	Not selected	Not selected	4.9512e-05	0.980585	1.10621	1.50098	1.36369	4.26966e-05	0.866327	0.980631	1.32393	1.16425	5.74152e-05	1.10991	1.24786	1.70172	1.59728
Methylobacterium.extorquens	0.000345581	0.000284701	0.000386024	0.000368116	0.000345581	0.762041	0.0912567	4.25585e-07	Not selected	Not selected	Not selected	Not selected	0.000241746	0.982542	1.10261	1.48962	1.44347	0.000205318	0.878473	0.97864	1.31268	1.23686	0.000284638	1.09894	1.24229	1.69041	1.68458
Methylobacterium.nodulans	0.000372965	0.000304824	0.000431133	0.000385287	0.000372965	0.589044	0.0942171	1.8887e-08	Not selected	Not selected	Not selected	Not selected	0.000259307	0.966956	1.10813	1.55109	1.41519	0.000217141	0.858243	0.976807	1.3627	1.20534	0.000309661	1.08944	1.2571	1.76552	1.66157
Methylobacterium.populi	0.000147875	0.000102798	0.000181687	0.000160694	0.000147875	0.832456	0.100613	1.24082e-16	Not selected	Not selected	Not selected	Not selected	8.63445e-05	0.987405	1.09999	1.94949	1.77598	7.33088e-05	0.88016	0.981644	1.70468	1.51349	0.000101698	1.10772	1.23261	2.22945	2.08399
Methylobacterium.radiotolerans	0.000390335	0.000307932	0.00042302	0.000442893	0.000390335	0.788626	0.0234702	1.79593e-11	Not selected	Not selected	Not selected	Not selected	0.000256771	0.98418	1.14568	1.47108	1.59442	0.00021614	0.87454	1.00815	1.32992	1.37822	0.000305039	1.10757	1.30199	1.62723	1.84453
Methylocella.silvestris	0.0002238	0.000174075	0.000249513	0.000249527	0.0002238	0.294599	0.0947598	1.12006e-11	Not selected	Not selected	Not selected	Not selected	0.000150218	0.939002	1.1018	1.54812	1.59951	0.000127658	0.836788	0.98297	1.39093	1.40203	0.000176764	1.0537	1.235	1.72307	1.8248
Methylococcus.capsulatus	0.000250346	0.000186044	0.000281282	0.000285929	0.000250346	0.408296	0.174226	8.13027e-11	Not selected	Not selected	Not selected	Not selected	0.0001613	0.9489	1.08778	1.60834	1.70955	0.000135394	0.839959	0.959203	1.42479	1.46769	0.000192163	1.07197	1.23359	1.81553	1.99125
Methylomicrobium.alcaliphilum	0.00030457	0.000244064	0.000334269	0.000337464	0.00030457	0.227923	0.23761	1.76537e-08	Not selected	Not selected	Not selected	Not selected	0.000220086	0.928527	1.07212	1.44134	1.50507	0.000186065	0.824369	0.952692	1.29291	1.31429	0.000260328	1.04584	1.20652	1.60681	1.72354
Methylomonas.methanica	0.000359079	0.000261784	0.000406699	0.000412107	0.000359079	0.195935	0.203844	2.44618e-14	Not selected	Not selected	Not selected	Not selected	0.000235992	0.920532	1.0818	1.61619	1.70509	0.000199144	0.809327	0.964187	1.44789	1.4857	0.00027966	1.04702	1.21377	1.80406	1.95687
Methylotenera.mobilis	0.000124627	8.93232e-05	0.000140477	0.000145297	0.000124627	0.283193	0.112767	5.71347e-15	Not selected	Not selected	Not selected	Not selected	7.87154e-05	0.928986	1.11096	1.64632	1.76501	6.53506e-05	0.806102	0.977045	1.47065	1.53401	9.48133e-05	1.0706	1.26323	1.84298	2.0308
Methylotenera.versatilis	0.000136852	9.55152e-05	0.000155926	0.00016054	0.000136852	0.243023	0.385938	3.66682e-17	Not selected	Not selected	Not selected	Not selected	8.58955e-05	0.92266	1.05798	1.70931	1.84682	7.14924e-05	0.799287	0.938716	1.52747	1.59778	0.0001032	1.06508	1.1924	1.9128	2.13467
Methylovorus.glucosetrophus	5.39338e-05	4.05558e-05	5.9896e-05	6.18107e-05	5.39338e-05	0.243933	0.081286	3.67474e-14	Not selected	Not selected	Not selected	Not selected	3.50835e-05	0.929368	1.11166	1.58366	1.69741	3.00481e-05	0.819111	0.994936	1.42808	1.47419	4.09628e-05	1.05447	1.24207	1.75618	1.95443
Micavibrio.aeruginosavorus	0.000156528	0.000132318	0.000176487	0.000161615	0.000156528	0.224693	0.119508	3.27265e-06	Not selected	Not selected	Not selected	Not selected	0.000114718	0.917804	1.11375	1.4561	1.36767	9.33541e-05	0.801248	0.964387	1.27189	1.15276	0.000140971	1.05131	1.28625	1.66698	1.62264
Microbacterium.testaceum	0.000219699	0.00018153	0.000243116	0.000235769	0.000219699	0.911913	0.0460496	2.20724e-06	Not selected	Not selected	Not selected	Not selected	0.000154162	0.993862	1.11676	1.45063	1.42654	0.000131418	0.893654	0.997086	1.2804	1.23304	0.000180841	1.10531	1.2508	1.6435	1.65039
Micrococcus.luteus	0.000150378	0.000110752	0.000174253	0.000167496	0.000150378	0.673044	0.0874051	7.16052e-11	Not selected	Not selected	Not selected	Not selected	9.41127e-05	0.973741	1.11275	1.70114	1.67531	7.90329e-05	0.863002	0.985429	1.48699	1.43181	0.00011207	1.09869	1.25653	1.94613	1.96022
Microcystis.aeruginosa	0.000312026	0.000217154	0.000353133	0.000369064	0.000312026	0.220097	0.209947	1.7617e-15	Not selected	Not selected	Not selected	Not selected	0.000197356	0.925173	1.07908	1.67604	1.83398	0.000166516	0.815478	0.96185	1.49073	1.59045	0.000233909	1.04963	1.21061	1.88439	2.11479
Microlunatus.phosphovorus	0.000391772	0.000307456	0.000458396	0.000412371	0.000391772	0.693767	0.0767765	1.62373e-13	Not selected	Not selected	Not selected	Not selected	0.000269818	0.980921	1.08964	1.60278	1.46318	0.000236624	0.892529	0.988295	1.43782	1.28068	0.000307669	1.07807	1.20138	1.78667	1.67168
Micromonospora.aurantiaca	8.41239e-05	7.32413e-05	9.22525e-05	8.72531e-05	8.41239e-05	0.435494	0.0553095	9.87305e-06	Not selected	Not selected	Not selected	Not selected	6.26524e-05	0.960009	1.1056	1.41658	1.35133	5.49641e-05	0.865763	0.996674	1.24483	1.16101	7.14163e-05	1.06451	1.22642	1.61203	1.57285
Mobiluncus.curtisii	0.000424333	0.000313762	0.000487159	0.00047589	0.000424333	0.648029	0.0783496	1.33756e-10	Not selected	Not selected	Not selected	Not selected	0.00027475	0.971523	1.11623	1.6319	1.61922	0.000231235	0.860629	0.980406	1.44179	1.40217	0.000326454	1.0967	1.27086	1.84708	1.86987
Modestobacter.marinus	0.000316639	0.000264389	0.000352041	0.00033529	0.000316639	0.680614	0.0634036	5.71817e-08	Not selected	Not selected	Not selected	Not selected	0.000223531	0.975921	1.11494	1.45447	1.41961	0.000189811	0.871907	0.988209	1.29995	1.23187	0.00026324	1.09234	1.25792	1.62737	1.63595
Moorella.thermoacetica	0.000330087	0.000246747	0.000386663	0.000359725	0.000330087	0.357472	0.121389	2.64065e-11	Not selected	Not selected	Not selected	Not selected	0.000215487	0.936151	1.11414	1.65392	1.58943	0.000178243	0.813494	0.966465	1.46063	1.34846	0.000260512	1.0773	1.28439	1.8728	1.87345
Moraxella.catarrhalis	0.000129897	8.91758e-05	0.00014431	0.00015761	0.000129897	0.192095	0.439993	1.30371e-15	Not selected	Not selected	Not selected	Not selected	8.25433e-05	0.914146	1.052	1.66747	1.90241	6.83881e-05	0.789319	0.933075	1.47812	1.63888	9.96285e-05	1.05871	1.18607	1.88108	2.20831
Muricauda.ruestringensis	0.000310753	0.000188216	0.000343539	0.000404729	0.000310753	0.237207	0.451097	5.87858e-22	Not selected	Not selected	Not selected	Not selected	0.000175284	0.903334	1.06416	1.8358	2.28761	0.000142771	0.759921	0.914531	1.59665	1.95593	0.000215201	1.07381	1.23827	2.11076	2.67554
Mycobacterium.abscessus	0.000210369	0.000165483	0.000242447	0.000224725	0.000210369	0.510695	0.0884635	2.43654e-14	Not selected	Not selected	Not selected	Not selected	0.000143076	0.964305	1.09717	1.58313	1.50429	0.000122796	0.867517	0.981386	1.43249	1.30886	0.000166705	1.07189	1.22663	1.74961	1.72889
Mycobacterium.africanum	3.46235e-06	3.0907e-06	3.57673e-06	3.73242e-06	3.46235e-06	0.945125	0.733526	0.0561223	Not selected	Not selected	Not selected	Not selected	2.74378e-06	0.992485	1.03813	1.25116	1.31334	2.09391e-06	0.790271	0.836051	1.04762	1.06721	3.59534e-06	1.24644	1.28904	1.49425	1.61623
Mycobacterium.avium	0.000236433	0.000157392	0.000298894	0.000255738	0.000236433	0.789815	0.133643	2.73388e-19	Not selected	Not selected	Not selected	Not selected	0.000131147	0.983626	1.09354	2.10609	1.86004	0.000110586	0.873974	0.977208	1.8363	1.58559	0.000155529	1.10704	1.22372	2.41553	2.182
Mycobacterium.bovis	6.85723e-06	7.41157e-06	7.32171e-06	5.81929e-06	6.85723e-06	0.632198	0.172541	0.000387897	Not selected	Not selected	Not selected	Not selected	5.98479e-06	0.951198	1.15263	1.13843	0.910884	4.53811e-06	0.781118	0.939074	0.951853	0.725367	7.89264e-06	1.15831	1.41474	1.36158	1.14385
Mycobacterium.canettii	1.3228e-05	9.46365e-06	1.5283e-05	1.50673e-05	1.3228e-05	0.865764	0.0946397	3.45609e-13	Not selected	Not selected	Not selected	Not selected	7.86615e-06	0.98869	1.1219	1.76696	1.78496	6.59571e-06	0.868814	0.97172	1.55417	1.51127	9.38129e-06	1.12511	1.29528	2.00888	2.10822
Mycobacterium.chubuense	0.000216869	0.000162619	0.000249037	0.000240822	0.000216869	0.80569	0.0730758	4.04562e-11	Not selected	Not selected	Not selected	Not selected	0.000133648	0.984694	1.11786	1.69841	1.69314	0.000111651	0.873763	0.986059	1.48787	1.43944	0.00015998	1.10971	1.26728	1.93875	1.99155
Mycobacterium.gilvum	0.000225368	0.000184951	0.000254201	0.000238346	0.000225368	0.537848	0.131329	9.24195e-08	Not selected	Not selected	Not selected	Not selected	0.000158957	0.964477	1.09071	1.51336	1.45257	0.000134734	0.862247	0.969437	1.33434	1.24466	0.000187535	1.07883	1.22715	1.71639	1.69521
Mycobacterium.intracellulare	7.96587e-05	6.84114e-05	8.92428e-05	8.17098e-05	7.96587e-05	0.605463	0.0870862	3.08989e-06	Not selected	Not selected	Not selected	Not selected	5.63129e-05	0.968135	1.11214	1.48568	1.38093	4.70422e-05	0.857706	0.980132	1.29734	1.18749	6.74108e-05	1.09278	1.26193	1.70136	1.60589
Mycobacterium.leprae	6.49143e-05	4.58145e-05	7.46829e-05	7.49041e-05	6.49143e-05	0.91562	0.0448217	3.45062e-15	Not selected	Not selected	Not selected	Not selected	3.82037e-05	0.993821	1.1261	1.79036	1.83091	3.27836e-05	0.886717	1.00341	1.5796	1.57122	4.45199e-05	1.11386	1.26381	2.02924	2.13351
Mycobacterium.marinum	0.000116976	9.15325e-05	0.00013488	0.000125392	0.000116976	0.518755	0.224335	5.23909e-17	Not selected	Not selected	Not selected	Not selected	8.19654e-05	0.968992	1.06036	1.57038	1.49236	7.33483e-05	0.881587	0.963031	1.43336	1.33936	9.15948e-05	1.06506	1.16753	1.7205	1.66283
Mycobacterium.massiliense	3.59948e-05	2.60995e-05	4.64447e-05	3.57815e-05	3.59948e-05	0.754067	0.151264	8.61043e-20	Not selected	Not selected	Not selected	Not selected	2.23037e-05	0.980864	1.08896	1.98348	1.53403	1.9581e-05	0.868118	0.971607	1.74973	1.32376	2.54049e-05	1.10825	1.22049	2.24845	1.7777
Mycobacterium.rhodesiae	0.000244065	0.000185163	0.000279285	0.000269777	0.000244065	0.460652	0.199728	3.61318e-11	Not selected	Not selected	Not selected	Not selected	0.000160839	0.95812	1.07502	1.63445	1.63278	0.000136031	0.857553	0.960974	1.44835	1.40652	0.00019017	1.07048	1.20261	1.84447	1.89543
Mycobacterium.smegmatis	0.000342338	0.000266854	0.000403701	0.000359063	0.000342338	0.702456	0.0808913	3.78148e-11	Not selected	Not selected	Not selected	Not selected	0.000227251	0.978114	1.10454	1.65357	1.50018	0.000194552	0.8757	0.986702	1.46102	1.30318	0.000265446	1.09251	1.23644	1.87149	1.72698
Mycobacterium.tuberculosis	0.000270394	0.000203885	0.000320112	0.000289479	0.000270394	0.83996	0.0669471	1.67715e-11	Not selected	Not selected	Not selected	Not selected	0.000166268	0.986675	1.12897	1.76308	1.6288	0.00013869	0.86784	0.990045	1.53285	1.36876	0.000199329	1.12178	1.28738	2.0279	1.93823
Mycobacterium.ulcerans	5.96806e-05	4.83157e-05	7.00672e-05	6.10508e-05	5.96806e-05	0.529383	0.0835601	5.58752e-10	Not selected	Not selected	Not selected	Not selected	4.03396e-05	0.96158	1.11157	1.62678	1.45167	3.39074e-05	0.85187	0.984045	1.42699	1.23536	4.79921e-05	1.08542	1.25561	1.85455	1.70585
Mycobacterium.vanbaalenii	0.000230685	0.000191113	0.000255711	0.000246595	0.000230685	0.67505	0.0799129	1.34294e-06	Not selected	Not selected	Not selected	Not selected	0.000159727	0.973447	1.11796	1.47168	1.45568	0.000132723	0.860437	0.978947	1.29461	1.24272	0.000192226	1.1013	1.27671	1.67297	1.70512
Mycoplasma.agalactiae	3.44335e-05	1.6747e-05	3.98244e-05	4.73389e-05	3.44335e-05	0.246924	0.46257	8.88934e-21	Not selected	Not selected	Not selected	Not selected	1.54549e-05	0.891335	1.07296	2.41597	3.05314	1.1992e-05	0.730939	0.895231	2.01076	2.45623	1.99177e-05	1.08693	1.28597	2.90284	3.79511
Mycoplasma.arthritidis	6.84075e-05	5.2764e-05	7.81932e-05	7.48046e-05	6.84075e-05	0.183608	0.348745	7.38734e-08	Not selected	Not selected	Not selected	Not selected	4.91829e-05	0.908371	1.06854	1.51858	1.48884	4.13853e-05	0.788723	0.931615	1.33579	1.29848	5.84497e-05	1.04617	1.2256	1.7264	1.70711
Mycoplasma.bovis	3.90546e-05	2.82032e-05	4.48503e-05	4.44844e-05	3.90546e-05	0.195835	0.218175	1.02733e-12	Not selected	Not selected	Not selected	Not selected	2.5517e-05	0.908996	1.09326	1.65469	1.70784	2.14493e-05	0.780443	0.950907	1.47437	1.4478	3.03563e-05	1.05872	1.25693	1.85707	2.01458
Mycoplasma.capricolum	2.75128e-05	1.68394e-05	3.12855e-05	3.47816e-05	2.75128e-05	0.236629	0.416253	4.47438e-15	Not selected	Not selected	Not selected	Not selected	1.61214e-05	0.882328	1.08695	1.78828	2.1001	1.27768e-05	0.721822	0.902151	1.53722	1.76325	2.03415e-05	1.07852	1.3096	2.08034	2.50129
Mycoplasma.conjunctivae	8.20885e-05	5.14541e-05	9.33131e-05	0.000102555	8.20885e-05	0.298391	0.664821	1.89217e-16	Not selected	Not selected	Not selected	Not selected	4.76628e-05	0.920386	1.03356	1.85703	2.15806	3.84823e-05	0.781789	0.895826	1.59719	1.82715	5.90334e-05	1.08355	1.19247	2.15913	2.54891
Mycoplasma.crocodyli	8.16091e-05	6.02211e-05	9.53667e-05	8.9977e-05	8.16091e-05	0.733812	0.483747	2.49023e-07	Not selected	Not selected	Not selected	Not selected	5.34905e-05	0.974895	1.05288	1.6935	1.6286	4.36735e-05	0.839266	0.914249	1.43175	1.37682	6.55142e-05	1.13244	1.21254	2.0031	1.92642
Mycoplasma.fermentans	0.000119742	6.46641e-05	0.00013902	0.000157442	0.000119742	0.534811	0.906326	1.38012e-27	Not selected	Not selected	Not selected	Not selected	6.18444e-05	0.957729	0.991991	2.14013	2.5773	5.13842e-05	0.826158	0.871371	1.85826	2.1915	7.4434e-05	1.11025	1.12931	2.46474	3.03102
Mycoplasma.gallisepticum	9.1454e-05	7.13692e-05	0.000106328	9.73577e-05	9.1454e-05	0.519228	0.144729	9.05414e-08	Not selected	Not selected	Not selected	Not selected	6.41168e-05	0.952345	1.11655	1.52754	1.41692	5.2812e-05	0.818076	0.954088	1.3487	1.21441	7.78416e-05	1.10865	1.30668	1.73009	1.6532
Mycoplasma.genitalium	3.45863e-05	2.46448e-05	4.2676e-05	3.67807e-05	3.45863e-05	0.175227	0.0632885	2.19152e-15	Not selected	Not selected	Not selected	Not selected	2.23418e-05	0.919217	1.11832	1.79569	1.58726	1.89987e-05	0.818464	0.985948	1.58966	1.35467	2.6273e-05	1.03237	1.26846	2.02841	1.85979
Mycoplasma.haemocanis	5.33938e-05	4.10897e-05	6.21784e-05	5.73375e-05	5.33938e-05	0.275781	0.22445	3.93989e-07	Not selected	Not selected	Not selected	Not selected	3.75715e-05	0.921045	1.09449	1.55857	1.48111	3.04372e-05	0.78816	0.938953	1.35383	1.26231	4.63782e-05	1.07633	1.2758	1.79428	1.73783
Mycoplasma.haemofelis	8.24657e-05	7.70282e-05	9.01382e-05	8.04182e-05	8.24657e-05	0.127117	0.0785186	0.000323808	Not selected	Not selected	Not selected	Not selected	7.31595e-05	0.934042	1.08176	1.19371	1.07123	6.60591e-05	0.854902	0.982389	1.1069	0.971773	8.10231e-05	1.02051	1.19119	1.28733	1.18086
Mycoplasma.hominis	7.69554e-05	5.59356e-05	8.97376e-05	8.59179e-05	7.69554e-05	0.369752	0.400721	9.87369e-08	Not selected	Not selected	Not selected	Not selected	5.13866e-05	0.930334	1.06816	1.64555	1.62188	4.18037e-05	0.789541	0.921373	1.41167	1.36319	6.31664e-05	1.09623	1.23833	1.91818	1.92966
Mycoplasma.hyopneumoniae	7.86995e-05	5.491e-05	9.16804e-05	9.03284e-05	7.86995e-05	0.371712	0.168609	5.68974e-11	Not selected	Not selected	Not selected	Not selected	5.11503e-05	0.946238	1.08722	1.67825	1.69802	4.36578e-05	0.839117	0.966227	1.46214	1.46854	5.99286e-05	1.06703	1.22337	1.9263	1.96336
Mycoplasma.hyorhinis	8.921e-05	6.08985e-05	0.000104929	0.000102779	8.921e-05	0.183755	0.28445	1.92745e-18	Not selected	Not selected	Not selected	Not selected	5.89555e-05	0.909537	1.07997	1.68816	1.704	5.1187e-05	0.784525	0.941244	1.52553	1.49636	6.79029e-05	1.05447	1.23915	1.86812	1.94047
Mycoplasma.leachii	0.000170831	0.000189143	0.000183092	0.000139627	0.000170831	0.506363	0.703259	2.27493e-05	Not selected	Not selected	Not selected	Not selected	0.000193203	1.05161	0.970986	0.972724	0.727591	0.000170364	0.885702	0.846121	0.855994	0.643809	0.000219104	1.24861	1.11428	1.10537	0.822277
Mycoplasma.mobile	8.24396e-05	6.15306e-05	9.59863e-05	9.05228e-05	8.24396e-05	0.499923	0.468477	2.34282e-10	Not selected	Not selected	Not selected	Not selected	5.83107e-05	0.949508	1.05751	1.56412	1.49565	4.85727e-05	0.810087	0.908957	1.39435	1.29693	7.00011e-05	1.11292	1.23035	1.75456	1.72482
Mycoplasma.mycoides	0.000138212	8.91227e-05	0.000160512	0.000166694	0.000138212	0.371647	0.551607	5.35107e-16	Not selected	Not selected	Not selected	Not selected	8.25026e-05	0.94201	1.03964	1.83929	1.99463	6.83851e-05	0.812299	0.921643	1.59294	1.69837	9.95344e-05	1.09243	1.17275	2.12374	2.34258
Mycoplasma.penetrans	0.000362808	0.000251853	0.000427266	0.000413133	0.000362808	0.361792	0.370308	2.93117e-17	Not selected	Not selected	Not selected	Not selected	0.000237508	0.933906	1.06787	1.72395	1.69033	0.000204346	0.802909	0.933558	1.54719	1.45378	0.000276053	1.08628	1.22151	1.92089	1.96538
Mycoplasma.pneumoniae	6.16894e-05	4.01154e-05	7.07731e-05	7.49236e-05	6.16894e-05	0.311282	0.24444	1.23806e-14	Not selected	Not selected	Not selected	Not selected	3.59333e-05	0.92765	1.08849	1.81392	2.01027	2.94753e-05	0.802471	0.953186	1.57135	1.69427	4.38063e-05	1.07236	1.243	2.09394	2.38521
Mycoplasma.pulmonis	8.37475e-05	6.56526e-05	9.18368e-05	9.43769e-05	8.37475e-05	0.196227	0.282324	4.18271e-08	Not selected	Not selected	Not selected	Not selected	6.00619e-05	0.91942	1.07076	1.46895	1.54419	5.0644e-05	0.806911	0.944496	1.29553	1.34708	7.12311e-05	1.04762	1.2139	1.66559	1.77015
Mycoplasma.putrefaciens	7.17791e-05	4.61044e-05	8.70718e-05	8.30464e-05	7.17791e-05	0.593996	0.478697	8.71039e-15	Not selected	Not selected	Not selected	Not selected	4.24349e-05	0.962475	1.05252	1.94221	1.9023	3.56126e-05	0.821855	0.921001	1.67471	1.62689	5.05643e-05	1.12715	1.20283	2.25243	2.22434
Mycoplasma.suis	6.26679e-05	5.21592e-05	6.97201e-05	6.64869e-05	6.26679e-05	0.585443	0.305833	7.94319e-07	Not selected	Not selected	Not selected	Not selected	4.74977e-05	0.966953	1.06426	1.37795	1.34458	4.07839e-05	0.857382	0.937541	1.24172	1.18051	5.53166e-05	1.09053	1.20812	1.52912	1.53145
Mycoplasma.synoviae	6.32746e-05	4.2772e-05	7.28623e-05	7.48964e-05	6.32746e-05	0.372532	0.286976	1.15942e-21	Not selected	Not selected	Not selected	Not selected	4.02373e-05	0.941998	1.07387	1.67802	1.79322	3.49365e-05	0.818759	0.95279	1.52363	1.57124	4.63424e-05	1.08379	1.21034	1.84804	2.04655
Mycoplasma.wenyonii	7.33818e-05	4.78194e-05	9.09923e-05	8.22153e-05	7.33818e-05	0.319226	0.74009	3.04542e-24	Not selected	Not selected	Not selected	Not selected	4.56327e-05	0.924135	1.02541	1.91513	1.80168	3.91955e-05	0.772196	0.896766	1.71355	1.55757	5.3127e-05	1.10597	1.17251	2.14042	2.08405
Myxococcus.fulvus	0.00027071	0.000196841	0.00031863	0.000299206	0.00027071	0.928668	0.0668567	4.37885e-13	Not selected	Not selected	Not selected	Not selected	0.000162996	0.994527	1.1181	1.79624	1.72747	0.000137524	0.885044	0.98783	1.573	1.47048	0.000193185	1.11755	1.26555	2.05116	2.02937
Myxococcus.xanthus	0.000379757	0.000289573	0.000424966	0.000427843	0.000379757	0.521469	0.131326	2.75582e-10	Not selected	Not selected	Not selected	Not selected	0.000243204	0.96306	1.0909	1.62782	1.69842	0.000204599	0.861605	0.968932	1.4331	1.45795	0.000289093	1.07646	1.22821	1.84899	1.97855
Nakamurella.multipartita	0.000364289	0.000304969	0.000410529	0.000379415	0.000364289	0.623163	0.197329	3.99323e-07	Not selected	Not selected	Not selected	Not selected	0.000265103	0.970161	1.0811	1.46622	1.3783	0.000224536	0.861888	0.957584	1.29762	1.18624	0.000313	1.09204	1.22054	1.65672	1.60145
Nanoarchaeum.equitans	2.92465e-05	1.95914e-05	3.23573e-05	3.61238e-05	2.92465e-05	0.108907	0.475828	8.86468e-14	Not selected	Not selected	Not selected	Not selected	1.81833e-05	0.878161	1.05677	1.70113	2.00498	1.45999e-05	0.739977	0.90216	1.4809	1.69684	2.26462e-05	1.04215	1.23788	1.95411	2.36907
Natranaerobius.thermophilus	0.000449793	0.000321893	0.000531735	0.000500161	0.000449793	0.197176	0.251651	8.61621e-13	Not selected	Not selected	Not selected	Not selected	0.000296426	0.909271	1.08643	1.69586	1.6437	0.00024705	0.781999	0.93883	1.50419	1.41244	0.000355671	1.05726	1.25724	1.91195	1.91282
Natrialba.magadii	0.00017307	0.000128156	0.000207273	0.00018533	0.00017307	0.675766	0.0761165	1.66956e-13	Not selected	Not selected	Not selected	Not selected	0.000108576	0.973998	1.11617	1.76456	1.61273	9.17111e-05	0.863163	0.985677	1.55127	1.37485	0.000128542	1.09906	1.26394	2.00718	1.89177
Natronomonas.pharaonis	0.000118402	9.67109e-05	0.00013745	0.000121794	0.000118402	0.427247	0.0630668	8.13335e-09	Not selected	Not selected	Not selected	Not selected	8.34295e-05	0.954964	1.1133	1.54882	1.39344	7.10995e-05	0.85526	0.987829	1.36399	1.18751	9.78979e-05	1.06629	1.25471	1.75869	1.63508
Nautilia.profundicola	0.000152515	0.00010702	0.000170621	0.000181473	0.000152515	0.264833	0.322637	6.24458e-14	Not selected	Not selected	Not selected	Not selected	9.84649e-05	0.927048	1.06713	1.63817	1.80153	8.22763e-05	0.804841	0.941722	1.44018	1.56735	0.000117839	1.06781	1.20924	1.86339	2.0707
Neisseria.gonorrhoeae	7.18643e-05	5.65924e-05	8.06016e-05	7.89255e-05	7.18643e-05	0.1244	0.247951	1.12689e-08	Not selected	Not selected	Not selected	Not selected	5.07089e-05	0.90256	1.07751	1.50566	1.54956	4.19588e-05	0.788999	0.942197	1.3376	1.32172	6.12837e-05	1.03247	1.23226	1.69484	1.81666
Neisseria.lactamica	3.41184e-05	3.07543e-05	3.60682e-05	3.56488e-05	3.41184e-05	0.115167	0.0336107	0.00066014	Not selected	Not selected	Not selected	Not selected	2.76526e-05	0.904035	1.14071	1.23248	1.21955	2.35987e-05	0.800214	1.0091	1.11681	1.09255	3.24029e-05	1.02133	1.28949	1.36014	1.36132
Neisseria.meningitidis	0.000129953	9.019e-05	0.000147973	0.000153066	0.000129953	0.26674	0.288572	1.01775e-18	Not selected	Not selected	Not selected	Not selected	8.08882e-05	0.923269	1.07635	1.71222	1.84114	6.84972e-05	0.796023	0.946672	1.53577	1.60251	9.55207e-05	1.07085	1.2238	1.90895	2.11531
Neorickettsia.risticii	3.43806e-05	2.65191e-05	3.71103e-05	3.97833e-05	3.43806e-05	0.168151	0.349242	1.06015e-07	Not selected	Not selected	Not selected	Not selected	2.42129e-05	0.901603	1.06956	1.46477	1.63579	1.97911e-05	0.774059	0.931927	1.27675	1.3814	2.96226e-05	1.05016	1.22753	1.68046	1.93703
Neorickettsia.sennetsu	4.30584e-05	3.32634e-05	4.97123e-05	4.65372e-05	4.30584e-05	0.406577	0.367016	5.08013e-15	Not selected	Not selected	Not selected	Not selected	3.05854e-05	0.945486	1.06118	1.53078	1.47724	2.644e-05	0.827868	0.943829	1.38956	1.26789	3.53809e-05	1.07981	1.19312	1.68637	1.72117
Niastella.koreensis	0.00110968	0.000630407	0.00122318	0.00149199	0.00110968	0.26359	0.263142	4.08083e-19	Not selected	Not selected	Not selected	Not selected	0.000570398	0.889809	1.11965	1.9696	2.52434	0.000448397	0.719102	0.928368	1.67421	2.10311	0.000725593	1.10104	1.35035	2.3171	3.02995
Nitratifractor.salsuginis	0.000172969	0.000137464	0.0001979	0.000184768	0.000172969	0.27791	0.141849	1.54199e-07	Not selected	Not selected	Not selected	Not selected	0.000123071	0.939085	1.08613	1.53166	1.46169	0.00010395	0.84107	0.969008	1.34593	1.27571	0.000145709	1.04852	1.21741	1.74302	1.67478
Nitrobacter.hamburgensis	0.000189982	0.000137508	0.000213567	0.000220682	0.000189982	0.44499	0.162226	1.57475e-12	Not selected	Not selected	Not selected	Not selected	0.000120376	0.954622	1.0865	1.64749	1.77669	0.000101326	0.849866	0.959248	1.45884	1.53296	0.000143009	1.07229	1.23064	1.86054	2.05918
Nitrobacter.winogradskyi	0.000146832	0.000104913	0.000170006	0.00016702	0.000146832	0.177227	0.126529	1.21541e-13	Not selected	Not selected	Not selected	Not selected	9.43049e-05	0.920464	1.09494	1.69683	1.72619	7.93686e-05	0.82036	0.967148	1.50566	1.4993	0.000112052	1.03278	1.23962	1.91228	1.98742
Nitrosococcus.halophilus	0.000232354	0.000160886	0.00027349	0.00026515	0.000232354	0.258315	0.0655085	7.07895e-17	Not selected	Not selected	Not selected	Not selected	0.000141115	0.933933	1.11438	1.79814	1.80419	0.000119004	0.829711	0.989988	1.60032	1.56107	0.000167336	1.05125	1.2544	2.02042	2.08518
Nitrosococcus.oceani	0.000137454	0.000102922	0.000154606	0.000156024	0.000137454	0.206819	0.280639	4.41796e-13	Not selected	Not selected	Not selected	Not selected	9.18903e-05	0.924922	1.06598	1.59475	1.68216	7.73106e-05	0.815601	0.953757	1.43438	1.4492	0.00010922	1.0489	1.19142	1.77306	1.95256
Nitrosococcus.watsonii	0.000119877	7.77902e-05	0.000132138	0.000151155	0.000119877	0.291826	0.299227	4.98565e-21	Not selected	Not selected	Not selected	Not selected	6.83845e-05	0.936769	1.06338	1.80994	2.17887	5.78686e-05	0.828763	0.952377	1.60344	1.86539	8.08112e-05	1.05885	1.18733	2.04303	2.54504
Nitrosomonas.europaea	0.000143706	0.000108141	0.000165774	0.000158428	0.000143706	0.428285	0.197942	1.98015e-13	Not selected	Not selected	Not selected	Not selected	9.38698e-05	0.951965	1.07905	1.64556	1.62838	7.8714e-05	0.842634	0.964696	1.47127	1.41156	0.000111944	1.07548	1.20697	1.8405	1.87851
Nitrosomonas.eutropha	0.000126328	8.74615e-05	0.000145211	0.000147652	0.000126328	0.24593	0.289765	1.69201e-12	Not selected	Not selected	Not selected	Not selected	7.8979e-05	0.925741	1.07075	1.74522	1.8307	6.53599e-05	0.812317	0.94369	1.52293	1.56296	9.54359e-05	1.055	1.21492	1.99996	2.14431
Nitrosopumilus.maritimus	0.000104023	6.92748e-05	0.000118194	0.000125799	0.000104023	0.195491	0.211172	4.19469e-14	Not selected	Not selected	Not selected	Not selected	6.23491e-05	0.909919	1.09091	1.76974	1.96702	5.05572e-05	0.780766	0.956871	1.5479	1.66482	7.68912e-05	1.06044	1.24373	2.02338	2.32407
Nitrosospira.multiformis	0.000199021	0.000140166	0.000219062	0.000239864	0.000199021	0.627894	0.179131	5.35464e-14	Not selected	Not selected	Not selected	Not selected	0.000119689	0.970556	1.08296	1.67506	1.92781	9.89996e-05	0.862564	0.961605	1.47373	1.65753	0.000144701	1.09207	1.21963	1.9039	2.24215
Nocardia.cyriacigeorgica	0.000326924	0.000287026	0.000356163	0.000338959	0.000326924	0.934439	0.16222	7.85035e-06	Not selected	Not selected	Not selected	Not selected	0.000258475	0.996985	1.05251	1.32434	1.27246	0.000232587	0.930368	0.977064	1.19671	1.14713	0.000287244	1.06837	1.13378	1.46558	1.41149
Nocardia.farcinica	0.000329301	0.00026677	0.000379021	0.00034427	0.000329301	0.646477	0.0478016	3.2525e-09	Not selected	Not selected	Not selected	Not selected	0.000223418	0.971516	1.13195	1.56487	1.44665	0.000187072	0.862073	0.997627	1.37881	1.2281	0.000266826	1.09485	1.28436	1.77605	1.7041
Nocardiopsis.alba	0.000306211	0.00023334	0.000360639	0.000327168	0.000306211	0.549836	0.0577893	1.17284e-10	Not selected	Not selected	Not selected	Not selected	0.000197662	0.963878	1.12303	1.69919	1.57029	0.000167125	0.85702	0.994297	1.48411	1.33202	0.000233778	1.08406	1.26843	1.94545	1.85118
Nocardiopsis.dassonvillei	0.000290955	0.000233939	0.00032806	0.000312832	0.000290955	0.721946	0.0620595	2.42581e-10	Not selected	Not selected	Not selected	Not selected	0.000197878	0.980055	1.11092	1.53964	1.49883	0.000169848	0.878454	0.992042	1.37696	1.29922	0.000230534	1.09341	1.24404	1.72154	1.72911
Nostoc.punctiforme	0.000511988	0.000374929	0.000580716	0.000585046	0.000511988	0.173254	0.0468304	5.6161e-17	Not selected	Not selected	Not selected	Not selected	0.000337156	0.923063	1.12131	1.59722	1.66464	0.000291037	0.822238	1.00619	1.44982	1.46069	0.000390582	1.03625	1.24959	1.75962	1.89706
Novosphingobium.aromaticivorans	0.000200753	0.000157019	0.000225689	0.00022106	0.000200753	0.602077	0.147159	8.44243e-11	Not selected	Not selected	Not selected	Not selected	0.000134736	0.968288	1.09052	1.54555	1.57428	0.000113723	0.860448	0.962565	1.38529	1.36352	0.000159631	1.08964	1.23549	1.72434	1.81763
Oceanithermus.profundus	0.000148227	0.000114375	0.000172595	0.000158879	0.000148227	0.793993	0.100939	3.47468e-13	Not selected	Not selected	Not selected	Not selected	0.000101627	0.986711	1.0862	1.5878	1.496	8.88574e-05	0.894133	0.982666	1.41949	1.29658	0.000116232	1.08888	1.20064	1.77608	1.72609
Oceanobacillus.iheyensis	0.000391844	0.000271371	0.000463627	0.000444689	0.000391844	0.257911	0.263648	1.73556e-14	Not selected	Not selected	Not selected	Not selected	0.00024889	0.92743	1.07489	1.76126	1.73825	0.000208277	0.80937	0.94875	1.55466	1.50121	0.000297421	1.06271	1.21781	1.99532	2.01272
Ochrobactrum.anthropi	0.000210277	0.000147495	0.000240663	0.000244839	0.000210277	0.267429	0.40015	7.96927e-19	Not selected	Not selected	Not selected	Not selected	0.000133164	0.931884	1.05171	1.71021	1.81523	0.000113688	0.825773	0.94213	1.53448	1.58486	0.000155975	1.05163	1.17405	1.90606	2.07909
Odoribacter.splanchnicus	0.0039638	0.00163606	0.00357606	0.00675956	0.0039638	0.217218	0.0153606	9.7561e-16	Not selected	Not selected	Not selected	Not selected	0.00129424	0.818186	1.44659	2.25334	4.55897	0.000839745	0.593569	1.1086	1.61315	3.23606	0.00199473	1.1278	1.88762	3.14758	6.42269
Oenococcus.oeni	0.000221759	0.000177814	0.000244952	0.000244024	0.000221759	0.768424	0.419423	3.66343e-19	Not selected	Not selected	Not selected	Not selected	0.000169643	0.982245	1.04855	1.38157	1.39687	0.000151987	0.872108	0.928397	1.28999	1.26427	0.000189349	1.10629	1.18425	1.47966	1.54336
Oligotropha.carboxidovorans	0.000185633	0.000139505	0.000211019	0.000207965	0.000185633	0.372801	0.160118	1.4437e-10	Not selected	Not selected	Not selected	Not selected	0.000117815	0.940611	1.09802	1.65274	1.69797	9.69305e-05	0.822662	0.962619	1.45493	1.44702	0.000143199	1.07547	1.25246	1.87744	1.99245
Olsenella.uli	0.00653171	0.00502202	0.00829884	0.00632633	0.00653171	0.789799	0.0869377	2.33946e-08	Not selected	Not selected	Not selected	Not selected	0.00439626	0.975352	1.17168	1.75428	1.31548	0.00368633	0.813939	0.983213	1.48516	1.07103	0.00524291	1.16877	1.39626	2.07216	1.61571
Opitutus.terrae	0.00050727	0.00033947	0.000575623	0.000612504	0.00050727	0.44022	0.147025	2.23665e-17	Not selected	Not selected	Not selected	Not selected	0.000292673	0.949753	1.09826	1.80626	1.99265	0.000244295	0.833139	0.973184	1.59339	1.72021	0.000350631	1.08269	1.2394	2.04756	2.30825
Orientia.tsutsugamushi	0.000111715	8.29122e-05	0.000126657	0.00012657	0.000111715	0.217058	0.222937	1.46974e-09	Not selected	Not selected	Not selected	Not selected	7.44419e-05	0.915485	1.08882	1.59497	1.66051	6.14415e-05	0.791439	0.955167	1.39842	1.41387	9.01932e-05	1.05897	1.24117	1.81915	1.95019
Ornithobacterium.rhinotracheale	0.000444223	0.00023515	0.000488416	0.000616312	0.000444223	0.294351	0.527825	3.83321e-14	Not selected	Not selected	Not selected	Not selected	0.00021628	0.867692	1.08643	2.09711	2.82647	0.00015896	0.659284	0.846707	1.68934	2.22758	0.000294269	1.14198	1.39401	2.60331	3.58637
Oscillibacter.valericigenes	0.00792683	0.00599949	0.00915919	0.00868827	0.00792683	0.596813	0.162455	1.00601e-06	Not selected	Not selected	Not selected	Not selected	0.00514324	0.95025	1.14156	1.64093	1.56803	0.00397547	0.790972	0.94052	1.40118	1.27043	0.00665403	1.1416	1.38557	1.9217	1.93533
Owenweeksia.hongkongensis	0.000356431	0.00024721	0.000396052	0.000429799	0.000356431	0.111247	0.288358	7.12697e-14	Not selected	Not selected	Not selected	Not selected	0.000228091	0.881688	1.08387	1.64898	1.8747	0.000186382	0.746221	0.946061	1.45285	1.60928	0.000279134	1.04175	1.24176	1.87159	2.1839
Paenibacillus.mucilaginosus	0.000958233	0.000679329	0.00111104	0.00109395	0.000958233	0.409216	0.140206	3.23478e-21	Not selected	Not selected	Not selected	Not selected	0.000602734	0.949468	1.09478	1.70458	1.73303	0.000511765	0.832814	0.970642	1.54735	1.51558	0.000709874	1.08246	1.23479	1.87778	1.98169
Paenibacillus.polymyxa	0.000592074	0.000453664	0.000672843	0.000654489	0.000592074	0.287788	0.202167	6.26915e-11	Not selected	Not selected	Not selected	Not selected	0.000410905	0.935276	1.08135	1.54426	1.54486	0.000348828	0.824266	0.965259	1.38126	1.34175	0.000484029	1.06124	1.21141	1.7265	1.7787
Paenibacillus.terrae	0.000355711	0.000256933	0.000412966	0.00040064	0.000355711	0.296879	0.282972	2.77522e-13	Not selected	Not selected	Not selected	Not selected	0.000234588	0.928666	1.07717	1.66224	1.65946	0.00019581	0.801212	0.939714	1.47678	1.43412	0.000281044	1.07639	1.23473	1.87098	1.9202
Paludibacter.propionicigenes	0.00174299	0.000737121	0.00188887	0.00263767	0.00174299	0.307642	0.572463	2.02418e-13	Not selected	Not selected	Not selected	Not selected	0.000665026	0.841494	1.09695	2.61013	3.97311	0.000444027	0.600959	0.805219	1.90492	2.87869	0.00099602	1.1783	1.49438	3.5764	5.48361
Pantoea.ananatis	0.000264465	0.000215011	0.000287878	0.00029221	0.000264465	0.170282	0.243624	1.63937e-10	Not selected	Not selected	Not selected	Not selected	0.000198482	0.931106	1.06014	1.3987	1.469	0.000172797	0.839359	0.961349	1.27909	1.29712	0.000227984	1.03288	1.16907	1.52951	1.66364
Pantoea.vagans	0.000172395	0.000130697	0.000198278	0.000189646	0.000172395	0.219527	0.32875	2.05185e-11	Not selected	Not selected	Not selected	Not selected	0.000115952	0.925269	1.06048	1.63465	1.62665	9.6372e-05	0.816898	0.93832	1.44967	1.4087	0.000139511	1.04802	1.19855	1.84323	1.87833
Parabacteroides.distasonis	0.00897465	0.00407658	0.00937191	0.0136444	0.00897465	0.805974	0.0197808	1.55694e-06	Not selected	Not selected	Not selected	Not selected	0.00311085	0.967849	1.38003	2.4402	3.68366	0.00180633	0.758598	1.07047	1.4512	2.22748	0.00535749	1.23482	1.77912	4.1032	6.09179
Parachlamydia.acanthamoebae	0.000271349	0.000212181	0.000311785	0.00029212	0.000271349	0.262341	0.114853	2.43761e-10	Not selected	Not selected	Not selected	Not selected	0.000190077	0.93597	1.09451	1.54575	1.48862	0.000159516	0.830944	0.966582	1.38117	1.28266	0.000226493	1.05427	1.23937	1.72996	1.72766
Paracoccus.denitrificans	0.000281287	0.000192086	0.000337577	0.000317272	0.000281287	0.48267	0.200895	1.51793e-19	Not selected	Not selected	Not selected	Not selected	0.00016546	0.95805	1.07718	1.90183	1.85557	0.000139236	0.850529	0.96294	1.69001	1.59433	0.000196623	1.07916	1.20497	2.14019	2.15961
Parvibaculum.lavamentivorans	0.000215948	0.000170309	0.000238658	0.000240451	0.000215948	0.307266	0.0942191	8.15441e-13	Not selected	Not selected	Not selected	Not selected	0.000151431	0.940582	1.10199	1.47253	1.5123	0.000130023	0.835551	0.987975	1.34488	1.3453	0.000176364	1.05882	1.22917	1.6123	1.70003
Parvularcula.bermudensis	0.000188233	0.000146228	0.000215141	0.000204778	0.000188233	0.388577	0.0568933	5.81837e-11	Not selected	Not selected	Not selected	Not selected	0.000126433	0.953264	1.10866	1.58188	1.55305	0.000108722	0.85972	0.994257	1.41215	1.35437	0.000147028	1.05699	1.23622	1.772	1.78087
Pasteurella.multocida	0.000155248	0.00010574	0.000173695	0.000188015	0.000155248	0.0688471	0.997174	4.71808e-17	Not selected	Not selected	Not selected	Not selected	0.000103048	0.873229	0.999746	1.6852	1.93658	8.51091e-05	0.750423	0.864257	1.50554	1.6237	0.000124769	1.01613	1.15647	1.8863	2.30976
Pectobacterium.atrosepticum	0.000108502	8.59484e-05	0.00012382	0.000116516	0.000108502	0.184309	0.612674	1.47504e-10	Not selected	Not selected	Not selected	Not selected	7.8898e-05	0.919603	1.03104	1.52903	1.49489	6.64205e-05	0.811829	0.909519	1.3696	1.30466	9.37195e-05	1.04168	1.16879	1.70702	1.71287
Pectobacterium.carotovorum	0.000119499	9.40181e-05	0.000129157	0.000136201	0.000119499	0.326849	0.502883	1.71226e-09	Not selected	Not selected	Not selected	Not selected	8.55196e-05	0.939812	1.04128	1.44506	1.58791	7.23924e-05	0.830099	0.919912	1.29638	1.3807	0.000101027	1.06403	1.17866	1.6108	1.82623
Pectobacterium.wasabiae	0.000120592	8.33221e-05	0.000139222	0.000140519	0.000120592	0.249836	0.447359	7.87971e-15	Not selected	Not selected	Not selected	Not selected	7.31137e-05	0.92654	1.04844	1.82512	1.92571	5.98776e-05	0.810674	0.930836	1.59431	1.64064	8.92758e-05	1.05897	1.18089	2.08935	2.26032
Pediococcus.claussenii	0.000315426	0.000311219	0.000293379	0.000341825	0.000315426	0.639162	0.940162	0.161121	Not selected	Not selected	Not selected	Not selected	0.000311714	1.04622	0.992908	0.929587	1.11456	0.000260274	0.867683	0.819883	0.858745	0.844127	0.00037332	1.2615	1.20245	1.00627	1.47163
Pediococcus.pentosaceus	0.000368884	0.000310678	0.000363569	0.000434413	0.000368884	0.647142	0.944645	5.53815e-06	Not selected	Not selected	Not selected	Not selected	0.000305543	1.04428	1.00649	1.1478	1.43008	0.000257079	0.866516	0.823968	1.08526	1.132	0.000363142	1.25852	1.22943	1.21394	1.80664
Pedobacter.heparinus	0.000653682	0.000334052	0.000726949	0.000911066	0.000653682	0.324282	0.336719	2.35732e-16	Not selected	Not selected	Not selected	Not selected	0.000297494	0.891997	1.11398	2.23781	2.96788	0.000222221	0.706808	0.905243	1.80982	2.36106	0.000398265	1.12571	1.37084	2.76701	3.73067
Pedobacter.saltans	0.000741414	0.000397972	0.000809398	0.00102871	0.000741414	0.272884	0.33788	5.36986e-16	Not selected	Not selected	Not selected	Not selected	0.000362468	0.875083	1.12039	2.05573	2.75846	0.000274105	0.684052	0.897516	1.68531	2.22363	0.000479316	1.11946	1.39862	2.50756	3.42193
Pelagibacterium.halotolerans	0.000238735	0.000176232	0.000272912	0.000269218	0.000238735	0.260673	0.374158	2.11647e-19	Not selected	Not selected	Not selected	Not selected	0.00015724	0.933126	1.05319	1.63501	1.6852	0.000135043	0.82059	0.94874	1.49076	1.47349	0.000183086	1.06109	1.16914	1.79321	1.92733
Pelobacter.carbinolicus	0.000331429	0.000241873	0.000385298	0.000370206	0.000331429	0.282195	0.0903311	3.46718e-11	Not selected	Not selected	Not selected	Not selected	0.000214135	0.931371	1.11709	1.67331	1.64908	0.000178075	0.819276	0.970453	1.47451	1.41008	0.000257499	1.0588	1.28589	1.89891	1.92859
Pelobacter.propionicus	0.00034137	0.00025033	0.000391954	0.000384965	0.00034137	0.204146	0.252232	6.07306e-13	Not selected	Not selected	Not selected	Not selected	0.000225286	0.918698	1.07591	1.64866	1.67588	0.000188552	0.804128	0.951159	1.4684	1.44239	0.000269176	1.04959	1.21702	1.85104	1.94718
Pelodictyon.luteolum	2.27681e-06	1.03658e-06	3.00238e-06	2.83425e-06	2.27681e-06	0.439616	0.361342	3.62158e-05	Not selected	Not selected	Not selected	Not selected	9.35395e-07	1.10364	0.888278	3.20798	3.12782	5.82327e-07	0.873719	0.672024	1.9748	1.99408	1.50253e-06	1.39406	1.17412	5.21122	4.90615
Pelodictyon.phaeoclathratiforme	0.000197169	0.00014569	0.000215643	0.00023195	0.000197169	0.285299	0.269459	8.91196e-13	Not selected	Not selected	Not selected	Not selected	0.000129559	0.926507	1.07763	1.54718	1.73806	0.000107531	0.800821	0.953085	1.37388	1.50651	0.0001561	1.07192	1.21845	1.74235	2.00521
Pelotomaculum.thermopropionicum	0.000365266	0.000288454	0.000419763	0.000390231	0.000365266	0.31412	0.0880065	7.50471e-10	Not selected	Not selected	Not selected	Not selected	0.000257483	0.935751	1.11715	1.51474	1.43762	0.000217151	0.82053	0.974103	1.3571	1.23801	0.000305305	1.06715	1.28121	1.6907	1.66941
Persephonella.marina	0.000149877	0.000104405	0.000180293	0.000166502	0.000149877	0.565561	0.0423366	2.45295e-14	Not selected	Not selected	Not selected	Not selected	9.04862e-05	0.962765	1.14259	1.80247	1.71356	7.53902e-05	0.842491	0.993174	1.58465	1.44726	0.000108605	1.10021	1.31448	2.05023	2.02885
Petrotoga.mobilis	0.000261863	0.00017748	0.000302001	0.000309019	0.000261863	0.223461	0.276417	1.43334e-14	Not selected	Not selected	Not selected	Not selected	0.000162457	0.910649	1.0851	1.73537	1.83591	0.000134806	0.774364	0.94906	1.53087	1.5727	0.000195779	1.07092	1.24064	1.96718	2.14318
Phaeobacter.gallaeciensis	0.000233641	0.000186979	0.00025705	0.000258503	0.000233641	0.454212	0.109072	8.03135e-08	Not selected	Not selected	Not selected	Not selected	0.000161324	0.955294	1.10059	1.48654	1.527	0.000136133	0.850754	0.977023	1.30704	1.33565	0.000191176	1.07268	1.23979	1.6907	1.74577
Phenylobacterium.zucineum	0.000264389	0.000202665	0.000299965	0.000292666	0.000264389	0.2871	0.0663994	8.36255e-10	Not selected	Not selected	Not selected	Not selected	0.000175123	0.942293	1.10535	1.60537	1.61886	0.000147919	0.848096	0.995203	1.41493	1.38706	0.000207331	1.04695	1.22768	1.82143	1.88941
Photobacterium.profundum	0.000389958	0.000270308	0.000418806	0.000484884	0.000389958	0.0126712	0.663127	5.26465e-25	Not selected	Not selected	Not selected	Not selected	0.000273777	0.836186	0.969873	1.59926	1.99426	0.000231225	0.725019	0.830465	1.46594	1.65399	0.00032416	0.964399	1.13268	1.7447	2.40454
Photorhabdus.asymbiotica	0.000335202	0.000244643	0.000363739	0.000400346	0.000335202	0.441362	0.0322043	1.35642e-10	Not selected	Not selected	Not selected	Not selected	0.000212738	0.947814	1.16293	1.5473	1.75626	0.000178077	0.828762	1.01152	1.37001	1.49144	0.000254145	1.08397	1.33699	1.74753	2.0681
Photorhabdus.luminescens	0.000226969	0.000170005	0.000255543	0.000257324	0.000226969	0.0361031	0.838951	2.89091e-14	Not selected	Not selected	Not selected	Not selected	0.000163482	0.89373	1.01051	1.57588	1.6558	0.00014186	0.806453	0.91065	1.41931	1.43886	0.000188399	0.990453	1.12132	1.74971	1.90544
Phycisphaera.mikurensis	0.000315615	0.00025731	0.000365853	0.000325692	0.000315615	0.579512	0.0547156	2.88198e-08	Not selected	Not selected	Not selected	Not selected	0.000217493	0.966138	1.1252	1.5696	1.42832	0.000181607	0.858285	0.993618	1.36575	1.20133	0.000260471	1.08754	1.27422	1.80387	1.6982
Picrophilus.torridus	0.000103744	7.77415e-05	0.000118913	0.000115474	0.000103744	0.412825	0.798589	8.6166e-19	Not selected	Not selected	Not selected	Not selected	7.49382e-05	0.954116	1.01453	1.53676	1.53119	6.71237e-05	0.846468	0.913126	1.41582	1.37126	8.36625e-05	1.07546	1.12719	1.66803	1.70977
Pirellula.staleyi	0.000517312	0.000421537	0.000571499	0.000562203	0.000517312	0.339138	0.135286	4.23547e-11	Not selected	Not selected	Not selected	Not selected	0.000376525	0.946343	1.0871	1.42714	1.44083	0.000324217	0.845251	0.974374	1.30568	1.28006	0.000437272	1.05953	1.21287	1.55989	1.62179
Planctomyces.brasiliensis	0.000562212	0.000418866	0.000628084	0.000644628	0.000562212	0.260284	0.138899	1.96353e-14	Not selected	Not selected	Not selected	Not selected	0.00037549	0.933016	1.09247	1.56282	1.65076	0.000321063	0.826526	0.975784	1.41228	1.45322	0.000439142	1.05323	1.22312	1.72942	1.87515
Planctomyces.limnophilus	0.000406324	0.000303399	0.000457994	0.00046113	0.000406324	0.357477	0.116893	3.23869e-14	Not selected	Not selected	Not selected	Not selected	0.000265352	0.944449	1.09939	1.59369	1.66289	0.000224996	0.835999	0.973325	1.43585	1.45388	0.000312945	1.06697	1.24179	1.76888	1.90194
Polaromonas.naphthalenivorans	0.000268456	0.00019103	0.000290957	0.00032605	0.000268456	0.584797	0.167216	4.70467e-18	Not selected	Not selected	Not selected	Not selected	0.000164555	0.968664	1.0808	1.61367	1.89959	0.000139195	0.862924	0.964577	1.44789	1.66321	0.000194534	1.08736	1.21102	1.79845	2.16957
Polymorphum.gilvum	0.000248294	0.000212877	0.000272393	0.000260833	0.000248294	0.872874	0.0363286	0.000706914	Not selected	Not selected	Not selected	Not selected	0.00017991	0.99051	1.13547	1.38125	1.34084	0.00015298	0.882111	1.00813	1.19591	1.14587	0.000211581	1.11223	1.2789	1.59531	1.56899
Polynucleobacter.necessarius	0.00017536	0.000119878	0.00020168	0.000206434	0.00017536	0.195964	0.351368	3.17402e-14	Not selected	Not selected	Not selected	Not selected	0.000106317	0.909875	1.06737	1.78795	1.92735	8.68812e-05	0.7842	0.935202	1.5622	1.63349	0.000130102	1.05569	1.21822	2.04632	2.27408
Porphyromonas.asaccharolytica	0.000703429	0.000360511	0.000763832	0.000997769	0.000703429	0.16966	0.564627	2.79392e-12	Not selected	Not selected	Not selected	Not selected	0.000332085	0.820981	1.08425	2.17649	3.0883	0.000228813	0.613022	0.832068	1.67455	2.3505	0.000481968	1.09949	1.41286	2.82887	4.05768
Porphyromonas.gingivalis	0.00113871	0.000522727	0.00124005	0.00167461	0.00113871	0.325055	0.518587	9.91858e-12	Not selected	Not selected	Not selected	Not selected	0.000470057	0.86255	1.09963	2.42698	3.54512	0.000318828	0.636609	0.832	1.80254	2.5822	0.000693017	1.16868	1.45335	3.26773	4.86714
Prevotella.denticola	0.0112657	0.00391921	0.0122008	0.0179305	0.0112657	0.52704	0.671886	5.29851e-18	Not selected	Not selected	Not selected	Not selected	0.00344818	0.871832	1.0933	3.13756	5.10586	0.00221199	0.567407	0.734161	2.20282	3.69269	0.00537524	1.33959	1.62811	4.46895	7.05986
Prevotella.intermedia	0.0122114	0.00395015	0.0132377	0.0197312	0.0122114	0.516654	0.748501	3.40401e-16	Not selected	Not selected	Not selected	Not selected	0.00347452	0.864299	1.07241	3.40889	5.66826	0.00213293	0.554336	0.710207	2.28544	3.92557	0.00565993	1.34758	1.61934	5.08459	8.18457
Prevotella.melaninogenica	0.0127668	0.00413638	0.0138589	0.0206026	0.0127668	0.506516	0.718756	1.11691e-15	Not selected	Not selected	Not selected	Not selected	0.00364447	0.859894	1.0826	3.39102	5.63809	0.00222463	0.548857	0.713621	2.26372	3.88581	0.0059705	1.34719	1.64238	5.07969	8.18056
Prevotella.ruminicola	0.0319251	0.0102865	0.0345745	0.0516605	0.0319251	0.53253	0.709538	1.44363e-16	Not selected	Not selected	Not selected	Not selected	0.00904578	0.864985	1.08765	3.45707	5.82729	0.00551956	0.546542	0.710265	2.30954	4.0331	0.0148247	1.36897	1.66554	5.17475	8.41965
Prochlorococcus.marinus	0.00106084	0.00077617	0.00119388	0.0012223	0.00106084	0.157536	0.321886	9.17088e-15	Not selected	Not selected	Not selected	Not selected	0.000716491	0.91687	1.06017	1.58854	1.69474	0.000614795	0.809658	0.95156	1.42868	1.48082	0.000835008	1.03828	1.18118	1.7663	1.93957
Propionibacterium.acnes	0.000282582	0.000212609	0.000320044	0.000317506	0.000282582	0.675801	0.117211	3.94227e-13	Not selected	Not selected	Not selected	Not selected	0.000187532	0.978108	1.08556	1.58357	1.6225	0.000164117	0.883129	0.981081	1.42106	1.42412	0.000214288	1.0833	1.20116	1.76466	1.84852
Propionibacterium.freudenreichii	0.000207635	0.000177	0.000234844	0.000212118	0.000207635	0.48454	0.0598455	2.1777e-05	Not selected	Not selected	Not selected	Not selected	0.000155857	0.958238	1.12072	1.42194	1.29016	0.000134326	0.851749	0.991596	1.24397	1.09803	0.000180839	1.07804	1.26666	1.62537	1.51591
Propionibacterium.propionicum	0.000246351	0.000203228	0.000277334	0.000259979	0.000246351	0.352512	0.13119	1.0305e-06	Not selected	Not selected	Not selected	Not selected	0.000179787	0.945149	1.09502	1.46474	1.39798	0.000152463	0.841583	0.967583	1.29036	1.19753	0.000212008	1.06146	1.23923	1.66269	1.63197
Prosthecochloris.aestuarii	0.000207094	0.000162326	0.000229276	0.000231222	0.000207094	0.311749	0.173385	2.55337e-09	Not selected	Not selected	Not selected	Not selected	0.000145173	0.933723	1.0933	1.46798	1.53185	0.000122098	0.816852	0.968106	1.31632	1.31912	0.00017261	1.06731	1.23469	1.63711	1.77888
Proteus.mirabilis	0.000238897	0.000171446	0.000264833	0.000282736	0.000238897	0.0306087	0.646562	2.10937e-30	Not selected	Not selected	Not selected	Not selected	0.000173827	0.860341	0.968819	1.57642	1.80124	0.000148776	0.746727	0.834869	1.46691	1.52231	0.000203096	0.991241	1.12426	1.69411	2.13128
Providencia.stuartii	0.000242473	0.000149584	0.000272032	0.000309007	0.000242473	0.0564351	0.57419	1.71415e-22	Not selected	Not selected	Not selected	Not selected	0.000146813	0.86133	0.959182	1.89137	2.33086	0.000119654	0.734914	0.82266	1.67137	1.91609	0.000180137	1.00949	1.11836	2.14034	2.83542
Pseudoalteromonas.atlantica	0.00020709	0.000149718	0.000232096	0.000241435	0.00020709	0.188492	0.126636	3.33201e-13	Not selected	Not selected	Not selected	Not selected	0.000132349	0.915444	1.10423	1.62909	1.77367	0.000110287	0.801398	0.976524	1.45051	1.52683	0.000158825	1.04572	1.24863	1.82965	2.0604
Pseudoalteromonas.haloplanktis	0.00018661	0.000126719	0.000211033	0.000224143	0.00018661	0.111772	0.376993	6.80772e-21	Not selected	Not selected	Not selected	Not selected	0.000116207	0.889808	1.06388	1.71998	1.92726	9.7292e-05	0.764153	0.937991	1.54183	1.67525	0.000138799	1.03613	1.20667	1.91871	2.21718
Pseudomonas.aeruginosa	0.000509146	0.000383883	0.000580309	0.000567567	0.000509146	0.546959	0.0879137	3.36862e-12	Not selected	Not selected	Not selected	Not selected	0.000325845	0.96713	1.09702	1.64409	1.67124	0.000276443	0.869377	0.981573	1.46104	1.44632	0.000384075	1.07588	1.22605	1.85007	1.93114
Pseudomonas.brassicacearum	0.000109087	8.16047e-05	0.00012305	0.000123555	0.000109087	0.256179	0.144794	8.93598e-13	Not selected	Not selected	Not selected	Not selected	7.15359e-05	0.934461	1.08793	1.61525	1.69122	6.0183e-05	0.830619	0.965236	1.44401	1.46519	8.50303e-05	1.05129	1.22621	1.80679	1.95212
Pseudomonas.entomophila	0.000177768	0.000131251	0.000192956	0.000210702	0.000177768	0.39575	0.257349	1.89573e-15	Not selected	Not selected	Not selected	Not selected	0.000114466	0.949174	1.06919	1.57109	1.7921	9.66492e-05	0.839599	0.948472	1.41659	1.56754	0.000135567	1.07305	1.20526	1.74244	2.04882
Pseudomonas.fluorescens	0.000639857	0.000482793	0.000735097	0.000707097	0.000639857	0.45857	0.126707	5.93934e-13	Not selected	Not selected	Not selected	Not selected	0.000414215	0.957791	1.09049	1.65035	1.64782	0.00035113	0.855318	0.972294	1.47143	1.42554	0.000488634	1.07254	1.22305	1.85102	1.90476
Pseudomonas.fulva	0.000169987	0.000131715	0.000198478	0.000181087	0.000169987	0.267238	0.271118	8.12439e-21	Not selected	Not selected	Not selected	Not selected	0.000117541	0.943753	1.05581	1.60326	1.52719	0.00010202	0.850788	0.958069	1.47329	1.35123	0.000135425	1.04688	1.16353	1.74469	1.72606
Pseudomonas.mendocina	0.000316893	0.000259616	0.000350963	0.000342076	0.000316893	0.327534	0.106411	1.18662e-08	Not selected	Not selected	Not selected	Not selected	0.000228594	0.946441	1.09283	1.45538	1.45394	0.000194929	0.849088	0.972672	1.30791	1.27051	0.000268074	1.05496	1.22783	1.61948	1.66386
Pseudomonas.protegens	0.000224403	0.000176246	0.00025174	0.000246885	0.000224403	0.479637	0.091479	2.1304e-09	Not selected	Not selected	Not selected	Not selected	0.000150169	0.958511	1.1045	1.55999	1.56656	0.000126437	0.854466	0.976773	1.38207	1.35973	0.000178356	1.07523	1.24892	1.76082	1.80485
Pseudomonas.putida	0.000757258	0.000569378	0.000845976	0.000862898	0.000757258	0.295942	0.15807	5.63838e-13	Not selected	Not selected	Not selected	Not selected	0.000497634	0.944807	1.07668	1.59246	1.70267	0.000423253	0.849647	0.966237	1.42801	1.47795	0.000585087	1.05062	1.19975	1.77584	1.96156
Pseudomonas.stutzeri	0.000580701	0.000432234	0.000655761	0.000659226	0.000580701	0.340896	0.269136	1.75428e-13	Not selected	Not selected	Not selected	Not selected	0.000378984	0.944629	1.06481	1.62433	1.7097	0.000319834	0.840305	0.952982	1.45331	1.48638	0.000449073	1.06191	1.18977	1.81547	1.96656
Pseudomonas.syringae	0.000528061	0.00037793	0.000608547	0.000602883	0.000528061	0.447062	0.168959	1.77823e-14	Not selected	Not selected	Not selected	Not selected	0.000331331	0.958402	1.07717	1.72333	1.75942	0.000281941	0.863531	0.964795	1.52537	1.53665	0.000389373	1.0637	1.20263	1.94697	2.01449
Pseudonocardia.dioxanivorans	0.000431313	0.00033629	0.000510124	0.000450803	0.000431313	0.697517	0.0452975	7.88152e-12	Not selected	Not selected	Not selected	Not selected	0.000281941	0.976654	1.12815	1.67087	1.50089	0.000239014	0.869108	1.0014	1.47178	1.27655	0.000332577	1.09751	1.27093	1.89688	1.76467
Pseudoxanthomonas.spadix	0.000166414	0.000127567	0.000195193	0.000177822	0.000166414	0.681776	0.0911397	1.19976e-10	Not selected	Not selected	Not selected	Not selected	0.000105881	0.973912	1.112	1.69675	1.59595	8.75716e-05	0.860587	0.980429	1.48491	1.35537	0.000128019	1.10216	1.26123	1.93882	1.87924
Pseudoxanthomonas.suwonensis	0.000168773	0.000129833	0.000189519	0.000188308	0.000168773	0.68244	0.0671649	6.13493e-12	Not selected	Not selected	Not selected	Not selected	0.000111552	0.977154	1.10764	1.56973	1.59777	9.48897e-05	0.876415	0.983943	1.40974	1.39751	0.00013114	1.08947	1.2469	1.74788	1.82673
Psychrobacter.arcticus	7.06256e-05	4.98749e-05	7.75277e-05	8.51898e-05	7.06256e-05	0.2112	0.119019	6.59519e-14	Not selected	Not selected	Not selected	Not selected	4.42567e-05	0.912758	1.11816	1.61558	1.8491	3.67366e-05	0.786788	0.975578	1.43591	1.58167	5.33161e-05	1.0589	1.28159	1.81774	2.16175
Psychrobacter.cryohalolentis	0.000152364	9.88338e-05	0.00016523	0.000194873	0.000152364	0.214604	0.388407	5.67865e-15	Not selected	Not selected	Not selected	Not selected	8.98247e-05	0.881965	1.08696	1.7298	2.12759	7.18792e-05	0.724987	0.909123	1.49706	1.79052	0.000112251	1.07293	1.29959	1.99873	2.52811
Psychromonas.ingrahamii	0.000255669	0.000179539	0.000291187	0.000298907	0.000255669	0.0343526	0.854434	1.54795e-24	Not selected	Not selected	Not selected	Not selected	0.000172343	0.880159	1.01036	1.67481	1.82596	0.000147569	0.778263	0.909311	1.52931	1.5819	0.000201278	0.995397	1.12263	1.83416	2.10767
Pyrobaculum.aerophilum	6.79485e-05	5.22042e-05	8.00472e-05	7.2137e-05	6.79485e-05	0.459304	0.0913133	1.22305e-16	Not selected	Not selected	Not selected	Not selected	4.52497e-05	0.958458	1.09709	1.64776	1.52694	3.88449e-05	0.85643	0.989277	1.49028	1.33527	5.27105e-05	1.07264	1.21666	1.82189	1.74612
Pyrobaculum.arsenaticum	4.1278e-05	2.74203e-05	4.81917e-05	4.86999e-05	4.1278e-05	0.923799	0.0972767	1.76702e-14	Not selected	Not selected	Not selected	Not selected	2.27408e-05	0.993479	1.11898	1.93768	1.98695	1.88064e-05	0.872631	0.982574	1.67092	1.69169	2.74982e-05	1.13106	1.27433	2.24703	2.33374
Pyrobaculum.calidifontis	7.20031e-05	6.22343e-05	8.12519e-05	7.286e-05	7.20031e-05	0.421912	0.144606	2.19863e-05	Not selected	Not selected	Not selected	Not selected	5.28911e-05	0.944808	1.10736	1.45176	1.3295	4.29131e-05	0.824847	0.959964	1.25129	1.10949	6.51893e-05	1.08222	1.27739	1.68435	1.59314
Pyrobaculum.islandicum	5.26586e-05	3.58671e-05	6.67043e-05	5.59835e-05	5.26586e-05	0.318349	0.101476	1.67679e-25	Not selected	Not selected	Not selected	Not selected	3.06671e-05	0.934937	1.11084	2.04411	1.75381	2.63367e-05	0.82327	0.982928	1.82553	1.53482	3.57094e-05	1.06175	1.25539	2.28887	2.00405
Pyrobaculum.neutrophilum	5.59481e-05	4.72361e-05	5.90119e-05	6.18968e-05	5.59481e-05	0.481383	0.215921	0.000181044	Not selected	Not selected	Not selected	Not selected	4.00977e-05	0.951187	1.09013	1.37128	1.50111	3.21978e-05	0.828345	0.941637	1.19539	1.25411	4.99357e-05	1.09225	1.26205	1.57305	1.79676
Pyrobaculum.oguniense	4.79387e-05	3.44248e-05	5.14757e-05	5.83814e-05	4.79387e-05	0.848854	0.0130819	9.29612e-16	Not selected	Not selected	Not selected	Not selected	2.84346e-05	0.989982	1.14092	1.63229	1.9044	2.46295e-05	0.895289	1.02818	1.45491	1.67009	3.28275e-05	1.09469	1.26603	1.8313	2.1716
Pyrococcus.abyssi	3.84262e-05	2.92516e-05	4.26192e-05	4.37242e-05	3.84262e-05	0.183603	0.130533	1.75064e-09	Not selected	Not selected	Not selected	Not selected	2.60306e-05	0.918237	1.09901	1.54635	1.65151	2.15732e-05	0.805824	0.949785	1.37085	1.4104	3.1409e-05	1.04633	1.27169	1.74431	1.93384
Pyrococcus.furiosus	6.75021e-05	3.92398e-05	8.20181e-05	8.22231e-05	6.75021e-05	0.435416	0.46991	1.90358e-25	Not selected	Not selected	Not selected	Not selected	3.46952e-05	0.945302	1.05102	2.22247	2.31657	2.86379e-05	0.817918	0.929479	1.93616	1.95133	4.20338e-05	1.09253	1.18846	2.55111	2.75018
Pyrococcus.horikoshii	6.46919e-05	4.99483e-05	7.46774e-05	6.99584e-05	6.46919e-05	0.140586	0.116959	1.24218e-09	Not selected	Not selected	Not selected	Not selected	4.50573e-05	0.897622	1.11827	1.56455	1.50787	3.73837e-05	0.778067	0.96779	1.3884	1.28847	5.43058e-05	1.03555	1.29216	1.76306	1.76463
Pyrococcus.yayanosii	7.17964e-05	5.24129e-05	7.9539e-05	8.41056e-05	7.17964e-05	0.28994	0.740879	8.49734e-24	Not selected	Not selected	Not selected	Not selected	5.08888e-05	0.943527	1.01781	1.5315	1.63879	4.56848e-05	0.847029	0.922185	1.41239	1.48935	5.66856e-05	1.05102	1.12336	1.66065	1.80322
Pyrolobus.fumarii	0.000132337	8.89816e-05	0.000155036	0.000154489	0.000132337	0.816874	0.292501	9.02357e-12	Not selected	Not selected	Not selected	Not selected	7.67932e-05	1.01394	1.06486	1.88369	1.91197	6.3635e-05	0.896502	0.945127	1.59707	1.60469	9.26722e-05	1.14677	1.19977	2.22174	2.27808
Rahnella.aquatilis	0.000149597	0.000105119	0.000166944	0.000178261	0.000149597	0.198602	0.339459	1.42468e-16	Not selected	Not selected	Not selected	Not selected	9.32737e-05	0.921718	1.0586	1.68806	1.90616	7.77699e-05	0.807785	0.946447	1.5059	1.6306	0.000111868	1.05172	1.18405	1.89226	2.22828
Ralstonia.eutropha	0.000414815	0.000356626	0.000451606	0.000438218	0.000414815	0.68193	0.120396	1.2356e-06	Not selected	Not selected	Not selected	Not selected	0.000307937	0.978525	1.08402	1.37606	1.36592	0.000263852	0.883818	0.972152	1.23884	1.20138	0.000359389	1.08338	1.20875	1.52849	1.55301
Ralstonia.pickettii	0.000224349	0.000182049	0.000250937	0.00024152	0.000224349	0.398447	0.147143	2.02139e-07	Not selected	Not selected	Not selected	Not selected	0.000155495	0.947497	1.095	1.5105	1.50379	0.000128849	0.838259	0.958543	1.33048	1.27966	0.000187652	1.07097	1.25088	1.71487	1.76718
Ralstonia.solanacearum	0.000652102	0.000497301	0.000745414	0.00071893	0.000652102	0.680277	0.121856	1.12108e-10	Not selected	Not selected	Not selected	Not selected	0.00042113	0.974945	1.09855	1.63389	1.62992	0.000353547	0.867454	0.970277	1.44369	1.39663	0.000501632	1.09576	1.24379	1.84914	1.90218
Ramlibacter.tataouinensis	0.000210458	0.000177253	0.00023148	0.000223787	0.000210458	0.563919	0.136435	2.68828e-05	Not selected	Not selected	Not selected	Not selected	0.000152684	0.965577	1.09373	1.43106	1.41659	0.000128441	0.859984	0.966829	1.25025	1.20201	0.000181504	1.08414	1.23729	1.63801	1.66948
Renibacterium.salmoninarum	0.000157018	0.000122477	0.000175678	0.00017409	0.000157018	0.9656	0.084977	5.09611e-14	Not selected	Not selected	Not selected	Not selected	0.000106165	0.997696	1.09588	1.52389	1.54145	9.34968e-05	0.900179	0.982988	1.39141	1.37343	0.000120551	1.10578	1.22174	1.66898	1.73002
Rhizobium.etli	0.000289738	0.000216497	0.000327877	0.000327365	0.000289738	0.750123	0.0510003	1.61056e-15	Not selected	Not selected	Not selected	Not selected	0.000186054	0.983557	1.10638	1.62649	1.66351	0.000161686	0.89011	0.994537	1.46616	1.45918	0.000214095	1.08681	1.2308	1.80436	1.89645
Rhizobium.leguminosarum	0.000484409	0.000383166	0.000544616	0.000528936	0.000484409	0.381936	0.0698336	7.04437e-13	Not selected	Not selected	Not selected	Not selected	0.000339057	0.957765	1.09084	1.50603	1.50781	0.000296498	0.871141	0.991239	1.36863	1.33633	0.000387724	1.053	1.20045	1.65723	1.70129
Rhodobacter.capsulatus	0.000206476	0.000146099	0.000235732	0.000239679	0.000206476	0.488122	0.17039	6.57173e-16	Not selected	Not selected	Not selected	Not selected	0.000125877	0.958172	1.08418	1.72192	1.8385	0.000105469	0.845989	0.967546	1.53616	1.58658	0.000150234	1.08523	1.21487	1.93014	2.13042
Rhodobacter.sphaeroides	0.000474569	0.000377441	0.000540103	0.000509514	0.000474569	0.486545	0.0802838	3.82263e-09	Not selected	Not selected	Not selected	Not selected	0.000317558	0.957817	1.11287	1.58122	1.53442	0.000265461	0.85091	0.983609	1.3932	1.31409	0.000379879	1.07816	1.25912	1.79461	1.79169
Rhodococcus.equi	0.000209515	0.000175446	0.000237395	0.000216879	0.000209515	0.623587	0.135969	7.8962e-08	Not selected	Not selected	Not selected	Not selected	0.000151492	0.970845	1.09231	1.47881	1.37164	0.00012864	0.864447	0.970305	1.31038	1.18243	0.000178404	1.09034	1.22965	1.66888	1.59113
Rhodococcus.erythropolis	0.000346342	0.000275307	0.000397661	0.000368506	0.000346342	0.532251	0.090883	1.29281e-08	Not selected	Not selected	Not selected	Not selected	0.000236634	0.963095	1.10556	1.56662	1.4887	0.000199574	0.858139	0.979678	1.37987	1.2808	0.000280576	1.08089	1.24761	1.77863	1.73036
Rhodococcus.jostii	0.000402806	0.000327725	0.000471241	0.00041204	0.000402806	0.586751	0.0942383	1.70966e-08	Not selected	Not selected	Not selected	Not selected	0.000275898	0.965872	1.11129	1.60085	1.42468	0.000230781	0.854167	0.978724	1.39125	1.20804	0.000329835	1.09219	1.26182	1.84202	1.68016
Rhodococcus.opacus	0.000324038	0.000250518	0.000360115	0.000364015	0.000324038	0.923277	0.0935625	3.5743e-11	Not selected	Not selected	Not selected	Not selected	0.000211071	1.00524	1.09448	1.56552	1.63122	0.000181684	0.905853	0.982606	1.39436	1.42535	0.000245211	1.11553	1.2191	1.75769	1.86682
Rhodoferax.ferrireducens	0.000308343	0.000227503	0.000355302	0.000345013	0.000308343	0.387203	0.146452	1.46276e-11	Not selected	Not selected	Not selected	Not selected	0.000199482	0.946957	1.09277	1.6503	1.66025	0.000167486	0.839235	0.96679	1.45795	1.4341	0.00023759	1.06851	1.23517	1.86802	1.92206
Rhodomicrobium.vannielii	0.000212123	0.000156112	0.000245984	0.000236205	0.000212123	0.433735	0.244739	4.03354e-14	Not selected	Not selected	Not selected	Not selected	0.000136599	0.955534	1.06723	1.69696	1.67546	0.000116178	0.853709	0.958283	1.51017	1.46749	0.000160609	1.0695	1.18856	1.90685	1.9129
Rhodopirellula.baltica	0.000857199	0.000612383	0.000961844	0.00100581	0.000857199	0.299914	0.234932	3.13399e-14	Not selected	Not selected	Not selected	Not selected	0.000543806	0.93238	1.08019	1.65514	1.79115	0.000456555	0.818476	0.957368	1.46997	1.55727	0.000647731	1.06214	1.21878	1.86363	2.06016
Rhodopseudomonas.palustris	0.0011269	0.000907132	0.00125794	0.00122319	0.0011269	0.609506	0.0911061	9.50906e-11	Not selected	Not selected	Not selected	Not selected	0.000782251	0.972864	1.09335	1.4974	1.50038	0.000674156	0.877745	0.981148	1.35169	1.31247	0.000907678	1.07829	1.21838	1.65882	1.71519
Rhodospirillum.centenum	0.000228211	0.00016492	0.000265716	0.00025618	0.000228211	0.493497	0.0986658	9.0608e-14	Not selected	Not selected	Not selected	Not selected	0.000139329	0.95733	1.10844	1.749	1.74817	0.000116533	0.847541	0.97454	1.54565	1.5053	0.000166584	1.08134	1.26073	1.97909	2.03023
Rhodospirillum.photometricum	0.00179171	0.00159986	0.00193846	0.00184341	0.00179171	0.388343	0.0840598	1.4831e-06	Not selected	Not selected	Not selected	Not selected	0.00150058	0.966949	1.06775	1.24204	1.19071	0.00136381	0.895034	0.992952	1.15376	1.10436	0.00165106	1.04464	1.14817	1.33708	1.28382
Rhodospirillum.rubrum	0.000240933	0.00018315	0.000274059	0.000267583	0.000240933	0.52884	0.0608854	1.22921e-09	Not selected	Not selected	Not selected	Not selected	0.000155937	0.963247	1.1163	1.62389	1.64302	0.000130684	0.861598	0.984038	1.42464	1.39525	0.000186071	1.07689	1.26635	1.85102	1.93479
Rhodothermus.marinus	0.000347133	0.000241029	0.000385957	0.00041807	0.000347133	0.296445	0.215771	6.8912e-14	Not selected	Not selected	Not selected	Not selected	0.000209738	0.928924	1.08707	1.70863	1.93312	0.000172052	0.806479	0.956374	1.49767	1.65583	0.000255679	1.06996	1.23562	1.94931	2.25686
Rickettsia.africae	2.0024e-06	1.21887e-06	2.4095e-06	2.40584e-06	2.0024e-06	0.48179	0.321511	1.08278e-20	Not selected	Not selected	Not selected	Not selected	1.01442e-06	1.08665	1.11708	2.07812	2.07044	7.73541e-07	0.861946	0.879326	1.78257	1.75406	1.3303e-06	1.36992	1.41912	2.42268	2.44388
Rickettsia.akari	1.67783e-05	1.29893e-05	1.92115e-05	1.82649e-05	1.67783e-05	0.142628	0.0496786	1.43717e-07	Not selected	Not selected	Not selected	Not selected	1.156e-05	0.892948	1.16344	1.52552	1.50236	9.4545e-06	0.770972	0.974313	1.34356	1.28145	1.41344e-05	1.03422	1.38929	1.73212	1.76134
Rickettsia.australis	2.06133e-05	9.19511e-06	2.35707e-05	2.94678e-05	2.06133e-05	0.491795	0.716387	1.79398e-29	Not selected	Not selected	Not selected	Not selected	8.17849e-06	0.931643	1.03687	2.66482	3.56041	6.37203e-06	0.763396	0.860456	2.22039	2.9042	1.04971e-05	1.13697	1.24945	3.1982	4.36488
Rickettsia.bellii	8.0213e-05	5.5492e-05	9.31143e-05	9.28852e-05	8.0213e-05	0.122927	0.329194	2.54557e-20	Not selected	Not selected	Not selected	Not selected	5.32313e-05	0.899791	1.06702	1.67103	1.72593	4.5695e-05	0.782011	0.945064	1.51594	1.5316	6.20106e-05	1.03531	1.2047	1.84198	1.9449
Rickettsia.canadensis	2.89875e-05	2.18381e-05	3.23055e-05	3.30655e-05	2.89875e-05	0.0808453	0.10073	2.8108e-09	Not selected	Not selected	Not selected	Not selected	1.99516e-05	0.881928	1.12121	1.51925	1.61866	1.66031e-05	0.767296	0.986567	1.34943	1.38357	2.39755e-05	1.01369	1.27424	1.71044	1.89371
Rickettsia.conorii	1.28584e-05	1.13992e-05	1.35792e-05	1.3647e-05	1.28584e-05	0.35489	0.117041	0.00329171	Not selected	Not selected	Not selected	Not selected	1.14924e-05	0.957277	0.93088	1.25232	1.2597	1.00295e-05	0.87288	0.852455	1.06568	1.11727	1.31686e-05	1.04983	1.01652	1.47165	1.42027
Rickettsia.felis	2.53865e-05	1.53875e-05	2.95896e-05	3.15273e-05	2.53865e-05	0.201306	0.600286	8.53688e-16	Not selected	Not selected	Not selected	Not selected	1.41579e-05	0.89657	1.04447	1.99435	2.26336	1.12286e-05	0.751038	0.889063	1.71642	1.86298	1.78513e-05	1.0703	1.22705	2.31727	2.7498
Rickettsia.heilongjiangensis	5.98328e-06	3.15154e-06	7.59111e-06	7.30483e-06	5.98328e-06	0.912297	0.996348	8.2779e-07	Not selected	Not selected	Not selected	Not selected	2.77027e-06	0.988179	1.00049	2.62266	2.67638	1.89169e-06	0.783918	0.814108	1.88019	1.88133	4.05689e-06	1.24566	1.22953	3.65832	3.8074
Rickettsia.japonica	2.49323e-06	1.0256e-06	2.80387e-06	3.70084e-06	2.49323e-06	0.622108	0.561082	7.17454e-21	Not selected	Not selected	Not selected	Not selected	9.33333e-07	0.923529	1.09722	2.59061	3.63952	6.86779e-07	0.660343	0.805721	2.07	2.87974	1.2684e-06	1.29161	1.49419	3.24216	4.59976
Rickettsia.massiliae	1.44062e-05	1.19332e-05	1.59192e-05	1.54517e-05	1.44062e-05	0.537263	0.322769	0.00148222	Not selected	Not selected	Not selected	Not selected	1.02291e-05	0.938891	1.10352	1.42249	1.43228	7.96288e-06	0.756467	0.91366	1.1841	1.17999	1.31402e-05	1.16531	1.33282	1.70886	1.73851
Rickettsia.montanensis	1.02385e-05	6.58213e-06	1.13539e-05	1.29054e-05	1.02385e-05	0.041692	0.561188	1.23157e-10	Not selected	Not selected	Not selected	Not selected	6.30159e-06	0.819072	1.05579	1.7854	2.1542	4.88272e-06	0.680316	0.886397	1.49604	1.74248	8.13276e-06	0.986127	1.25757	2.13073	2.6632
Rickettsia.parkeri	2.03303e-06	1.81163e-06	2.36618e-06	1.9289e-06	2.03303e-06	0.18349	0.955845	0.000211042	Not selected	Not selected	Not selected	Not selected	1.74518e-06	0.916072	1.00371	1.38894	1.14172	1.50726e-06	0.803913	0.875025	1.2112	0.995424	2.02066e-06	1.04388	1.15133	1.59276	1.30952
Rickettsia.peacockii	2.9483e-06	1.65105e-06	3.39294e-06	3.84565e-06	2.9483e-06	0.471641	0.00430223	3.77654e-19	Not selected	Not selected	Not selected	Not selected	1.32838e-06	0.926504	1.34088	2.15676	2.45666	1.09081e-06	0.756137	1.10602	1.83055	2.02567	1.61767e-06	1.13526	1.6256	2.5411	2.97935
Rickettsia.philipii	1.56921e-06	1.40174e-06	1.67741e-06	1.63425e-06	1.56921e-06	0.973368	0.0509857	0.00102071	Not selected	Not selected	Not selected	Not selected	1.12455e-06	1.00291	1.19078	1.30511	1.29586	9.19688e-07	0.844791	0.987521	1.1515	1.08158	1.37504e-06	1.19062	1.43588	1.47922	1.5526
Rickettsia.prowazekii	1.85955e-05	1.2822e-05	2.12354e-05	2.19283e-05	1.85955e-05	0.723371	0.0713837	1.24093e-11	Not selected	Not selected	Not selected	Not selected	1.12053e-05	0.974661	1.14334	1.70722	1.79842	9.34066e-06	0.841008	0.981436	1.48793	1.54289	1.34422e-05	1.12955	1.33196	1.95883	2.09628
Rickettsia.rhipicephali	8.84579e-06	8.45544e-06	9.69888e-06	8.3965e-06	8.84579e-06	0.302372	0.879621	0.0593943	Not selected	Not selected	Not selected	Not selected	8.34204e-06	1.06251	1.00893	1.12305	0.958533	7.60942e-06	0.950634	0.898046	1.02474	0.874846	9.14519e-06	1.18755	1.13351	1.23078	1.05023
Rickettsia.rickettsii	5.79522e-06	3.46765e-06	6.9208e-06	7.07746e-06	5.79522e-06	0.369526	0.769073	5.68584e-34	Not selected	Not selected	Not selected	Not selected	3.22528e-06	0.942454	1.01924	2.07017	2.19923	2.7325e-06	0.829628	0.902795	1.83272	1.96094	3.80693e-06	1.07062	1.1507	2.33838	2.46647
Rickettsia.slovaca	3.53918e-06	1.8255e-06	4.45495e-06	4.39617e-06	3.53918e-06	0.639101	0.337512	2.7114e-08	Not selected	Not selected	Not selected	Not selected	1.54943e-06	1.04744	1.10269	2.57709	2.63601	1.15973e-06	0.863745	0.910092	1.86549	1.95575	2.07008e-06	1.27019	1.33605	3.56012	3.55286
Rickettsia.typhi	1.45604e-05	1.06219e-05	1.65147e-05	1.66805e-05	1.45604e-05	0.113646	0.391613	2.04668e-07	Not selected	Not selected	Not selected	Not selected	9.82294e-06	0.875122	1.07115	1.63069	1.69802	7.98699e-06	0.741074	0.920581	1.38943	1.41284	1.20809e-05	1.03342	1.24634	1.91384	2.04076
Riemerella.anatipestifer	0.000262713	0.000133358	0.000289006	0.000370236	0.000262713	0.289144	0.650509	1.01195e-17	Not selected	Not selected	Not selected	Not selected	0.000122145	0.871606	1.05807	2.1983	3.04338	9.02676e-05	0.67139	0.834177	1.78743	2.41957	0.000165278	1.13153	1.34207	2.70362	3.828
Robiginitalea.biformata	0.000271797	0.000174376	0.000302611	0.000341764	0.000271797	0.238861	0.356273	6.0376e-18	Not selected	Not selected	Not selected	Not selected	0.000155571	0.911059	1.07224	1.82165	2.16299	0.000126273	0.772225	0.935202	1.59116	1.84014	0.000191668	1.07485	1.22936	2.08552	2.54249
Roseburia.hominis	0.0268662	0.0236919	0.0314862	0.0255299	0.0268662	0.331062	0.217554	1.79394e-05	Not selected	Not selected	Not selected	Not selected	0.0225542	0.919646	1.10768	1.3794	1.11834	0.018755	0.776235	0.941639	1.20475	0.909142	0.027123	1.08955	1.303	1.57938	1.37569
Roseiflexus.castenholzii	0.000271352	0.000225618	0.000298967	0.000291047	0.000271352	0.560017	0.150878	1.01274e-06	Not selected	Not selected	Not selected	Not selected	0.000196931	0.967026	1.08425	1.43078	1.43088	0.000168673	0.866901	0.967639	1.27245	1.24591	0.000229924	1.07871	1.21492	1.6088	1.6433
Roseobacter.denitrificans	0.000133264	9.47634e-05	0.000158518	0.000147838	0.000133264	0.473118	0.104073	4.32287e-17	Not selected	Not selected	Not selected	Not selected	8.15027e-05	0.955709	1.10284	1.77592	1.7254	6.87926e-05	0.845957	0.978045	1.58601	1.49304	9.65611e-05	1.0797	1.24355	1.98856	1.99391
Roseobacter.litoralis	0.00014851	0.00011833	0.000167067	0.000161175	0.00014851	0.347286	0.131152	1.42394e-07	Not selected	Not selected	Not selected	Not selected	0.000104468	0.942202	1.09799	1.49636	1.49997	8.82494e-05	0.834685	0.968429	1.32307	1.28377	0.000123668	1.06357	1.24488	1.69236	1.75259
Rothia.dentocariosa	0.000145894	0.000108453	0.00016677	0.000163751	0.000145894	0.474744	0.141743	4.64197e-12	Not selected	Not selected	Not selected	Not selected	9.373e-05	0.955071	1.09512	1.63354	1.67033	7.78402e-05	0.842533	0.972574	1.45149	1.43987	0.000112863	1.08264	1.23311	1.83843	1.93769
Rothia.mucilaginosa	0.000212366	0.000170083	0.000240502	0.000227972	0.000212366	0.597273	0.0760173	4.54358e-07	Not selected	Not selected	Not selected	Not selected	0.000148899	0.965985	1.12088	1.49267	1.44848	0.000125018	0.85325	0.981201	1.3118	1.22528	0.000177341	1.09362	1.28045	1.69847	1.71234
Rubrivivax.gelatinosus	0.000277097	0.000216562	0.000322	0.000294815	0.000277097	0.599549	0.145634	2.35601e-11	Not selected	Not selected	Not selected	Not selected	0.000184189	0.96895	1.0891	1.63153	1.53932	0.000153677	0.864048	0.962727	1.44746	1.32672	0.000220759	1.08659	1.23207	1.839	1.786
Rubrobacter.xylanophilus	0.000250076	0.000192319	0.00029838	0.000261521	0.000250076	0.614149	0.0665974	9.79886e-12	Not selected	Not selected	Not selected	Not selected	0.000163906	0.96767	1.12336	1.68099	1.50416	0.00013768	0.855404	0.991296	1.47818	1.28526	0.000195127	1.09467	1.27302	1.91164	1.76035
Ruegeria.pomeroyi	0.000221671	0.000166594	0.000252584	0.000247733	0.000221671	0.722779	0.0576547	8.92152e-14	Not selected	Not selected	Not selected	Not selected	0.000142295	0.980227	1.11208	1.62461	1.64835	0.000121603	0.879416	0.98539	1.45826	1.43065	0.000166507	1.09259	1.25505	1.80993	1.89919
Ruminococcus.albus	0.00540499	0.0049086	0.00605748	0.005266	0.00540499	0.490851	0.154327	0.000458322	Not selected	Not selected	Not selected	Not selected	0.00439559	0.946925	1.11651	1.29864	1.13581	0.00358157	0.815062	0.953652	1.13719	0.948898	0.00539461	1.10012	1.30717	1.48301	1.35953
Runella.slithyformis	0.000773336	0.00047479	0.000848867	0.00100665	0.000773336	0.180043	0.199319	2.38718e-15	Not selected	Not selected	Not selected	Not selected	0.000424816	0.87794	1.12853	1.84968	2.29891	0.000334626	0.71874	0.947593	1.5797	1.91445	0.000539316	1.0724	1.344	2.1658	2.76057
Saccharomonospora.viridis	0.000194472	0.000162235	0.000214683	0.000207609	0.000194472	0.572486	0.0787359	9.98912e-06	Not selected	Not selected	Not selected	Not selected	0.000137328	0.964448	1.11839	1.45569	1.43622	0.000114704	0.853318	0.981245	1.27294	1.22107	0.000164414	1.09005	1.2747	1.66468	1.68927
Saccharophagus.degradans	0.000394523	0.000291834	0.0004414	0.000453877	0.000394523	0.267352	0.139213	8.44928e-13	Not selected	Not selected	Not selected	Not selected	0.000261893	0.931678	1.09596	1.56974	1.67158	0.000221351	0.820238	0.9766	1.40615	1.45603	0.00030986	1.05826	1.2299	1.75237	1.91904
Saccharopolyspora.erythraea	0.00048426	0.000412974	0.000534714	0.000507551	0.00048426	0.672575	0.0479844	1.09879e-05	Not selected	Not selected	Not selected	Not selected	0.000349901	0.972828	1.13737	1.41124	1.35627	0.000293848	0.859094	0.997982	1.24323	1.15034	0.000416646	1.10162	1.29623	1.60195	1.59906
Salinibacter.ruber	0.0003633	0.000283659	0.000413283	0.000395706	0.0003633	0.240159	0.264975	1.72628e-09	Not selected	Not selected	Not selected	Not selected	0.00025003	0.930408	1.06851	1.57028	1.56229	0.000210612	0.826073	0.952977	1.39018	1.34578	0.000296824	1.04792	1.19804	1.77372	1.81364
Salinispora.arenicola	0.000230126	0.000172888	0.000262082	0.000257382	0.000230126	0.66443	0.0888032	2.29397e-10	Not selected	Not selected	Not selected	Not selected	0.000144743	0.972414	1.11475	1.67694	1.68354	0.000121041	0.860107	0.98093	1.46562	1.44009	0.000173086	1.09939	1.26684	1.91872	1.96814
Salinispora.tropica	0.000209413	0.000178636	0.00023317	0.000217495	0.000209413	0.557125	0.0455691	9.05139e-08	Not selected	Not selected	Not selected	Not selected	0.000152624	0.969236	1.11	1.4252	1.35911	0.000131184	0.875839	0.994631	1.28103	1.19439	0.000177567	1.07259	1.23875	1.58559	1.54654
Salmonella.bongori	8.09056e-05	6.12986e-05	9.00539e-05	9.20403e-05	8.09056e-05	0.147453	0.377798	6.16059e-07	Not selected	Not selected	Not selected	Not selected	5.50533e-05	0.892045	1.06925	1.56743	1.67463	4.41524e-05	0.765884	0.923348	1.34125	1.39601	6.86455e-05	1.03899	1.23821	1.83176	2.00886
Salmonella.enterica	0.000440972	0.000421089	0.000407709	0.000494804	0.000440972	0.29003	0.0277279	0.00228216	Not selected	Not selected	Not selected	Not selected	0.000362263	0.903514	1.24152	1.00909	1.28503	0.000285597	0.755112	1.02351	0.795198	0.978381	0.00045951	1.08108	1.50596	1.2805	1.68779
Sanguibacter.keddieii	0.000274561	0.000221905	0.000314751	0.000288843	0.000274561	0.804354	0.0526504	4.27877e-13	Not selected	Not selected	Not selected	Not selected	0.000191363	1.01253	1.10081	1.51631	1.41066	0.000168158	0.918255	0.997919	1.3769	1.25047	0.00021777	1.11647	1.21431	1.66982	1.59137
Saprospira.grandis	0.000408532	0.000286265	0.000455347	0.0004882	0.000408532	0.189826	0.375454	1.85887e-15	Not selected	Not selected	Not selected	Not selected	0.000263606	0.907253	1.06465	1.63757	1.84094	0.000219478	0.777662	0.935673	1.46039	1.59041	0.000316607	1.05844	1.21141	1.83624	2.13094
Sebaldella.termitidis	0.00093289	0.000678546	0.00112114	0.00100776	0.00093289	0.271126	0.163991	2.11245e-11	Not selected	Not selected	Not selected	Not selected	0.000629944	0.922921	1.10527	1.68845	1.53629	0.000532241	0.797351	0.956515	1.48317	1.30545	0.000745582	1.06827	1.27716	1.92214	1.80795
Segniliparus.rotundus	0.00145029	0.00108759	0.00143866	0.00183714	0.00145029	0.390715	0.0174027	0.0398049	Not selected	Not selected	Not selected	Not selected	0.000940788	0.88503	1.39747	1.29193	1.67834	0.000725385	0.677823	1.06975	0.939792	1.16165	0.00122016	1.15558	1.82559	1.77601	2.42485
Selenomonas.ruminantium	0.00347447	0.00242683	0.00416704	0.00386566	0.00347447	0.106332	0.824865	9.16494e-09	Not selected	Not selected	Not selected	Not selected	0.00244182	0.877763	1.01751	1.64191	1.58793	0.0021039	0.746875	0.875584	1.41347	1.33211	0.00283402	1.03159	1.18244	1.90727	1.89288
Selenomonas.sputigena	0.00220712	0.00143362	0.00260782	0.00260658	0.00220712	0.2667	0.830237	4.7893e-11	Not selected	Not selected	Not selected	Not selected	0.00144114	0.91367	0.983043	1.71873	1.80733	0.00124498	0.776825	0.841709	1.44284	1.47856	0.00166821	1.07462	1.14811	2.04738	2.20921
Serratia.plymuthica	1.14884e-05	8.79586e-06	1.20406e-05	1.37217e-05	1.14884e-05	0.279455	0.5759	1.62851e-12	Not selected	Not selected	Not selected	Not selected	7.71591e-06	0.924293	1.04024	1.50965	1.77043	6.54336e-06	0.805811	0.907816	1.3365	1.55027	9.09858e-06	1.0602	1.19198	1.70523	2.02186
Serratia.proteamaculans	0.000146872	0.000100909	0.000171074	0.000170219	0.000146872	0.09337	0.504361	3.2154e-17	Not selected	Not selected	Not selected	Not selected	9.15605e-05	0.903166	1.03837	1.81145	1.92326	7.61576e-05	0.798622	0.924351	1.60257	1.62903	0.000110079	1.0214	1.16645	2.04756	2.27065
Serratia.symbiotica	3.73624e-05	2.77251e-05	4.10021e-05	4.36923e-05	3.73624e-05	0.0340288	0.300794	5.12677e-09	Not selected	Not selected	Not selected	Not selected	2.5967e-05	0.853938	1.07891	1.54163	1.73189	2.10627e-05	0.73755	0.9365	1.34344	1.45879	3.20133e-05	0.988691	1.24298	1.76906	2.05611
Shewanella.amazonensis	0.000223486	0.000173776	0.000243256	0.00025514	0.000223486	0.180271	0.249967	4.73092e-10	Not selected	Not selected	Not selected	Not selected	0.000155201	0.925981	1.06558	1.50173	1.64021	0.000131519	0.829926	0.950838	1.33528	1.42646	0.000183147	1.03315	1.19417	1.68892	1.88599
Shewanella.baltica	0.000307997	0.000214437	0.000352433	0.000360349	0.000307997	0.0782219	0.544124	3.61202e-16	Not selected	Not selected	Not selected	Not selected	0.000195975	0.889102	1.03908	1.75633	1.88876	0.000162399	0.780993	0.918964	1.55626	1.61075	0.000236493	1.01218	1.1749	1.98212	2.21476
Shewanella.denitrificans	0.00028917	0.000236006	0.000319344	0.000313993	0.00028917	0.118941	0.150933	1.85731e-06	Not selected	Not selected	Not selected	Not selected	0.000215064	0.901423	1.0962	1.41168	1.43928	0.000180411	0.789011	0.967616	1.25237	1.24372	0.000256373	1.02985	1.24187	1.59126	1.66559
Shewanella.frigidimarina	0.000214914	0.000152124	0.000241458	0.000253324	0.000214914	0.149306	0.383837	2.48364e-13	Not selected	Not selected	Not selected	Not selected	0.000136651	0.895096	1.06503	1.68179	1.85965	0.000111752	0.768176	0.930775	1.47974	1.58318	0.000167097	1.04299	1.21866	1.91143	2.18441
Shewanella.halifaxensis	0.00016907	0.000109235	0.000189861	0.000210177	0.00016907	0.179342	0.428912	2.65081e-17	Not selected	Not selected	Not selected	Not selected	9.7879e-05	0.898466	1.06173	1.83382	2.15062	7.88874e-05	0.765333	0.920071	1.5999	1.8188	0.000121443	1.05476	1.22519	2.10194	2.54297
Shewanella.loihica	0.000176019	0.000127338	0.000199387	0.00020301	0.000176019	0.332029	0.196155	4.7153e-14	Not selected	Not selected	Not selected	Not selected	0.00011168	0.939291	1.08357	1.6774	1.77224	9.3075e-05	0.825192	0.955667	1.49388	1.53196	0.000134004	1.06917	1.2286	1.88346	2.0502
Shewanella.oneidensis	0.000129599	9.99643e-05	0.000139178	0.000150677	0.000129599	0.148401	0.446558	4.99499e-15	Not selected	Not selected	Not selected	Not selected	9.48357e-05	0.919652	1.04312	1.43501	1.60548	8.21746e-05	0.81319	0.942214	1.32475	1.40724	0.000109448	1.04005	1.15484	1.55445	1.83165
Shewanella.pealeana	0.000158804	0.000109187	0.00017694	0.000191995	0.000158804	0.0981061	0.472979	3.6611e-18	Not selected	Not selected	Not selected	Not selected	0.00010132	0.893936	1.04745	1.69133	1.91799	8.59959e-05	0.780525	0.931265	1.51257	1.65887	0.000119374	1.02383	1.17814	1.89122	2.21757
Shewanella.piezotolerans	0.000211165	0.000149368	0.00023314	0.000253118	0.000211165	0.105335	0.408421	7.73301e-12	Not selected	Not selected	Not selected	Not selected	0.000137746	0.898012	1.05425	1.64512	1.86922	0.000114249	0.78694	0.934065	1.44038	1.58563	0.000166076	1.02476	1.1899	1.87896	2.20353
Shewanella.putrefaciens	6.5006e-05	4.68587e-05	7.60696e-05	7.27156e-05	6.5006e-05	0.105994	0.303887	3.95155e-26	Not selected	Not selected	Not selected	Not selected	4.47201e-05	0.912529	1.05674	1.66569	1.63053	3.94885e-05	0.815213	0.952568	1.53623	1.44197	5.06449e-05	1.02146	1.17231	1.80606	1.84373
Shewanella.sediminis	0.000199912	0.000150576	0.000226456	0.000224404	0.000199912	0.148271	0.308292	1.56415e-12	Not selected	Not selected	Not selected	Not selected	0.000138173	0.9227	1.05639	1.58616	1.63144	0.000117519	0.827315	0.944852	1.42437	1.4199	0.000162458	1.02908	1.18109	1.76633	1.87449
Shewanella.violacea	0.000185913	0.000146899	0.000206938	0.000205249	0.000185913	0.24241	0.308241	1.01272e-19	Not selected	Not selected	Not selected	Not selected	0.000136956	0.942976	1.05135	1.44922	1.47627	0.000122495	0.849682	0.959024	1.34879	1.32654	0.000153124	1.04651	1.15257	1.55712	1.64291
Shewanella.woodyi	0.000239724	0.000177025	0.000270646	0.000273663	0.000239724	0.24197	0.111195	1.56262e-13	Not selected	Not selected	Not selected	Not selected	0.00015846	0.93463	1.09327	1.59797	1.68183	0.000134845	0.833273	0.975618	1.43847	1.46525	0.000186209	1.04832	1.2251	1.77516	1.93044
Shigella.boydii	3.88113e-05	5.85642e-05	2.35476e-05	3.36411e-05	3.88113e-05	0.495906	0.0281739	6.94883e-06	Not selected	Not selected	Not selected	Not selected	4.59353e-05	0.855142	1.6229	0.411435	0.605217	3.18322e-05	0.549697	1.07168	0.275892	0.36762	6.62867e-05	1.33031	2.45764	0.613568	0.996377
Shigella.dysenteriae	4.34146e-05	4.24147e-05	3.47111e-05	5.31524e-05	4.34146e-05	0.637978	0.0188471	0.000491302	Not selected	Not selected	Not selected	Not selected	3.21528e-05	0.922013	1.51404	0.802329	1.33949	2.16809e-05	0.666756	1.09389	0.510639	0.823304	4.76827e-05	1.27499	2.09556	1.26064	2.17931
Shigella.flexneri	6.81051e-05	0.000115472	3.00365e-05	5.71735e-05	6.81051e-05	0.866241	0.00311805	3.99084e-08	Not selected	Not selected	Not selected	Not selected	7.18129e-05	0.95272	2.15331	0.253491	0.496931	4.67237e-05	0.549008	1.34332	0.152556	0.263594	0.000110374	1.6533	3.45173	0.421207	0.936818
Shigella.sonnei	4.49695e-05	4.34438e-05	3.54636e-05	5.60536e-05	4.49695e-05	0.384587	0.0519917	0.000597464	Not selected	Not selected	Not selected	Not selected	3.54619e-05	0.860082	1.41895	0.802788	1.39077	2.37094e-05	0.618974	1.01429	0.523104	0.865968	5.30398e-05	1.19511	1.98504	1.23201	2.23362
Sideroxydans.lithotrophicus	0.000190477	0.000147661	0.000215107	0.000210139	0.000190477	0.330928	0.360736	1.95429e-09	Not selected	Not selected	Not selected	Not selected	0.000132463	0.942475	1.05524	1.544	1.56147	0.00011228	0.836887	0.941755	1.37109	1.35503	0.000156274	1.06139	1.1824	1.73872	1.79936
Simkania.negevensis	0.000241005	0.000161627	0.000283316	0.000280808	0.000241005	0.324548	0.251645	3.61588e-25	Not selected	Not selected	Not selected	Not selected	0.000146308	0.938303	1.07262	1.80262	1.86059	0.00012489	0.821644	0.965429	1.62894	1.61406	0.000171399	1.07152	1.19172	1.99482	2.14479
Sinorhizobium.fredii	0.000656859	0.000518691	0.000743337	0.000713314	0.000656859	0.154311	0.0362016	4.87364e-06	Not selected	Not selected	Not selected	Not selected	0.000457109	0.896966	1.16955	1.53366	1.48863	0.000390869	0.776296	1.00504	1.31601	1.26727	0.000534575	1.03639	1.361	1.7873	1.74866
Sinorhizobium.medicae	0.000165598	0.00012656	0.000182668	0.000188911	0.000165598	0.179903	0.103749	2.03546e-09	Not selected	Not selected	Not selected	Not selected	0.000109062	0.9212	1.10166	1.57576	1.69202	9.04378e-05	0.818285	0.976374	1.37739	1.45621	0.000131522	1.03706	1.24303	1.8027	1.96601
Sinorhizobium.meliloti	0.000337643	0.000251866	0.000385523	0.000378498	0.000337643	0.464726	0.170853	9.14194e-13	Not selected	Not selected	Not selected	Not selected	0.000216182	0.956521	1.08359	1.66336	1.68457	0.000182164	0.850439	0.966882	1.47652	1.4678	0.000256552	1.07583	1.21438	1.87384	1.93336
Slackia.heliotrinireducens	0.00348824	0.00256504	0.00433373	0.0035978	0.00348824	0.742676	0.117914	2.84112e-10	Not selected	Not selected	Not selected	Not selected	0.00230104	0.973827	1.13082	1.76449	1.45259	0.0019687	0.833442	0.973143	1.52038	1.20355	0.00268949	1.13786	1.31404	2.0478	1.75316
Sodalis.glossinidius	0.000143999	0.000108931	0.000160474	0.000163802	0.000143999	0.0305818	0.355021	3.27868e-11	Not selected	Not selected	Not selected	Not selected	9.97771e-05	0.884408	1.0512	1.58618	1.71351	8.39403e-05	0.793137	0.932047	1.40289	1.46662	0.000118602	0.986183	1.18558	1.79341	2.00197
Solibacillus.silvestris	0.00129518	0.000956145	0.00139302	0.00154808	0.00129518	0.254198	0.0143508	3.54672e-07	Not selected	Not selected	Not selected	Not selected	0.000844924	0.893822	1.2791	1.46249	1.63835	0.000679582	0.738962	1.04132	1.29018	1.37245	0.0010505	1.08114	1.57117	1.65782	1.95577
Solitalea.canadensis	0.00064279	0.000364842	0.000708164	0.000864947	0.00064279	0.202397	0.397611	2.54609e-15	Not selected	Not selected	Not selected	Not selected	0.000333421	0.861052	1.10055	1.98494	2.56323	0.000254476	0.67788	0.891121	1.65236	2.08438	0.000436857	1.09372	1.35921	2.38446	3.15208
Sorangium.cellulosum	0.00108511	0.000801975	0.00125009	0.00121302	0.00108511	0.501448	0.0718617	3.27284e-13	Not selected	Not selected	Not selected	Not selected	0.000688016	0.962768	1.10522	1.68464	1.68712	0.000585405	0.86522	0.988202	1.49615	1.45588	0.000808612	1.07131	1.2361	1.89688	1.95509
Sphaerobacter.thermophilus	0.000288991	0.000213549	0.000345485	0.00031054	0.000288991	0.485131	0.0618759	1.0583e-13	Not selected	Not selected	Not selected	Not selected	0.000183035	0.959379	1.11564	1.74531	1.61346	0.000154183	0.8558	0.98973	1.53891	1.37984	0.000217286	1.07549	1.25757	1.97938	1.88664
Sphaerochaeta.coccoides	0.000601556	0.000445829	0.000706003	0.000658205	0.000601556	0.518304	0.111834	2.79971e-12	Not selected	Not selected	Not selected	Not selected	0.000397688	0.957323	1.11134	1.64227	1.56777	0.000332238	0.837763	0.969115	1.45651	1.33929	0.000476032	1.09394	1.27443	1.85172	1.83523
Sphaerochaeta.globus	0.000713054	0.000537745	0.000827598	0.000779865	0.000713054	0.382049	0.176073	5.19718e-12	Not selected	Not selected	Not selected	Not selected	0.000488698	0.937267	1.10407	1.58789	1.51917	0.000408998	0.809626	0.95169	1.41841	1.29687	0.000583928	1.08503	1.28085	1.77763	1.77958
Sphaerochaeta.pleomorpha	0.000954006	0.000736298	0.00109043	0.0010428	0.000954006	0.408031	0.0782339	1.72402e-20	Not selected	Not selected	Not selected	Not selected	0.000676783	0.945687	1.12285	1.49769	1.44596	0.000589249	0.825926	0.982233	1.38918	1.28011	0.000777321	1.08281	1.2836	1.61469	1.63329
Sphingobium.chlorophenolicum	0.000168316	0.000124098	0.00019419	0.000188186	0.000168316	0.496747	0.220213	5.80926e-13	Not selected	Not selected	Not selected	Not selected	0.000108243	0.960583	1.07239	1.67907	1.67856	9.10553e-05	0.857378	0.952545	1.49022	1.46542	0.000128676	1.07621	1.20731	1.89184	1.9227
Sphingobium.japonicum	0.000191571	0.000160599	0.000207551	0.00020763	0.000191571	0.524667	0.121155	3.92389e-09	Not selected	Not selected	Not selected	Not selected	0.000141224	0.967817	1.08109	1.37947	1.40977	0.000123926	0.87621	0.981745	1.26118	1.25635	0.000160937	1.069	1.19049	1.50884	1.58192
Sphingomonas.wittichii	0.000333902	0.000270487	0.000380115	0.000353292	0.000333902	0.623654	0.087462	1.46024e-09	Not selected	Not selected	Not selected	Not selected	0.00023036	0.972261	1.1003	1.52876	1.46218	0.000196489	0.87186	0.983606	1.36399	1.2728	0.000270071	1.08422	1.23083	1.71344	1.67973
Sphingopyxis.alaskensis	0.000182553	0.000148337	0.000211649	0.000188853	0.000182553	0.513751	0.13496	4.8434e-11	Not selected	Not selected	Not selected	Not selected	0.000128992	0.963581	1.08548	1.55112	1.4075	0.000110557	0.86526	0.973845	1.38785	1.23722	0.000150502	1.07307	1.2099	1.73361	1.60122
Spirochaeta.africana	0.000290713	0.000220614	0.000331458	0.000322484	0.000290713	0.503596	0.0897248	2.92924e-11	Not selected	Not selected	Not selected	Not selected	0.000187468	0.957095	1.1153	1.61994	1.62232	0.000155686	0.841592	0.983086	1.43738	1.39482	0.000225738	1.08845	1.26529	1.82569	1.88694
Spirochaeta.caldaria	0.000429108	0.000334126	0.000487182	0.00046929	0.000429108	0.339087	0.0673696	7.98343e-10	Not selected	Not selected	Not selected	Not selected	0.000297949	0.941623	1.12029	1.51775	1.49672	0.000251139	0.83075	0.976338	1.35843	1.299	0.000353484	1.06729	1.28546	1.69576	1.72454
Spirochaeta.smaragdinae	0.000706894	0.000509488	0.000831939	0.000786063	0.000706894	0.451836	0.157981	1.76712e-14	Not selected	Not selected	Not selected	Not selected	0.000452987	0.948982	1.10092	1.70365	1.65513	0.000376998	0.825447	0.951327	1.52036	1.41605	0.000544292	1.091	1.27404	1.90905	1.93458
Spirochaeta.thermophila	0.000299161	0.000224917	0.000340547	0.000334579	0.000299161	0.314147	0.11905	3.88306e-11	Not selected	Not selected	Not selected	Not selected	0.000198325	0.936689	1.10412	1.60445	1.62404	0.000166085	0.82493	0.966226	1.42613	1.3934	0.000236824	1.06359	1.26169	1.80507	1.89286
Spirosoma.linguale	0.00085805	0.000552613	0.00093456	0.00109751	0.00085805	0.252002	0.239958	1.16541e-14	Not selected	Not selected	Not selected	Not selected	0.000495763	0.894701	1.11691	1.73301	2.13466	0.000395137	0.73228	0.936217	1.49321	1.79745	0.000622015	1.09315	1.33247	2.01131	2.53513
Stackebrandtia.nassauensis	0.000511059	0.000480486	0.000554974	0.00049877	0.000511059	0.923973	0.0397388	1.17198e-12	Not selected	Not selected	Not selected	Not selected	0.000446736	0.997293	1.05935	1.20259	1.07352	0.000418777	0.943964	1.00394	1.14005	0.989919	0.000476562	1.05363	1.11782	1.26856	1.16419
Staphylococcus.aureus	0.000409731	0.000273707	0.00053451	0.000425666	0.000409731	0.415538	0.146154	1.62997e-18	Not selected	Not selected	Not selected	Not selected	0.000219425	1.13522	1.23213	1.9053	1.58903	0.000165045	0.832022	0.935029	1.35751	1.44359	0.000291721	1.5489	1.62365	2.67413	1.74913
Staphylococcus.carnosus	0.000222309	0.000180899	0.000257206	0.00023025	0.000222309	0.3498	0.100282	3.17977e-18	Not selected	Not selected	Not selected	Not selected	0.000169526	0.953154	1.08546	1.44067	1.30414	0.000152061	0.862501	0.982718	1.34026	1.17684	0.000188998	1.05334	1.19894	1.5486	1.44521
Staphylococcus.epidermidis	0.000151824	0.000117189	0.000174769	0.000164708	0.000151824	0.423325	0.243422	2.01648e-17	Not selected	Not selected	Not selected	Not selected	0.000108769	0.957968	1.06413	1.53649	1.46459	9.56082e-05	0.861095	0.954246	1.41131	1.32034	0.000123741	1.06574	1.18667	1.67278	1.62459
Staphylococcus.haemolyticus	0.000142419	0.000104268	0.000161024	0.00016328	0.000142419	0.286056	0.442951	3.06202e-14	Not selected	Not selected	Not selected	Not selected	9.8681e-05	0.926787	1.05392	1.56394	1.63402	8.48999e-05	0.802611	0.92507	1.40612	1.43625	0.000114699	1.07018	1.20072	1.73946	1.85903
Staphylococcus.lugdunensis	0.000170578	0.000159074	0.000181956	0.0001711	0.000170578	0.814606	0.792006	8.56712e-06	Not selected	Not selected	Not selected	Not selected	0.000156253	0.990313	1.01087	1.14887	1.08009	0.000146307	0.915525	0.935945	1.09276	0.998947	0.000166875	1.07121	1.0918	1.20785	1.16781
Staphylococcus.pseudintermedius	0.000195729	0.000146701	0.000230579	0.000211598	0.000195729	0.24903	0.218575	4.18791e-11	Not selected	Not selected	Not selected	Not selected	0.000132757	0.922156	1.0879	1.64966	1.55499	0.000109948	0.801743	0.945654	1.45643	1.3283	0.000160298	1.06065	1.25155	1.86853	1.82036
Staphylococcus.saprophyticus	0.000210712	0.000166174	0.000239674	0.000227824	0.000210712	0.354044	0.370744	6.79015e-12	Not selected	Not selected	Not selected	Not selected	0.000155917	0.945456	1.05388	1.46273	1.42227	0.000135688	0.834555	0.94561	1.33045	1.26733	0.000179162	1.07109	1.17454	1.60816	1.59615
Staphylothermus.hellenicus	6.96307e-05	4.77702e-05	7.87801e-05	8.30955e-05	6.96307e-05	0.106205	0.2463	1.9235e-24	Not selected	Not selected	Not selected	Not selected	4.47147e-05	0.899415	1.07646	1.68825	1.83244	3.84941e-05	0.78219	0.962946	1.54288	1.60938	5.19405e-05	1.03421	1.20335	1.84733	2.08641
Staphylothermus.marinus	5.14265e-05	3.94337e-05	5.87976e-05	5.64618e-05	5.14265e-05	0.205893	0.29455	1.24594e-11	Not selected	Not selected	Not selected	Not selected	3.59377e-05	0.907146	1.0824	1.54776	1.52874	3.02403e-05	0.770162	0.930965	1.399	1.32791	4.27085e-05	1.0685	1.25846	1.71235	1.75994
Starkeya.novella	0.00022026	0.000159132	0.000250079	0.000253677	0.00022026	0.523195	0.0412991	8.04923e-15	Not selected	Not selected	Not selected	Not selected	0.000134588	0.963277	1.12527	1.69642	1.77909	0.000113687	0.86003	1.00093	1.50866	1.54403	0.000159332	1.07892	1.26506	1.90754	2.04993
Stenotrophomonas.maltophilia	0.000467108	0.000360107	0.000517817	0.000527089	0.000467108	0.380297	0.114541	2.88801e-09	Not selected	Not selected	Not selected	Not selected	0.000306093	0.946149	1.10261	1.57075	1.65448	0.000253879	0.83792	0.970757	1.38358	1.42041	0.000369045	1.06836	1.25238	1.78324	1.92712
Stigmatella.aurantiaca	0.000749537	0.000578001	0.000869521	0.000807005	0.000749537	0.634602	0.0750974	7.7169e-11	Not selected	Not selected	Not selected	Not selected	0.000491462	0.972374	1.10912	1.63987	1.55928	0.00041366	0.86822	0.986073	1.44489	1.33456	0.000583897	1.08902	1.24753	1.86117	1.82182
Streptobacillus.moniliformis	0.00033315	0.000247547	0.000393438	0.000361418	0.00033315	0.278693	0.123082	6.90298e-13	Not selected	Not selected	Not selected	Not selected	0.000228274	0.925337	1.11489	1.60718	1.50034	0.000194027	0.800366	0.964309	1.44366	1.30312	0.000268565	1.06982	1.28899	1.78922	1.7274
Streptococcus.agalactiae	0.000241058	0.000173156	0.000268544	0.000283815	0.000241058	0.768183	0.428425	2.79279e-18	Not selected	Not selected	Not selected	Not selected	0.000161824	0.979953	1.05476	1.58001	1.69781	0.00014072	0.858829	0.928197	1.43218	1.50967	0.000186092	1.11816	1.19858	1.74311	1.90939
Streptococcus.dysgalactiae	0.000167191	0.000119422	0.000181924	0.000201873	0.000167191	0.453476	0.855081	4.18155e-06	Not selected	Not selected	Not selected	Not selected	0.000128218	0.862292	0.964855	1.73004	1.92487	0	0	0	0	0	Inf	Inf	Inf	Inf	Inf
Streptococcus.equi	0.000228771	0.00017471	0.00025047	0.000262997	0.000228771	0.784013	0.373346	4.04449e-19	Not selected	Not selected	Not selected	Not selected	0.000162047	0.984614	1.05121	1.47715	1.58621	0.000144232	0.885296	0.942308	1.36386	1.4258	0.000182062	1.09507	1.17269	1.59984	1.76468
Streptococcus.gallolyticus	0.00028955	0.000232313	0.000280871	0.000357439	0.00028955	0.697503	0.294145	1.24922e-06	Not selected	Not selected	Not selected	Not selected	0.000223935	0.973519	1.0792	1.2279	1.55524	0.000186021	0.811174	0.882996	1.07773	1.32395	0.000269576	1.16835	1.31899	1.39899	1.82694
Streptococcus.gordonii	0.000130823	9.51637e-05	0.000150494	0.000148042	0.000130823	0.557974	0.48509	1.2876e-14	Not selected	Not selected	Not selected	Not selected	8.94649e-05	0.962209	1.04681	1.61512	1.62029	7.69215e-05	0.844388	0.914812	1.44731	1.44029	0.000104054	1.09647	1.19786	1.80239	1.82278
Streptococcus.infantarius	0.000155153	0.000119449	0.000177557	0.000169683	0.000155153	0.415112	0.520811	2.56763e-12	Not selected	Not selected	Not selected	Not selected	0.000113938	0.955186	1.0359	1.51502	1.47012	0.000100003	0.854797	0.935782	1.36643	1.3159	0.000129814	1.06736	1.14673	1.67977	1.64241
Streptococcus.intermedius	0.00018188	0.000135108	0.00021571	0.000196437	0.00018188	0.355188	0.266569	5.05446e-15	Not selected	Not selected	Not selected	Not selected	0.000126639	0.943952	1.06981	1.65152	1.51533	0.000110778	0.837791	0.953036	1.48309	1.33453	0.000144772	1.06357	1.20088	1.83908	1.72062
Streptococcus.macedonicus	0.000101175	7.85252e-05	0.000106916	0.000118865	0.000101175	0.335588	0.0509243	1.31749e-20	Not selected	Not selected	Not selected	Not selected	8.54842e-05	0.945843	0.890784	1.57551	1.74109	6.83818e-05	0.833655	0.479825	0.564469	0.628033	0.000106864	1.07313	1.65372	4.39745	4.82681
Streptococcus.mitis	0.00010735	0.000105211	0.000126499	9.04126e-05	0.00010735	0.0710388	0.000330038	8.42461e-15	Not selected	Not selected	Not selected	Not selected	9.84003e-05	0.910176	1.20238	1.23274	0.843598	8.80065e-05	0.819327	1.07498	1.09661	0.708455	0.000110022	1.0111	1.34489	1.38576	1.00452
Streptococcus.mutans	0.000403798	0.000384098	0.000415495	0.000412481	0.000403798	0.988604	0.301591	0.320851	Not selected	Not selected	Not selected	Not selected	0.000392968	1.00041	0.971072	1.05938	1.05732	0.000371048	0.942145	0.921414	0.988865	0.975001	0.000416182	1.06228	1.02341	1.13492	1.1466
Streptococcus.oralis	0.000121951	9.25638e-05	0.000136271	0.000138033	0.000121951	0.188765	0.38062	6.11878e-18	Not selected	Not selected	Not selected	Not selected	8.94117e-05	0.928033	1.05021	1.47358	1.54267	7.85466e-05	0.82691	0.937771	1.35831	1.38854	0.00010178	1.04152	1.17614	1.59864	1.71392
Streptococcus.parasanguinis	0.000244769	0.000218383	0.000271679	0.000245153	0.000244769	0.427592	0.172319	8.78701e-09	Not selected	Not selected	Not selected	Not selected	0.000205137	0.958515	1.0741	1.2811	1.14772	0.000184894	0.864493	0.97083	1.18636	1.02966	0.000227595	1.06276	1.18836	1.3834	1.27931
Streptococcus.parauberis	0.000246324	0.000181961	0.000285535	0.000273694	0.000246324	0.708577	0.572621	2.61826e-16	Not selected	Not selected	Not selected	Not selected	0.00016554	0.976052	1.03711	1.65281	1.61035	0.000143193	0.85867	0.917542	1.48697	1.4312	0.000191376	1.10948	1.17225	1.83714	1.81192
Streptococcus.pasteurianus	0.00072793	0.00061028	0.000787197	0.00079037	0.00072793	0.789745	0.308992	0.00288817	Not selected	Not selected	Not selected	Not selected	0.000567305	0.98135	1.07356	1.3188	1.35123	0.00048703	0.859472	0.934949	1.14188	1.14196	0.000660811	1.12051	1.23271	1.52313	1.59884
Streptococcus.pneumoniae	0.000428659	0.000391193	0.000457766	0.00043831	0.000428659	0.556545	0.824993	0.000804578	Not selected	Not selected	Not selected	Not selected	0.000390494	0.977816	1.00846	1.15153	1.10332	0.0003655	0.898129	0.937211	1.08043	1.02721	0.000417198	1.06457	1.08512	1.22731	1.18507
Streptococcus.pseudopneumoniae	7.67119e-05	7.83674e-05	7.95803e-05	7.21308e-05	7.67119e-05	0.767147	0.812976	0.0145329	Not selected	Not selected	Not selected	Not selected	7.97037e-05	0.984424	1.01272	1.01303	0.901984	7.35499e-05	0.875739	0.912533	0.927932	0.833304	8.63723e-05	1.1066	1.12392	1.10594	0.976325
Streptococcus.pyogenes	0.00075946	0.000523839	0.00100782	0.000754849	0.00075946	0.34797	0.131918	1.13541e-19	Not selected	Not selected	Not selected	Not selected	0.000488268	0.908443	1.16532	1.95425	1.45662	0.00041211	0.734707	0.935818	1.72737	1.20287	0.0005785	1.12326	1.45111	2.21093	1.7639
Streptococcus.salivarius	0.000210724	0.000152905	0.00023982	0.000241441	0.000210724	0.36141	0.6078	1.5692e-15	Not selected	Not selected	Not selected	Not selected	0.000143316	0.94396	1.03202	1.61897	1.67327	0.000122777	0.835077	0.916335	1.45428	1.46595	0.000167292	1.06704	1.16232	1.80231	1.90991
Streptococcus.sanguinis	0.000150812	9.65489e-05	0.00017085	0.00018691	0.000150812	0.265836	0.269117	4.28825e-28	Not selected	Not selected	Not selected	Not selected	8.95546e-05	0.928209	1.07483	1.79598	2.03874	7.66295e-05	0.808798	0.950264	1.62542	1.78238	0.00010466	1.06525	1.21572	1.98445	2.33198
Streptococcus.suis	0.00192841	0.00152451	0.00229211	0.00198255	0.00192841	0.410668	0.0818931	1.87444e-08	Not selected	Not selected	Not selected	Not selected	0.0013834	0.926973	1.16715	1.51218	1.31199	0.00115543	0.775426	0.955757	1.34406	1.11782	0.00165636	1.10814	1.4253	1.70133	1.5399
Streptococcus.thermophilus	0.00016331	0.000134118	0.000188329	0.00016849	0.00016331	0.560556	0.429612	7.6641e-28	Not selected	Not selected	Not selected	Not selected	0.000130409	0.969095	1.04306	1.39994	1.25204	0.000118963	0.87004	0.940796	1.32783	1.14558	0.000142957	1.07943	1.15644	1.47596	1.36839
Streptococcus.uberis	0.000311169	0.000268911	0.000331936	0.000334118	0.000311169	0.840357	0.567445	3.42019e-05	Not selected	Not selected	Not selected	Not selected	0.00025872	0.987144	1.03623	1.25148	1.28877	0.000231026	0.877037	0.921744	1.14222	1.11098	0.000289735	1.11107	1.16493	1.37119	1.495
Streptomyces.avermitilis	0.000408054	0.000319143	0.000466546	0.000441539	0.000408054	0.770037	0.0873324	6.6113e-09	Not selected	Not selected	Not selected	Not selected	0.000266195	0.981841	1.11231	1.62098	1.57168	0.000222723	0.871388	0.97825	1.41514	1.33003	0.000318151	1.1063	1.26473	1.85676	1.85722
Streptomyces.bingchenggensis	0.000559096	0.000428505	0.000624709	0.000628577	0.000559096	0.724697	0.0710055	1.38531e-09	Not selected	Not selected	Not selected	Not selected	0.00035902	0.979297	1.11307	1.6072	1.6561	0.00030339	0.874586	0.985583	1.41203	1.41995	0.000424852	1.09654	1.25705	1.82934	1.93152
Streptomyces.cattleya	0.00063412	0.000530949	0.000726144	0.000648822	0.00063412	0.649381	0.103623	2.10893e-07	Not selected	Not selected	Not selected	Not selected	0.000446944	0.9701	1.11293	1.52029	1.38527	0.000371085	0.853931	0.974448	1.32421	1.16413	0.000538312	1.10207	1.2711	1.74539	1.64842
Streptomyces.coelicolor	0.000401773	0.000302144	0.000461354	0.000445257	0.000401773	0.613224	0.12643	4.72425e-12	Not selected	Not selected	Not selected	Not selected	0.000255448	0.969457	1.09642	1.67481	1.66731	0.000215542	0.862936	0.970128	1.4825	1.43206	0.000302741	1.08913	1.23915	1.89207	1.9412
Streptomyces.flavogriseus	0.000264883	0.000213786	0.000301113	0.000281511	0.000264883	0.779134	0.0657093	1.22254e-08	Not selected	Not selected	Not selected	Not selected	0.00017651	0.98207	1.12425	1.56337	1.50323	0.00014711	0.868342	0.989648	1.37655	1.27692	0.000211785	1.11069	1.27715	1.77554	1.76965
Streptomyces.griseus	0.000329588	0.00025532	0.000372629	0.000363377	0.000329588	0.731366	0.096138	1.51782e-11	Not selected	Not selected	Not selected	Not selected	0.000215418	0.979641	1.10373	1.59984	1.60353	0.000182189	0.874055	0.974398	1.42668	1.38244	0.000254707	1.09798	1.25023	1.79401	1.85999
Streptomyces.hygroscopicus	0.000469621	0.000348534	0.000537029	0.000527474	0.000469621	0.887119	0.105913	7.6368e-14	Not selected	Not selected	Not selected	Not selected	0.000294262	0.991894	1.09627	1.67734	1.69209	0.000252111	0.888307	0.978412	1.49485	1.47491	0.00034346	1.10756	1.22832	1.88212	1.94125
Streptomyces.scabiei	0.000476745	0.000378526	0.00054254	0.000512557	0.000476745	0.656315	0.0973563	1.51893e-09	Not selected	Not selected	Not selected	Not selected	0.000317755	0.972687	1.10764	1.58999	1.54071	0.000265685	0.863992	0.977975	1.39819	1.30417	0.00038003	1.09506	1.25449	1.8081	1.82014
Streptomyces.violaceusniger	0.000557489	0.000423169	0.000642219	0.00061171	0.000557489	0.590776	0.117073	1.85929e-12	Not selected	Not selected	Not selected	Not selected	0.00036374	0.970599	1.08986	1.65985	1.61865	0.00031125	0.87308	0.977151	1.47254	1.39661	0.000425083	1.07901	1.21557	1.87099	1.87599
Streptosporangium.roseum	0.000606608	0.000466331	0.000680516	0.000677814	0.000606608	0.635101	0.103364	7.89709e-10	Not selected	Not selected	Not selected	Not selected	0.000393049	0.971587	1.10296	1.59717	1.64351	0.000329708	0.865337	0.975921	1.40958	1.40671	0.000468559	1.09088	1.24654	1.80971	1.92018
Sulfobacillus.acidophilus	0.000331911	0.000273394	0.000379558	0.000344799	0.000331911	0.37567	0.0934183	8.33987e-07	Not selected	Not selected	Not selected	Not selected	0.000242096	0.9413	1.11995	1.45769	1.34895	0.000202158	0.824012	0.976462	1.28691	1.15633	0.000289925	1.07528	1.28453	1.65114	1.57366
Sulfolobus.acidocaldarius	0.000100324	7.61332e-05	0.000115375	0.000110299	0.000100324	0.318047	0.359205	2.26739e-09	Not selected	Not selected	Not selected	Not selected	6.8184e-05	0.937948	1.05835	1.61121	1.60002	5.68685e-05	0.825726	0.933088	1.41279	1.35491	8.17511e-05	1.06542	1.20042	1.8375	1.88946
Sulfolobus.islandicus	0.000156472	0.000130343	0.00017196	0.000168014	0.000156472	0.175786	0.640758	3.39491e-10	Not selected	Not selected	Not selected	Not selected	0.000122804	0.927678	1.02515	1.36384	1.378	0.000107662	0.82905	0.927676	1.25435	1.22902	0.000140075	1.03804	1.13287	1.48288	1.54504
Sulfolobus.solfataricus	5.99043e-05	4.57584e-05	6.91852e-05	6.5257e-05	5.99043e-05	0.342107	0.181346	1.85097e-21	Not selected	Not selected	Not selected	Not selected	4.13623e-05	0.948634	1.07683	1.58449	1.53636	3.64092e-05	0.847554	0.954492	1.46302	1.37692	4.69891e-05	1.06177	1.21485	1.71606	1.71426
Sulfolobus.tokodaii	0.00011915	8.43432e-05	0.000140958	0.000133348	0.00011915	0.467563	0.328777	1.32956e-12	Not selected	Not selected	Not selected	Not selected	7.61469e-05	0.954457	1.06307	1.74989	1.69655	6.40663e-05	0.841093	0.935207	1.54055	1.45714	9.05054e-05	1.0831	1.20842	1.98768	1.97531
Sulfuricurvum.kujiense	0.000193905	0.000124776	0.000226368	0.000232954	0.000193905	0.34126	0.192877	1.07584e-19	Not selected	Not selected	Not selected	Not selected	0.000112308	0.938524	1.08844	1.87021	1.99196	9.40435e-05	0.819335	0.963653	1.65581	1.72664	0.00013412	1.07505	1.22939	2.11238	2.29805
Sulfurihydrogenibium.azorense	9.87304e-05	6.76529e-05	0.000115235	0.000114375	9.87304e-05	0.337262	0.300779	6.58124e-12	Not selected	Not selected	Not selected	Not selected	6.0265e-05	0.930059	1.07825	1.78164	1.85044	4.85134e-05	0.793472	0.935903	1.53951	1.54533	7.48634e-05	1.09016	1.24224	2.06186	2.21578
Sulfurimonas.autotrophica	0.00014241	0.000106401	0.000161731	0.00016034	0.00014241	0.103689	0.208245	2.4382e-10	Not selected	Not selected	Not selected	Not selected	9.94076e-05	0.898486	1.08302	1.55232	1.59753	8.27652e-05	0.788678	0.95729	1.37653	1.39157	0.000119396	1.02358	1.22526	1.75057	1.83397
Sulfurimonas.denitrificans	0.000128215	9.74755e-05	0.000144929	0.000143299	0.000128215	0.212648	0.338369	1.3596e-14	Not selected	Not selected	Not selected	Not selected	8.97404e-05	0.924302	1.06024	1.53894	1.57528	7.68122e-05	0.808846	0.943382	1.40264	1.3819	0.000104845	1.05624	1.19156	1.68849	1.79573
Sulfurospirillum.barnesii	0.00014239	9.58844e-05	0.000161468	0.000171421	0.00014239	0.158532	0.36898	1.30699e-19	Not selected	Not selected	Not selected	Not selected	8.97259e-05	0.90111	1.06599	1.70984	1.88956	7.53181e-05	0.772288	0.933435	1.53058	1.64995	0.00010689	1.05142	1.21736	1.9101	2.16395
Sulfurospirillum.deleyianum	0.000106224	7.94751e-05	0.000120173	0.000119946	0.000106224	0.0980177	0.334242	3.44052e-12	Not selected	Not selected	Not selected	Not selected	7.55637e-05	0.905458	1.05815	1.53887	1.57854	6.5497e-05	0.794459	0.947045	1.38514	1.39144	8.71776e-05	1.03197	1.18229	1.70966	1.7908
Symbiobacterium.thermophilum	0.000466984	0.000355921	0.00054005	0.000508812	0.000466984	0.316983	0.171297	3.27568e-09	Not selected	Not selected	Not selected	Not selected	0.000312166	0.93315	1.09669	1.61501	1.56943	0.000259097	0.816414	0.959287	1.41489	1.33508	0.000376103	1.06658	1.25378	1.84343	1.84492
Synechococcus.elongatus	0.000188465	0.000141471	0.000215488	0.000210056	0.000188465	0.345705	0.135685	1.36378e-11	Not selected	Not selected	Not selected	Not selected	0.000124811	0.944711	1.0913	1.62106	1.62574	0.000106125	0.840438	0.972801	1.44021	1.41526	0.000146787	1.06192	1.22423	1.82462	1.86753
Syntrophobacter.fumaroxidans	0.000403642	0.000298356	0.000461543	0.000454656	0.000403642	0.348728	0.0610279	7.47709e-13	Not selected	Not selected	Not selected	Not selected	0.000258122	0.942735	1.12321	1.64519	1.67432	0.000216743	0.834168	0.989215	1.46664	1.43086	0.0003074	1.06543	1.27536	1.84547	1.9592
Syntrophobotulus.glycolicus	0.000728298	0.000539774	0.000847444	0.000804177	0.000728298	0.441332	0.185178	1.75866e-12	Not selected	Not selected	Not selected	Not selected	0.000488207	0.945741	1.09835	1.6136	1.56635	0.000408109	0.818524	0.941083	1.44317	1.34224	0.000584026	1.09273	1.2819	1.80415	1.82787
Syntrophomonas.wolfei	0.000500243	0.000392365	0.000583739	0.000528346	0.000500243	0.386493	0.242378	6.00886e-09	Not selected	Not selected	Not selected	Not selected	0.000356842	0.939974	1.08499	1.54294	1.4201	0.000298412	0.814681	0.936789	1.36797	1.2183	0.000426713	1.08454	1.25664	1.7403	1.65533
Syntrophothermus.lipocalidus	0.000347205	0.000259041	0.000410725	0.00037489	0.000347205	0.277562	0.202662	5.69432e-11	Not selected	Not selected	Not selected	Not selected	0.000231358	0.925232	1.09289	1.66947	1.56931	0.000190871	0.803626	0.948226	1.46555	1.3264	0.000280432	1.06524	1.25963	1.90176	1.85671
Syntrophus.aciditrophicus	0.00035426	0.000251865	0.000408901	0.000405546	0.00035426	0.338236	0.234187	1.0156e-16	Not selected	Not selected	Not selected	Not selected	0.000226447	0.940178	1.07594	1.69544	1.73561	0.000192281	0.826787	0.955712	1.52143	1.51779	0.000266685	1.06912	1.21129	1.88936	1.98468
Tannerella.forsythia	0.00209256	0.000938101	0.00223604	0.00314335	0.00209256	0.344838	0.278624	7.72983e-10	Not selected	Not selected	Not selected	Not selected	0.00080334	0.868981	1.17285	2.492	3.76306	0.00052038	0.647743	0.891607	1.74541	2.59134	0.00124016	1.16578	1.54279	3.55793	5.46461
Taylorella.asinigenitalis	8.7936e-05	6.31189e-05	0.000101597	9.99475e-05	8.7936e-05	0.149501	0.203967	1.30593e-14	Not selected	Not selected	Not selected	Not selected	5.73599e-05	0.901451	1.09276	1.67488	1.70318	4.81205e-05	0.769288	0.947044	1.49633	1.46595	6.83734e-05	1.05632	1.26091	1.87474	1.97881
Taylorella.equigenitalis	9.30871e-05	7.04757e-05	0.000106078	0.000103487	9.30871e-05	0.256832	0.120057	1.1568e-09	Not selected	Not selected	Not selected	Not selected	6.3909e-05	0.926161	1.10722	1.53983	1.55063	5.37372e-05	0.802571	0.975652	1.36493	1.3426	7.60061e-05	1.06878	1.25652	1.73713	1.79089
Tepidanaerobacter.acetatoxydans	0.000822661	0.000609352	0.000973561	0.000892427	0.000822661	0.421495	0.224418	1.12113e-11	Not selected	Not selected	Not selected	Not selected	0.000556596	0.937384	1.1012	1.63596	1.51625	0.000463091	0.799756	0.932698	1.45499	1.29417	0.000668982	1.0987	1.30014	1.83943	1.77643
Teredinibacter.turnerae	0.000343555	0.000253003	0.000385189	0.000395595	0.000343555	0.215451	0.12274	4.60851e-15	Not selected	Not selected	Not selected	Not selected	0.000226359	0.928901	1.09291	1.59133	1.69603	0.000193552	0.823439	0.980942	1.43629	1.48711	0.000264725	1.04787	1.21765	1.7631	1.9343
Terriglobus.roseus	0.00031228	0.000277722	0.000331435	0.000328875	0.00031228	0.312893	0.057014	0.000213271	Not selected	Not selected	Not selected	Not selected	0.000249874	0.951941	1.09583	1.25524	1.26572	0.000219441	0.866943	0.995599	1.13988	1.12425	0.000284527	1.04527	1.20615	1.38227	1.425
Terriglobus.saanensis	0.000308273	0.00022339	0.000348434	0.000355922	0.000308273	0.406267	0.13439	1.25866e-14	Not selected	Not selected	Not selected	Not selected	0.000193709	0.952929	1.08779	1.67131	1.77397	0.000163314	0.851522	0.968937	1.49305	1.54591	0.000229762	1.06641	1.22121	1.87085	2.03568
Tetragenococcus.halophilus	0.000733477	0.000489562	0.000823464	0.000895817	0.000733477	0.34909	0.805384	1.50015e-07	Not selected	Not selected	Not selected	Not selected	0.000484267	0.903769	1.0281	1.68351	1.82868	0.000378851	0.712595	0.828067	1.46742	1.5222	0.000619014	1.14623	1.27645	1.93142	2.19687
Thermaerobacter.marianensis	0.000248855	0.00018857	0.000295882	0.00026419	0.000248855	0.690561	0.0861627	1.21087e-17	Not selected	Not selected	Not selected	Not selected	0.000160153	0.974443	1.11562	1.6979	1.55307	0.000134872	0.860647	0.980687	1.52223	1.33266	0.000190172	1.10329	1.26911	1.89384	1.80994
Thermanaerovibrio.acidaminovorans	0.000275097	0.000210323	0.000323414	0.000293788	0.000275097	0.487465	0.132138	3.59548e-14	Not selected	Not selected	Not selected	Not selected	0.000187854	0.956909	1.09807	1.5984	1.48625	0.000159594	0.843214	0.963498	1.44107	1.28518	0.000221118	1.08593	1.25144	1.7729	1.71878
Thermincola.potens	0.000522126	0.000392381	0.000607248	0.000571223	0.000522126	0.224931	0.152613	3.76342e-13	Not selected	Not selected	Not selected	Not selected	0.000358353	0.918484	1.10268	1.58034	1.52933	0.000302334	0.794744	0.966712	1.42066	1.32383	0.000424752	1.06149	1.25778	1.75796	1.76672
Thermoanaerobacter.brockii	2.60161e-06	1.89908e-06	3.01109e-06	2.91887e-06	2.60161e-06	0.689352	0.45412	1.32708e-10	Not selected	Not selected	Not selected	Not selected	1.54335e-06	1.03736	1.07222	1.78258	1.71818	1.25377e-06	0.868231	0.896675	1.54259	1.41233	1.89981e-06	1.23943	1.28213	2.0599	2.09025
Thermoanaerobacter.italicus	7.06998e-05	6.01608e-05	7.91898e-05	7.31123e-05	7.06998e-05	0.354993	0.0352093	5.48163e-05	Not selected	Not selected	Not selected	Not selected	5.36813e-05	0.932502	1.1763	1.35209	1.26263	4.43566e-05	0.805196	0.994151	1.1867	1.05815	6.49664e-05	1.07994	1.39182	1.54054	1.50663
Thermoanaerobacter.mathranii	4.50171e-05	3.12708e-05	4.97346e-05	5.45201e-05	4.50171e-05	0.17518	0.535617	8.17146e-15	Not selected	Not selected	Not selected	Not selected	2.80317e-05	0.894917	1.05064	1.69246	1.95859	2.26246e-05	0.75525	0.889626	1.48504	1.67636	3.47311e-05	1.06041	1.24079	1.92884	2.28834
Thermoanaerobacter.pseudethanolicus	4.49879e-06	3.09388e-06	5.07188e-06	5.37907e-06	4.49879e-06	0.428423	0.660741	1.36342e-11	Not selected	Not selected	Not selected	Not selected	2.76753e-06	0.940214	1.03462	1.75634	1.96257	2.2356e-06	0.80661	0.884596	1.50646	1.62832	3.42603e-06	1.09595	1.2101	2.04767	2.36544
Thermoanaerobacter.tengcongensis	0.000259971	0.00017743	0.000310041	0.000295286	0.000259971	0.252584	0.204946	1.96501e-14	Not selected	Not selected	Not selected	Not selected	0.000162774	0.918349	1.09699	1.79166	1.74513	0.000135309	0.789213	0.942906	1.58126	1.49412	0.000195814	1.06861	1.27625	2.03005	2.03832
Thermoanaerobacter.wiegelii	0.000167117	0.000116926	0.000198064	0.000188092	0.000167117	0.463199	0.136727	6.78395e-12	Not selected	Not selected	Not selected	Not selected	0.000105435	0.951596	1.10667	1.73986	1.6946	8.66063e-05	0.820527	0.955663	1.51557	1.45409	0.000128356	1.1036	1.28153	1.99734	1.97489
Thermoanaerobacterium.saccharolyticum	0.000308811	0.000204529	0.000384781	0.000340717	0.000308811	0.893691	0.916923	6.61753e-11	Not selected	Not selected	Not selected	Not selected	0.000189788	0.98869	1.00888	1.9692	1.75144	0.000155473	0.834826	0.859983	1.67015	1.49645	0.000231676	1.17091	1.18356	2.32179	2.04987
Thermoanaerobacterium.thermosaccharolyticum	0.000263741	0.000212614	0.000308644	0.000271729	0.000263741	0.346386	0.230455	1.40297e-06	Not selected	Not selected	Not selected	Not selected	0.00019287	0.93149	1.0935	1.51406	1.35315	0.000158068	0.80449	0.936885	1.31706	1.14063	0.000235335	1.07854	1.2763	1.74052	1.60527
Thermoanaerobacterium.xylanolyticum	0.000151621	0.000125872	0.00017269	0.000157188	0.000151621	0.0912315	0.630935	7.35193e-11	Not selected	Not selected	Not selected	Not selected	0.000125812	0.882788	1.03495	1.39182	1.25965	0.000110614	0.76273	0.902986	1.27831	1.1028	0.000143099	1.02174	1.1862	1.51541	1.43879
Thermobaculum.terrenum	0.000325014	0.000242136	0.000367057	0.000368708	0.000325014	0.329208	0.153108	8.72479e-11	Not selected	Not selected	Not selected	Not selected	0.000213912	0.936447	1.09871	1.59763	1.65949	0.000176811	0.81807	0.960911	1.41764	1.41684	0.000258798	1.07195	1.25628	1.80047	1.94368
Thermobifida.fusca	0.000243212	0.000190351	0.000266799	0.00027431	0.000243212	0.918231	0.163991	2.20036e-18	Not selected	Not selected	Not selected	Not selected	0.000167716	1.00416	1.05645	1.48675	1.58596	0.000149512	0.929189	0.973971	1.37514	1.42066	0.000188137	1.08518	1.14591	1.60742	1.77049
Thermobispora.bispora	0.000237306	0.000190944	0.000268778	0.000253795	0.000237306	0.524833	0.1016	5.62342e-09	Not selected	Not selected	Not selected	Not selected	0.000161133	0.959539	1.11026	1.5486	1.50577	0.000133784	0.848277	0.975662	1.36911	1.28012	0.000194072	1.08539	1.26343	1.75162	1.7712
Thermococcus.barophilus	9.47672e-05	7.34826e-05	0.00010551	0.000106043	9.47672e-05	0.213689	0.316005	1.99591e-11	Not selected	Not selected	Not selected	Not selected	6.7294e-05	0.928389	1.05943	1.48306	1.55229	5.8022e-05	0.826923	0.953951	1.33733	1.36352	7.80477e-05	1.04231	1.17658	1.64468	1.76719
Thermococcus.gammatolerans	5.80625e-05	4.18976e-05	6.4587e-05	6.82604e-05	5.80625e-05	0.350906	0.166912	6.95449e-12	Not selected	Not selected	Not selected	Not selected	3.63326e-05	0.937865	1.09786	1.64992	1.79639	3.01793e-05	0.822037	0.967632	1.44391	1.54861	4.37404e-05	1.07001	1.24562	1.88531	2.08381
Thermococcus.kodakarensis	6.41569e-05	4.91424e-05	7.20706e-05	7.17753e-05	6.41569e-05	0.477489	0.356157	9.87438e-15	Not selected	Not selected	Not selected	Not selected	4.56139e-05	0.962995	1.0489	1.51971	1.53092	4.07411e-05	0.867411	0.946434	1.38437	1.38276	5.10694e-05	1.06911	1.16246	1.66827	1.69495
Thermococcus.onnurineus	5.18407e-05	3.70423e-05	5.64271e-05	6.25631e-05	5.18407e-05	0.171565	0.374764	7.15402e-14	Not selected	Not selected	Not selected	Not selected	3.32281e-05	0.915015	1.05683	1.61484	1.8898	2.76792e-05	0.79931	0.936194	1.42575	1.61774	3.98894e-05	1.04747	1.19301	1.82901	2.20763
Thermococcus.sibiricus	6.91169e-05	4.52457e-05	7.82621e-05	8.46662e-05	6.91169e-05	0.128799	0.630826	8.65562e-20	Not selected	Not selected	Not selected	Not selected	4.25065e-05	0.892166	1.0349	1.77157	2.03656	3.54297e-05	0.762605	0.898273	1.58195	1.7369	5.09968e-05	1.04374	1.1923	1.98392	2.38791
Thermocrinis.albus	0.000118183	8.62801e-05	0.000135342	0.000134026	0.000118183	0.383032	0.156961	1.08834e-09	Not selected	Not selected	Not selected	Not selected	7.44504e-05	0.938502	1.10653	1.68271	1.7125	6.01924e-05	0.810597	0.961237	1.45641	1.45104	9.20857e-05	1.08659	1.2738	1.94417	2.02107
Thermodesulfatator.indicus	0.000250107	0.000177167	0.00029235	0.00028332	0.000250107	0.246889	0.226614	3.87861e-17	Not selected	Not selected	Not selected	Not selected	0.000161393	0.927113	1.07916	1.7028	1.70568	0.000136883	0.808408	0.95454	1.52814	1.47075	0.000190291	1.06325	1.22004	1.89744	1.97813
Thermodesulfobium.narugense	0.000220544	0.000170255	0.000253921	0.00023919	0.000220544	0.209831	0.3105	6.07397e-12	Not selected	Not selected	Not selected	Not selected	0.000159635	0.923352	1.06455	1.51623	1.47202	0.000137394	0.810068	0.951026	1.36952	1.28636	0.000185475	1.05248	1.19162	1.67865	1.68448
Thermodesulfovibrio.yellowstonii	0.000205546	0.000141673	0.000242113	0.000235053	0.000205546	0.171736	0.238773	3.6576e-16	Not selected	Not selected	Not selected	Not selected	0.000127886	0.913858	1.07723	1.77835	1.80992	0.000107105	0.795504	0.95535	1.57709	1.54426	0.000152699	1.04982	1.21466	2.00529	2.12129
Thermofilum.pendens	0.000152733	9.25962e-05	0.000173778	0.0001939	0.000152733	0.441587	0.482484	8.58539e-22	Not selected	Not selected	Not selected	Not selected	8.32589e-05	0.93154	1.06477	1.93416	2.25262	6.7572e-05	0.771382	0.899275	1.67348	1.93711	0.000102587	1.12495	1.26073	2.23544	2.61951
Thermogladius.cellulolyticus	6.31483e-05	5.17208e-05	6.85408e-05	6.95774e-05	6.31483e-05	0.41747	0.243273	2.32328e-06	Not selected	Not selected	Not selected	Not selected	4.52775e-05	0.948461	1.07775	1.43935	1.49141	3.8011e-05	0.836916	0.935343	1.26823	1.28315	5.39332e-05	1.07487	1.24185	1.63355	1.73348
Thermomicrobium.roseum	0.000236571	0.000205223	0.000258335	0.000247235	0.000236571	0.514598	0.0577643	0.000100875	Not selected	Not selected	Not selected	Not selected	0.000175738	0.962016	1.11832	1.37464	1.33738	0.000148034	0.85983	0.991182	1.20911	1.14607	0.000208626	1.07635	1.26177	1.56284	1.56061
Thermomonospora.curvata	0.000351154	0.000265823	0.00041594	0.000374643	0.000351154	0.670847	0.0859388	3.46766e-12	Not selected	Not selected	Not selected	Not selected	0.000224065	0.973909	1.11075	1.71366	1.58268	0.000187794	0.864589	0.982864	1.50712	1.35238	0.000267341	1.09705	1.25527	1.94851	1.85221
Thermoplasma.acidophilum	0.000100591	6.46741e-05	0.000116053	0.000122285	0.000100591	0.111073	0.566368	1.01649e-09	Not selected	Not selected	Not selected	Not selected	5.99789e-05	0.847806	1.05901	1.8795	2.10916	4.45398e-05	0.684049	0.874772	1.56055	1.71041	8.07697e-05	1.05076	1.28204	2.26364	2.60086
Thermoplasma.volcanium	7.14269e-05	5.43969e-05	7.93081e-05	8.11629e-05	7.14269e-05	0.492848	0.301675	4.8273e-10	Not selected	Not selected	Not selected	Not selected	4.78796e-05	0.954814	1.06969	1.55618	1.64682	3.97956e-05	0.833249	0.941045	1.37038	1.4208	5.76058e-05	1.09411	1.21593	1.76718	1.90878
Thermoproteus.tenax	7.17152e-05	5.36388e-05	8.36267e-05	7.85033e-05	7.17152e-05	0.645102	0.138258	7.5894e-11	Not selected	Not selected	Not selected	Not selected	4.57122e-05	0.972991	1.0905	1.69433	1.65725	3.84705e-05	0.870392	0.966212	1.48365	1.41624	5.4317e-05	1.08768	1.23077	1.93493	1.93927
Thermoproteus.uzoniensis	7.94047e-05	5.75918e-05	8.54951e-05	9.58795e-05	7.94047e-05	0.433475	0.1797	8.37263e-15	Not selected	Not selected	Not selected	Not selected	4.9373e-05	0.949352	1.0892	1.57671	1.86404	4.14958e-05	0.837969	0.966549	1.39934	1.62217	5.87455e-05	1.07554	1.22742	1.77657	2.14197
Thermosediminibacter.oceani	0.000440434	0.000308005	0.000524884	0.000492979	0.000440434	0.361647	0.252731	3.88277e-14	Not selected	Not selected	Not selected	Not selected	0.000281818	0.936271	1.08512	1.75891	1.68089	0.000235806	0.806948	0.937598	1.55439	1.44527	0.000336808	1.08632	1.25586	1.99035	1.95493
Thermosipho.africanus	0.000153784	0.000139751	0.000174803	0.000147281	0.000153784	0.263203	0.203513	8.7497e-13	Not selected	Not selected	Not selected	Not selected	0.000137363	0.949447	1.06035	1.2482	1.03857	0.000127031	0.867088	0.97429	1.18299	0.954975	0.000148536	1.03963	1.15401	1.31701	1.12949
Thermosipho.melanesiensis	0.000136199	9.98023e-05	0.000152909	0.000157142	0.000136199	0.173153	0.160765	2.02825e-10	Not selected	Not selected	Not selected	Not selected	8.98898e-05	0.907481	1.10322	1.59186	1.69784	7.454e-05	0.783109	0.962459	1.40519	1.44703	0.000108401	1.05161	1.26456	1.80332	1.99211
Thermosphaera.aggregans	6.14358e-05	4.47257e-05	7.51371e-05	6.50209e-05	6.14358e-05	0.164546	0.0639156	7.49705e-49	Not selected	Not selected	Not selected	Not selected	4.12571e-05	0.930639	1.09551	1.7274	1.53253	3.72163e-05	0.837477	0.993638	1.61777	1.38264	4.57368e-05	1.03416	1.20783	1.84446	1.69867
Thermosynechococcus.elongatus	0.000207357	0.00014802	0.000235881	0.000240218	0.000207357	0.38144	0.25804	5.71162e-27	Not selected	Not selected	Not selected	Not selected	0.00013505	0.951842	1.06386	1.63381	1.72004	0.000118922	0.849816	0.964343	1.50103	1.53816	0.000153366	1.06612	1.17364	1.77834	1.92343
Thermotoga.lettingae	0.000203973	0.000144177	0.000235637	0.000234167	0.000203973	0.185698	0.215935	5.35458e-13	Not selected	Not selected	Not selected	Not selected	0.0001304	0.90897	1.08981	1.68803	1.76135	0.000106448	0.783811	0.951516	1.49796	1.49455	0.000159741	1.05411	1.24821	1.90221	2.07578
Thermotoga.maritima	3.77621e-05	4.36033e-05	3.78212e-05	3.16604e-05	3.77621e-05	0.899947	0.764399	9.64994e-10	Not selected	Not selected	Not selected	Not selected	4.41909e-05	0.993939	0.985748	0.902353	0.725358	4.0203e-05	0.899	0.893479	0.839086	0.659238	4.85744e-05	1.0989	1.08755	0.97039	0.798109
Thermotoga.naphthophila	1.55767e-05	1.35544e-05	1.73397e-05	1.59055e-05	1.55767e-05	0.706375	0.0830169	0.00127401	Not selected	Not selected	Not selected	Not selected	1.12966e-05	0.970603	1.14759	1.39443	1.31209	9.09276e-06	0.831447	0.977952	1.18706	1.07602	1.40347e-05	1.13305	1.34665	1.63801	1.59995
Thermotoga.neapolitana	0.000111798	7.57529e-05	0.00013078	0.000130105	0.000111798	0.213417	0.0987624	2.19605e-16	Not selected	Not selected	Not selected	Not selected	6.76929e-05	0.922821	1.10891	1.79933	1.84902	5.65813e-05	0.808419	0.983997	1.59396	1.58389	8.09867e-05	1.05341	1.24968	2.03116	2.15853
Thermotoga.petrophila	2.71488e-05	1.7466e-05	2.9999e-05	3.43154e-05	2.71488e-05	0.29606	0.507859	2.38658e-12	Not selected	Not selected	Not selected	Not selected	1.5499e-05	0.884029	1.0783	1.79732	2.18516	1.19862e-05	0.688814	0.86862	1.50549	1.79156	2.00411e-05	1.13457	1.33859	2.14571	2.66522
Thermotoga.thermarum	0.000186465	0.000133907	0.000213351	0.000213948	0.000186465	0.21751	0.299512	4.78707e-11	Not selected	Not selected	Not selected	Not selected	0.000120651	0.911311	1.07866	1.66403	1.73584	9.8409e-05	0.782048	0.940211	1.45547	1.47691	0.000147921	1.06194	1.23749	1.90247	2.04017
Thermovibrio.ammonificans	0.000116264	8.55789e-05	0.000133877	0.000130396	0.000116264	0.202592	0.240274	1.59067e-14	Not selected	Not selected	Not selected	Not selected	7.82942e-05	0.923373	1.07263	1.63859	1.64602	6.69164e-05	0.815391	0.947321	1.46991	1.43447	9.16065e-05	1.04566	1.21452	1.82662	1.88877
Thermovirga.lienii	0.000247787	0.000185878	0.000288745	0.000270874	0.000247787	0.496902	0.15539	2.26014e-13	Not selected	Not selected	Not selected	Not selected	0.000166691	0.957118	1.09372	1.61084	1.55115	0.00014069	0.841714	0.959877	1.44533	1.34706	0.000197497	1.08834	1.24623	1.7953	1.78615
Thermus.scotoductus	8.52377e-05	5.36631e-05	9.84267e-05	0.000104712	8.52377e-05	0.341111	0.31531	5.66083e-22	Not selected	Not selected	Not selected	Not selected	4.65456e-05	0.943909	1.06027	1.96488	2.19741	3.85919e-05	0.83573	0.941376	1.73221	1.90271	5.61384e-05	1.06609	1.19418	2.2288	2.53777
Thermus.thermophilus	0.000149294	0.000122346	0.000172538	0.000153927	0.000149294	0.503468	0.0643543	1.16833e-07	Not selected	Not selected	Not selected	Not selected	0.000104436	0.958511	1.1221	1.54177	1.3971	8.78704e-05	0.849502	0.988945	1.34896	1.19982	0.000124124	1.08151	1.27319	1.76214	1.6268
Thioalkalimicrobium.cyclicum	0.000128304	9.43011e-05	0.000142743	0.000149039	0.000128304	0.175504	0.380607	1.75211e-12	Not selected	Not selected	Not selected	Not selected	8.53705e-05	0.915694	1.05578	1.59393	1.73476	7.05455e-05	0.807075	0.923305	1.41572	1.50669	0.000103311	1.03893	1.20725	1.79456	1.99736
Thioalkalivibrio.sulfidophilus	0.000195899	0.000150062	0.00022171	0.000217505	0.000195899	0.414944	0.190096	4.50824e-13	Not selected	Not selected	Not selected	Not selected	0.000130358	0.951062	1.08	1.59277	1.61201	0.000110055	0.844986	0.960174	1.4265	1.42988	0.000154407	1.07046	1.21477	1.77843	1.81733
Thiobacillus.denitrificans	0.000184633	0.000137726	0.000208247	0.000209545	0.000184633	0.471995	0.173177	2.80116e-12	Not selected	Not selected	Not selected	Not selected	0.000117925	0.953292	1.09132	1.61992	1.70272	9.82729e-05	0.834799	0.957151	1.44404	1.46564	0.000141507	1.0886	1.24431	1.81722	1.97815
Thiocystis.violascens	0.000274473	0.000198472	0.00030534	0.000322227	0.000274473	0.416344	0.135101	1.09875e-12	Not selected	Not selected	Not selected	Not selected	0.000170246	0.949761	1.09765	1.65432	1.82074	0.000141342	0.837825	0.967719	1.46684	1.56196	0.000205061	1.07665	1.24502	1.86576	2.12239
Thiomicrospira.crunogena	0.000194819	0.000160081	0.000217406	0.00020817	0.000194819	0.232116	0.306117	2.5891e-10	Not selected	Not selected	Not selected	Not selected	0.000152588	0.946458	1.04661	1.3885	1.35127	0.000135737	0.8625	0.962788	1.27318	1.20992	0.000171531	1.03859	1.13772	1.51428	1.50913
Thiomonas.intermedia	0.00020888	0.000168443	0.000234511	0.000225082	0.00020888	0.332878	0.284931	7.18189e-07	Not selected	Not selected	Not selected	Not selected	0.000144112	0.925474	1.08531	1.51948	1.51282	0.000115516	0.789685	0.931286	1.32914	1.29	0.000179787	1.08461	1.26482	1.73708	1.77413
Tistrella.mobilis	0.000460662	0.000359834	0.00052203	0.0005036	0.000460662	0.912582	0.00704562	3.32473e-11	Not selected	Not selected	Not selected	Not selected	0.000292266	1.00703	1.19169	1.56461	1.5539	0.000243489	0.890802	1.03379	1.39574	1.31143	0.000350815	1.13842	1.37372	1.75392	1.8412
Tolumonas.auensis	0.000330769	0.000223801	0.000368799	0.000403394	0.000330769	0.168529	0.846918	3.82769e-14	Not selected	Not selected	Not selected	Not selected	0.000216146	0.900471	0.986072	1.7149	1.95913	0.00017616	0.777345	0.852448	1.49605	1.65639	0.000265207	1.0431	1.14064	1.96577	2.3172
Treponema.azotonutricium	0.000805788	0.000562852	0.000943492	0.000919396	0.000805788	0.294575	0.118785	4.17243e-15	Not selected	Not selected	Not selected	Not selected	0.000507589	0.922675	1.12439	1.72485	1.71937	0.000424426	0.788693	0.963432	1.53624	1.46933	0.000607048	1.07942	1.31223	1.93661	2.01196
Treponema.brennaborense	0.00133241	0.00103774	0.00156152	0.00140813	0.00133241	0.439073	0.0738222	1.5888e-12	Not selected	Not selected	Not selected	Not selected	0.000927412	0.941575	1.14568	1.56223	1.41743	0.00077504	0.809029	0.983213	1.3971	1.20526	0.00110974	1.09584	1.335	1.74688	1.66695
Treponema.denticola	0.000654903	0.000514562	0.000755664	0.000699322	0.000654903	0.338935	0.118237	5.01133e-09	Not selected	Not selected	Not selected	Not selected	0.000462252	0.929825	1.12397	1.52191	1.43118	0.000381631	0.799326	0.965741	1.3474	1.21276	0.000559905	1.08163	1.30813	1.71903	1.68895
Treponema.pallidum	2.42649e-05	2.0453e-05	2.66935e-05	2.57796e-05	2.42649e-05	0.378176	0.103531	9.60086e-09	Not selected	Not selected	Not selected	Not selected	1.74927e-05	0.945526	1.10696	1.424	1.42407	1.47772e-05	0.833172	0.980263	1.27947	1.19888	2.07073e-05	1.07303	1.25002	1.58487	1.69156
Treponema.paraluiscuniculi	6.54983e-06	4.70344e-06	7.17849e-06	7.83122e-06	6.54983e-06	0.635762	0.0396804	1.76648e-08	Not selected	Not selected	Not selected	Not selected	3.76788e-06	0.965569	1.16312	1.7179	1.95242	3.03152e-06	0.838569	1.00139	1.45896	1.58763	4.6831e-06	1.1118	1.35097	2.02281	2.40102
Treponema.primitia	0.000979102	0.000717386	0.0011482	0.00108075	0.000979102	0.378173	0.164411	5.43688e-11	Not selected	Not selected	Not selected	Not selected	0.000640267	0.933961	1.11106	1.66739	1.60951	0.000526601	0.796979	0.956785	1.46411	1.35319	0.000778469	1.09449	1.2902	1.89889	1.91439
Treponema.succinifaciens	0.00144416	0.00110276	0.0016652	0.0015763	0.00144416	0.322315	0.250236	5.22829e-08	Not selected	Not selected	Not selected	Not selected	0.00100943	0.927935	1.08854	1.54829	1.50002	0.000836341	0.795656	0.946785	1.3574	1.27844	0.00121833	1.08221	1.25153	1.76604	1.76
Trichodesmium.erythraeum	0.000401618	0.000300223	0.000462926	0.000445201	0.000401618	0.206429	0.0910395	3.17689e-14	Not selected	Not selected	Not selected	Not selected	0.000271487	0.930261	1.09872	1.59661	1.59186	0.000231933	0.827511	0.980641	1.43707	1.38656	0.000317787	1.04577	1.23101	1.77387	1.82757
Trichormus.azollae	1.35458e-06	1.31835e-06	1.48496e-06	1.26166e-06	1.35458e-06	0.435379	0.46245	0.37882	Not selected	Not selected	Not selected	Not selected	1.45864e-06	0.908381	0.914208	1.1331	1.00584	1.17641e-06	0.714799	0.724877	0.958645	0.74117	1.80857e-06	1.15439	1.15299	1.33931	1.36503
Tropheryma.whipplei	0.000113513	7.70164e-05	0.000139343	0.00012544	0.000113513	0.881768	0.438084	1.84427e-11	Not selected	Not selected	Not selected	Not selected	6.72237e-05	1.01029	1.05458	1.92872	1.77292	5.49378e-05	0.878444	0.919654	1.62773	1.50795	8.22572e-05	1.16193	1.20931	2.28537	2.08443
Truepera.radiovictrix	0.000200914	0.000168625	0.000225844	0.000209386	0.000200914	0.60945	0.17881	1.54277e-06	Not selected	Not selected	Not selected	Not selected	0.000148228	0.972132	1.07565	1.45179	1.37139	0.000126403	0.874048	0.962027	1.28253	1.18728	0.000173821	1.08122	1.20268	1.64339	1.58405
Tsukamurella.paurometabola	0.000247219	0.00019924	0.000282583	0.000261488	0.000247219	0.68463	0.0923005	2.37419e-09	Not selected	Not selected	Not selected	Not selected	0.000171937	0.980705	1.08238	1.54756	1.46842	0.000149033	0.895745	0.985077	1.37343	1.27945	0.00019836	1.07372	1.18929	1.74376	1.6853
Turneriella.parva	0.000367631	0.000282049	0.000410458	0.000413338	0.000367631	0.413296	0.057746	1.10062e-10	Not selected	Not selected	Not selected	Not selected	0.000250856	0.955623	1.10869	1.50792	1.5716	0.000215207	0.856028	0.989384	1.35444	1.37554	0.00029241	1.06681	1.24239	1.6788	1.7956
Ureaplasma.parvum	3.18282e-05	1.77266e-05	3.71604e-05	4.10839e-05	3.18282e-05	0.190478	0.473234	3.83322e-22	Not selected	Not selected	Not selected	Not selected	1.70665e-05	0.900345	1.05781	2.08043	2.39971	1.38602e-05	0.756144	0.911796	1.78049	2.04993	2.10145e-05	1.07205	1.22721	2.43089	2.80917
Ureaplasma.urealyticum	4.52207e-05	3.44955e-05	4.98879e-05	5.16486e-05	4.52207e-05	0.236475	0.370471	5.98221e-08	Not selected	Not selected	Not selected	Not selected	3.21557e-05	0.92883	1.05679	1.48872	1.58166	2.75854e-05	0.82504	0.929138	1.30657	1.35965	3.74832e-05	1.04568	1.20198	1.69627	1.83992
Variovorax.paradoxus	0.000539671	0.000414342	0.000612	0.000596994	0.000539671	0.414238	0.116094	2.21753e-11	Not selected	Not selected	Not selected	Not selected	0.000353936	0.952131	1.09657	1.60655	1.62923	0.00029749	0.848642	0.972239	1.43049	1.40317	0.000421092	1.06824	1.23681	1.80429	1.89172
Veillonella.parvula	0.000984274	0.000631772	0.00114662	0.00118658	0.000984274	0.21343	0.628961	1.47053e-14	Not selected	Not selected	Not selected	Not selected	0.000604089	0.906928	1.03752	1.78755	1.9423	0.000506508	0.769155	0.902641	1.54023	1.65808	0.00072047	1.06938	1.19256	2.07459	2.27523
Verminephrobacter.eiseniae	0.000345144	0.000283715	0.000392499	0.000361337	0.000345144	0.394892	0.111248	2.25159e-08	Not selected	Not selected	Not selected	Not selected	0.000245541	0.948782	1.10129	1.51017	1.42749	0.000207323	0.843248	0.973395	1.33713	1.22404	0.000290805	1.06752	1.24598	1.70561	1.66475
Verrucosispora.maris	0.000330685	0.000279708	0.000364029	0.000350076	0.000330685	0.702923	0.10936	6.52488e-06	Not selected	Not selected	Not selected	Not selected	0.000237503	0.976757	1.10245	1.42818	1.40576	0.000199201	0.868267	0.973156	1.25957	1.20044	0.00028317	1.0988	1.24892	1.61937	1.6462
Vibrio.anguillarum	0.000200245	0.000144887	0.000207827	0.00024993	0.000200245	0.141471	0.96606	7.97912e-19	Not selected	Not selected	Not selected	Not selected	0.000138905	0.919299	0.997655	1.47156	1.892	0.000119302	0.817457	0.89305	1.32455	1.65544	0.00016173	1.03383	1.11451	1.63488	2.16236
Vibrio.cholerae	0.000192398	0.000128202	0.000210482	0.000240724	0.000192398	0.0628169	0.540139	2.6862e-18	Not selected	Not selected	Not selected	Not selected	0.000124804	0.851416	0.950373	1.72477	2.14734	0.000101784	0.71692	0.804117	1.52538	1.75041	0.00015303	1.01114	1.12323	1.95023	2.63428
Vibrio.fischeri	0.000132258	9.13883e-05	0.000149849	0.000156946	0.000132258	0.00958221	0.245655	2.59613e-21	Not selected	Not selected	Not selected	Not selected	9.55949e-05	0.822119	0.913649	1.70945	1.97177	8.03193e-05	0.704862	0.764545	1.54276	1.56421	0.000113776	0.958882	1.09183	1.89416	2.48552
Vibrio.furnissii	0.000233953	0.000184539	0.000261393	0.00025763	0.000233953	0.0806753	0.581983	3.84837e-09	Not selected	Not selected	Not selected	Not selected	0.000170516	0.8929	1.03464	1.51354	1.56571	0.000141561	0.783868	0.906271	1.35034	1.33891	0.000205394	1.0171	1.18119	1.69648	1.83094
Vibrio.harveyi	0.000266241	0.000204944	0.000284966	0.000310926	0.000266241	0.347677	0.0315597	1.02872e-08	Not selected	Not selected	Not selected	Not selected	0.000178675	0.93427	1.17158	1.44918	1.61633	0.000147575	0.809041	1.00525	1.29507	1.38995	0.000216328	1.07888	1.36544	1.62162	1.87959
Vibrio.parahaemolyticus	0.000116471	8.47739e-05	0.000132243	0.000133489	0.000116471	0.169915	0.444573	6.29212e-12	Not selected	Not selected	Not selected	Not selected	7.66498e-05	0.907757	1.05247	1.64353	1.74929	6.3073e-05	0.784838	0.925013	1.45277	1.48542	9.3149e-05	1.04993	1.19749	1.85934	2.06004
Vibrio.splendidus	0.000264587	0.000196377	0.000290057	0.00030968	0.000264587	0.135615	0.618335	2.07575e-09	Not selected	Not selected	Not selected	Not selected	0.000183211	0.900835	1.03384	1.54156	1.72572	0.000152881	0.780482	0.914177	1.35118	1.46246	0.000219558	1.03975	1.16917	1.75875	2.03636
Vibrio.vulnificus	0.000283502	0.000200629	0.000325368	0.000327368	0.000283502	0.046734	0.971552	4.27431e-18	Not selected	Not selected	Not selected	Not selected	0.000190175	0.888627	1.00202	1.71651	1.83204	0.000161522	0.788577	0.892137	1.53975	1.55546	0.000223911	1.00137	1.12543	1.91355	2.1578
Vulcanisaeta.distributa	8.7276e-05	7.21709e-05	0.000100958	8.92196e-05	8.7276e-05	0.0835372	0.22979	2.28266e-08	Not selected	Not selected	Not selected	Not selected	6.71802e-05	0.890312	1.0825	1.45271	1.31993	5.80165e-05	0.781268	0.949014	1.29785	1.13275	7.77914e-05	1.01457	1.23477	1.62604	1.53804
Vulcanisaeta.moutnovskia	8.60223e-05	6.10764e-05	0.000104016	9.38347e-05	8.60223e-05	0.314559	0.215336	4.0591e-30	Not selected	Not selected	Not selected	Not selected	5.60523e-05	0.944211	1.07001	1.76741	1.62639	4.94181e-05	0.847983	0.962453	1.6241	1.46756	6.35771e-05	1.05136	1.1896	1.92337	1.80242
Waddlia.chondrophila	0.000193305	0.000142133	0.000220783	0.000218764	0.000193305	0.212081	0.0959557	2.65194e-13	Not selected	Not selected	Not selected	Not selected	0.000127767	0.926548	1.10541	1.60843	1.64484	0.000108485	0.821834	0.987183	1.44072	1.43223	0.000150477	1.0446	1.23779	1.79566	1.88902
Weeksella.virosa	0.000293199	0.000162989	0.000333581	0.000387518	0.000293199	0.195307	0.392827	1.13073e-15	Not selected	Not selected	Not selected	Not selected	0.000149351	0.867264	1.0954	2.08317	2.57455	0.000114112	0.690255	0.899031	1.73353	2.08968	0.000195471	1.08966	1.33466	2.50333	3.17193
Weissella.koreensis	0.000223439	0.000196528	0.000237674	0.000237043	0.000223439	0.844899	0.34538	1.82604e-07	Not selected	Not selected	Not selected	Not selected	0.000183051	1.01399	1.0658	1.22449	1.25456	0.000160084	0.884724	0.91344	1.1463	1.06402	0.000209313	1.16214	1.24358	1.30802	1.47922
Wigglesworthia.glossinidia	0.000117127	7.96306e-05	0.000132224	0.000140819	0.000117127	0.136418	0.259565	2.67577e-18	Not selected	Not selected	Not selected	Not selected	7.45689e-05	0.900099	1.08133	1.66221	1.84785	6.32611e-05	0.774958	0.954199	1.48256	1.61061	8.78979e-05	1.04545	1.22541	1.86362	2.12004
Wolinella.succinogenes	0.000191445	0.000132899	0.000211752	0.000231704	0.000191445	0.261683	0.28816	2.71502e-13	Not selected	Not selected	Not selected	Not selected	0.000120577	0.915637	1.08301	1.66172	1.86048	9.80019e-05	0.78844	0.943787	1.4502	1.6108	0.000148352	1.06336	1.24277	1.9041	2.14885
Xanthobacter.autotrophicus	0.000271755	0.000210025	0.00030691	0.000300459	0.000271755	0.685275	0.108728	2.93985e-10	Not selected	Not selected	Not selected	Not selected	0.000181359	0.977375	1.09355	1.57116	1.58867	0.000154225	0.877968	0.976822	1.39673	1.36984	0.000213267	1.08804	1.22422	1.76737	1.84245
Xanthomonas.albilineans	0.000200621	0.000147012	0.000220371	0.000236328	0.000200621	0.404227	0.291798	1.09838e-11	Not selected	Not selected	Not selected	Not selected	0.000124516	0.940993	1.0762	1.62915	1.83735	0.000101576	0.814187	0.941931	1.43045	1.5703	0.000152636	1.08755	1.22961	1.85545	2.14982
Xanthomonas.axonopodis	0.000159334	0.000114616	0.000182201	0.000182726	0.000159334	0.306759	0.195711	3.32545e-13	Not selected	Not selected	Not selected	Not selected	0.00010044	0.935388	1.08518	1.70403	1.7631	8.40844e-05	0.827674	0.960321	1.50659	1.52726	0.000119977	1.05712	1.22627	1.92735	2.03536
Xanthomonas.campestris	0.000332131	0.000258588	0.000396094	0.000344248	0.000332131	0.562714	0.0583485	1.43033e-11	Not selected	Not selected	Not selected	Not selected	0.00022217	0.968446	1.10853	1.67686	1.48544	0.000190232	0.871188	0.995425	1.47143	1.26475	0.000259471	1.07656	1.23448	1.91098	1.74464
Xanthomonas.citri	6.49902e-07	6.72355e-07	6.54524e-07	6.22054e-07	6.49902e-07	0.0120933	0.192973	0.826982	Not selected	Not selected	Not selected	Not selected	5.1971e-07	1.20785	1.10109	1.09905	1.03473	4.18851e-07	1.06068	0.934156	0.829382	0.765448	6.44855e-07	1.37545	1.29786	1.45641	1.39876
Xanthomonas.euvesicatoria	4.7145e-07	3.50494e-07	5.0417e-07	5.63857e-07	4.7145e-07	0.925123	0.0482224	0.0926637	Not selected	Not selected	Not selected	Not selected	2.55161e-07	0.983109	1.49462	1.42738	1.52935	1.75034e-07	0.693224	1.01933	0.986225	1.08412	3.71968e-07	1.39421	2.19153	2.06588	2.15742
Xanthomonas.oryzae	0.00028628	0.000212723	0.00032533	0.000323324	0.00028628	0.770725	0.126047	2.57284e-11	Not selected	Not selected	Not selected	Not selected	0.000178162	0.9824	1.09607	1.66243	1.72444	0.000149137	0.874227	0.968857	1.46837	1.47158	0.000212836	1.10396	1.23999	1.88214	2.02075
Xenorhabdus.bovienii	0.000178048	0.000132697	0.00020561	0.0001974	0.000178048	0.0513444	0.390872	6.80452e-13	Not selected	Not selected	Not selected	Not selected	0.00012317	0.885607	1.0513	1.64223	1.64464	0.00010378	0.781005	0.93796	1.46644	1.40629	0.000146183	1.00422	1.17833	1.83909	1.9234
Xenorhabdus.nematophila	0.000216781	0.000159043	0.000235818	0.000257473	0.000216781	0.0390808	0.889813	6.49854e-09	Not selected	Not selected	Not selected	Not selected	0.000152489	0.845457	1.01086	1.55326	1.82657	0.000120593	0.71388	0.866637	1.34184	1.50817	0.000192821	1.00129	1.17907	1.798	2.21217
Xylanimonas.cellulosilytica	0.000263	0.000185297	0.000298189	0.000308192	0.000263	0.480404	0.145306	6.3117e-14	Not selected	Not selected	Not selected	Not selected	0.000158025	0.953318	1.10166	1.72769	1.84521	0.000131773	0.836723	0.970918	1.51986	1.59372	0.000189507	1.08616	1.25	1.96393	2.13638
Xylella.fastidiosa	0.000238211	0.000173285	0.000270661	0.000272926	0.000238211	0.22528	0.20323	5.26871e-18	Not selected	Not selected	Not selected	Not selected	0.000155406	0.930257	1.07537	1.64628	1.71003	0.000132834	0.827968	0.9653	1.49355	1.51019	0.000181815	1.04518	1.19798	1.81463	1.93632
Yersinia.enterocolitica	0.00021196	0.000154634	0.000225798	0.000257424	0.00021196	0.0388272	0.742337	2.82859e-10	Not selected	Not selected	Not selected	Not selected	0.000150216	0.837679	0.973072	1.54457	1.90401	0.000119984	0.70944	0.812009	1.35262	1.53909	0.000188065	0.989099	1.16608	1.76376	2.35544
Yersinia.pestis	5.49876e-05	4.71197e-05	5.72612e-05	6.08532e-05	5.49876e-05	0.16763	0.0104465	0.0190089	Not selected	Not selected	Not selected	Not selected	4.01247e-05	0.892703	1.2416	1.28198	1.40644	3.25495e-05	0.766103	1.04826	1.05034	1.13335	4.94629e-05	1.04022	1.47062	1.5647	1.74534
Yersinia.pseudotuberculosis	0.000101844	7.88362e-05	0.000105169	0.000122322	0.000101844	0.10723	0.661619	3.38349e-06	Not selected	Not selected	Not selected	Not selected	7.3417e-05	0.87301	1.03679	1.40107	1.74715	5.89874e-05	0.742035	0.87397	1.19581	1.41723	9.13763e-05	1.0271	1.22994	1.64157	2.15388
Zobellia.galactanivorans	0.000535329	0.000329221	0.000588281	0.000695591	0.000535329	0.207236	0.2221	3.25911e-17	Not selected	Not selected	Not selected	Not selected	0.000299609	0.887667	1.11853	1.81872	2.24531	0.00024041	0.731206	0.942895	1.57744	1.88943	0.000373385	1.07761	1.32688	2.09689	2.66823
Zunongwangia.profunda	0.000632118	0.000340979	0.000679492	0.000885921	0.000632118	0.236345	0.411325	8.13503e-16	Not selected	Not selected	Not selected	Not selected	0.000309249	0.869123	1.09849	2.04291	2.82778	0.000233293	0.683621	0.88669	1.66503	2.26126	0.000409933	1.10496	1.36089	2.50654	3.53622
Zymomonas.mobilis	0.000237444	0.000162638	0.000271541	0.000280734	0.000237444	0.341929	0.161803	1.69883e-19	Not selected	Not selected	Not selected	Not selected	0.000140845	0.944023	1.08546	1.77682	1.92823	0.000118282	0.835862	0.971891	1.58937	1.66708	0.000167711	1.06618	1.21229	1.98639	2.23029

## Sheet: Genus
												Estimates					Lower confidence bounds					Upper confidence bounds
	Average proportions											Main effects					Main effects					Main effects
Genus	total	Week 18	Week 30	Week 42	Early/Conventional neuter	Gender	Age	Neuter/Gender interaction	Neuter/Collection period interaction	Gender/Collection period interaction	Gender/Neuter/Collection period interaction	Intercept	Neuter (Conventional)	Gender (Male)	Age (30 weeks)	Age (42 weeks)	Intercept Lower CI	Neuter (Conventional) Lower CI	Gender (Male) Lower CI	Age (30 weeks) Lower CI	Age (42 weeks) Lower CI	Intercept Upper CI	Neuter (Late) Upper CI	Gender (Male) Upper CI	Age (30 weeks) Upper CI	Age (42 weeks) Upper CI
Acaryochloris	0.000471024	0.000362008	0.000541268	0.000513555	0.495888	0.0852568	1.1921e-13	Not selected	Not selected	Not selected	Not selected	0.000321851	0.959167	1.10947	1.56696	1.51193	0.000272397	0.849308	0.982375	1.41386	1.31854	0.000380284	1.08324	1.25302	1.73664	1.73369
Acetobacter	0.000121881	8.57731e-05	0.000139723	0.000141392	0.687538	0.213823	4.81221e-15	Not selected	Not selected	Not selected	Not selected	7.63841e-05	0.976283	1.07475	1.71313	1.7729	6.54376e-05	0.871291	0.960832	1.52326	1.55227	8.91616e-05	1.09393	1.20218	1.92666	2.02489
Acetobacterium	0.00138825	0.00104445	0.0016635	0.00146864	0.388218	0.126959	4.06669e-13	Not selected	Not selected	Not selected	Not selected	0.000945419	0.932562	1.12858	1.64972	1.45777	0.000797704	0.793569	0.959637	1.47148	1.23445	0.00112049	1.0959	1.32727	1.84956	1.72148
Acetohalobium	0.000315466	0.000220057	0.000370631	0.000358999	0.25145	0.145625	2.62379e-19	Not selected	Not selected	Not selected	Not selected	0.000200729	0.922035	1.10584	1.72185	1.71399	0.000170676	0.793704	0.975396	1.55331	1.4916	0.000236074	1.07112	1.25373	1.90867	1.96953
Acholeplasma	0.000318267	0.000243166	0.00037659	0.000337636	0.907945	0.289141	2.43927e-06	Not selected	Not selected	Not selected	Not selected	0.000211137	0.989747	1.09808	1.64043	1.47464	0.000168288	0.831679	0.925719	1.39068	1.23048	0.000264896	1.17786	1.30254	1.93503	1.76723
Achromobacter	0.000268756	0.00020064	0.000306912	0.000301065	0.439823	0.121721	6.06857e-11	Not selected	Not selected	Not selected	Not selected	0.000178051	0.955871	1.09322	1.62784	1.64081	0.00014916	0.854629	0.968507	1.43808	1.39771	0.000212538	1.06911	1.234	1.84263	1.92619
Acidaminococcus	0.00443019	0.00293794	0.00493907	0.00546501	0.513114	0.712905	5.07498e-13	Not selected	Not selected	Not selected	Not selected	0.00266898	0.947028	1.03031	1.74562	2.04014	0.00216155	0.793656	0.886446	1.50844	1.72084	0.00329552	1.13004	1.19752	2.02009	2.41868
Acidianus	9.20231e-05	7.10096e-05	0.000101128	0.000104656	0.106831	0.120287	3.20302e-15	Not selected	Not selected	Not selected	Not selected	6.79508e-05	0.918832	1.08342	1.4414	1.51766	6.01171e-05	0.821173	0.984913	1.32948	1.37275	7.68052e-05	1.02811	1.19178	1.56275	1.67787
Acidilobus	6.33774e-05	4.86658e-05	6.92223e-05	7.27513e-05	0.738947	0.345641	1.36257e-09	Not selected	Not selected	Not selected	Not selected	4.34268e-05	0.97937	1.05881	1.48323	1.62724	3.63644e-05	0.861037	0.932609	1.32786	1.41464	5.18608e-05	1.11397	1.20209	1.65677	1.87179
Acidimicrobium	0.000130991	9.61968e-05	0.000152963	0.000145015	0.815506	0.0841781	2.20348e-14	Not selected	Not selected	Not selected	Not selected	8.41655e-05	0.986694	1.10425	1.67403	1.62698	7.20776e-05	0.883122	0.985817	1.49038	1.39941	9.82807e-05	1.10241	1.2369	1.88032	1.89155
Acidiphilium	0.000231586	0.000182971	0.000266364	0.000247098	0.789697	0.107715	1.15345e-11	Not selected	Not selected	Not selected	Not selected	0.000160275	0.983691	1.10295	1.55076	1.46158	0.000135864	0.874105	0.975503	1.38504	1.25242	0.000189071	1.10702	1.24704	1.73629	1.70566
Acidithiobacillus	0.000545157	0.000409613	0.000615835	0.000614698	0.305774	0.120008	1.68325e-11	Not selected	Not selected	Not selected	Not selected	0.000362271	0.935645	1.10405	1.59068	1.64103	0.000301085	0.823527	0.969729	1.42024	1.41421	0.000435891	1.06303	1.25698	1.78157	1.90423
Acidobacterium	0.000272648	0.000219146	0.000313016	0.000287627	0.579031	0.0373191	6.31982e-11	Not selected	Not selected	Not selected	Not selected	0.000192856	0.968589	1.12652	1.50485	1.40028	0.000165186	0.867599	1.00107	1.35287	1.21798	0.000225161	1.08134	1.2677	1.67391	1.60986
Acidothermus	0.000127035	0.000109033	0.000142155	0.00013054	0.675877	0.0677635	1.74468e-06	Not selected	Not selected	Not selected	Not selected	9.44642e-05	0.973046	1.1269	1.40242	1.29766	7.98382e-05	0.858921	0.989185	1.24143	1.10002	0.00011177	1.10234	1.28379	1.58429	1.53081
Acidovorax	0.000484726	0.000394413	0.000552069	0.000510811	0.683469	0.102825	4.74443e-09	Not selected	Not selected	Not selected	Not selected	0.000341278	0.974263	1.10927	1.50883	1.42354	0.000284881	0.862474	0.975461	1.33328	1.20705	0.000408841	1.10054	1.26143	1.70749	1.67886
Aciduliprofundum	8.00184e-05	4.9861e-05	9.61514e-05	9.50829e-05	0.261963	0.334401	8.3456e-23	Not selected	Not selected	Not selected	Not selected	4.54787e-05	0.921383	1.07094	1.97557	2.03754	3.77225e-05	0.783961	0.936404	1.75531	1.74748	5.48297e-05	1.08289	1.22481	2.22346	2.37574
Acinetobacter	0.000557655	0.000402619	0.000629581	0.00064611	0.28274	0.270954	1.23609e-15	Not selected	Not selected	Not selected	Not selected	0.000370229	0.931749	1.07259	1.60995	1.71028	0.000314476	0.814529	0.954475	1.45401	1.49162	0.000435867	1.06584	1.20533	1.78263	1.96099
Actinobacillus	0.000305679	0.000229256	0.000345459	0.000344957	0.183589	0.572838	2.96606e-18	Not selected	Not selected	Not selected	Not selected	0.000218204	0.923971	1.03261	1.54628	1.59521	0.000189499	0.805944	0.929733	1.42047	1.41256	0.000251257	1.05928	1.14688	1.68323	1.80147
Actinoplanes	0.000813166	0.000674879	0.000920632	0.000848754	0.827112	0.0748608	3.9417e-09	Not selected	Not selected	Not selected	Not selected	0.000590511	0.987764	1.10518	1.46083	1.3602	0.000507334	0.886752	0.987706	1.30527	1.17507	0.000687326	1.10028	1.23663	1.63494	1.5745
Actinosynnema	0.000383575	0.000305953	0.000441755	0.000405694	0.700729	0.0732	3.03811e-09	Not selected	Not selected	Not selected	Not selected	0.000263863	0.977091	1.11394	1.56275	1.45564	0.000221834	0.871238	0.98753	1.37405	1.2366	0.000313855	1.09581	1.25653	1.77736	1.71347
Advenella	0.000209773	0.000177925	0.000237939	0.000214553	0.388595	0.156242	8.18381e-11	Not selected	Not selected	Not selected	Not selected	0.000159658	0.948779	1.08886	1.41872	1.30038	0.00013434	0.84109	0.961228	1.28145	1.12621	0.000189749	1.07026	1.23343	1.5707	1.50148
Aequorivita	0.000236371	0.000141658	0.000268672	0.00030205	0.303933	0.361862	1.13916e-20	Not selected	Not selected	Not selected	Not selected	0.000130687	0.913725	1.08141	1.93067	2.26514	0.000106166	0.764244	0.921246	1.68542	1.93035	0.00016087	1.09244	1.26942	2.21162	2.65799
Aerococcus	0.000369459	0.000266044	0.000427467	0.000418433	0.53455	0.384096	1.15797e-11	Not selected	Not selected	Not selected	Not selected	0.000242068	0.95311	1.06775	1.67713	1.66751	0.000203164	0.8171	0.924057	1.47413	1.43813	0.000288423	1.11176	1.23378	1.90808	1.93348
Aeromonas	0.000592199	0.000380972	0.000639189	0.00076372	0.0362985	0.292966	6.69725e-22	Not selected	Not selected	Not selected	Not selected	0.000403469	0.811953	0.898819	1.74481	2.29402	0.000319453	0.663872	0.718825	1.56085	1.79653	0.00050958	0.993065	1.12389	1.95045	2.92927
Aeropyrum	8.528e-05	7.08579e-05	9.20479e-05	9.34314e-05	0.593189	0.0129994	7.02949e-06	Not selected	Not selected	Not selected	Not selected	6.08778e-05	0.966068	1.18196	1.37576	1.41279	5.0824e-05	0.8502	1.02196	1.22524	1.21289	7.29204e-05	1.09773	1.367	1.54477	1.64562
Aggregatibacter	0.000215472	0.000144575	0.000246865	0.00025742	0.130456	0.897635	9.30005e-26	Not selected	Not selected	Not selected	Not selected	0.00013987	0.914122	1.00731	1.74344	1.90345	0.000119257	0.802783	0.903959	1.58562	1.67118	0.000164047	1.0409	1.12248	1.91696	2.16801
Agrobacterium	0.00081262	0.000639251	0.000920799	0.000883789	0.492177	0.108861	2.15492e-09	Not selected	Not selected	Not selected	Not selected	0.000562998	0.958478	1.10254	1.52932	1.50353	0.00047032	0.849777	0.972505	1.36078	1.29308	0.000673938	1.08108	1.24996	1.71873	1.74822
Akkermansia	0.000629231	0.000402441	0.000713013	0.000780059	0.219196	0.345188	9.44072e-17	Not selected	Not selected	Not selected	Not selected	0.000369745	0.906424	1.07631	1.84006	2.09916	0.000299639	0.767846	0.92973	1.61635	1.7822	0.000456254	1.07001	1.24599	2.09474	2.47247
Albidiferax	0.000254962	0.000187152	0.000295949	0.000284123	0.428695	0.107455	4.01351e-12	Not selected	Not selected	Not selected	Not selected	0.000166228	0.951954	1.10302	1.65285	1.63235	0.000139662	0.843497	0.975201	1.46742	1.4097	0.000197847	1.07436	1.2476	1.86171	1.89017
Alcanivorax	0.000164242	0.000114537	0.000191901	0.000188003	0.266133	0.204206	9.61392e-16	Not selected	Not selected	Not selected	Not selected	0.000103591	0.933865	1.07866	1.76317	1.77566	8.69501e-05	0.825641	0.960285	1.56696	1.53932	0.000123417	1.05627	1.21163	1.98394	2.04829
Alicycliphilus	0.000183193	0.000141923	0.00021885	0.000190228	0.440659	0.178123	1.43688e-18	Not selected	Not selected	Not selected	Not selected	0.000129315	0.958428	1.07566	1.62212	1.42931	0.000112712	0.860625	0.963856	1.47191	1.25073	0.000148363	1.06734	1.20043	1.78766	1.63339
Alicyclobacillus	0.000396409	0.000292993	0.000460073	0.000439727	0.720126	0.124138	8.762e-11	Not selected	Not selected	Not selected	Not selected	0.000256576	0.977018	1.10416	1.65554	1.61747	0.000213871	0.858898	0.966052	1.45295	1.37506	0.000307809	1.11138	1.26202	1.88637	1.90263
Aliivibrio	0.000385484	0.000250114	0.000443569	0.000467435	0.0165705	0.484665	3.70749e-22	Not selected	Not selected	Not selected	Not selected	0.000253427	0.851762	0.95521	1.84455	2.07276	0.000211075	0.732041	0.822433	1.65287	1.72825	0.000304278	0.991063	1.10942	2.05845	2.48593
Alistipes	0.00408135	0.00126458	0.0049273	0.00614931	0.505625	0.169399	8.26041e-11	Not selected	Not selected	Not selected	Not selected	0.00103893	0.880783	1.29672	4.13	5.37167	0.000645361	0.614448	0.907734	2.66727	3.5128	0.00167253	1.26256	1.8524	6.3949	8.21421
Alkalilimnicola	0.000172236	0.000117011	0.000212357	0.000189243	0.630585	0.0999595	2.3355e-21	Not selected	Not selected	Not selected	Not selected	0.000101844	0.970114	1.10812	1.93692	1.76562	8.56686e-05	0.859245	0.979	1.72049	1.51298	0.000121074	1.09529	1.25427	2.18057	2.06045
Alkaliphilus	0.00185469	0.00136225	0.00223402	0.00198477	0.419207	0.298485	1.87442e-14	Not selected	Not selected	Not selected	Not selected	0.00125918	0.934979	1.08882	1.68529	1.50296	0.00106391	0.791088	0.918885	1.50846	1.29062	0.00149028	1.10504	1.29018	1.88285	1.75022
Allochromatium	0.000180465	0.000123573	0.00021615	0.000203633	0.524927	0.104627	2.27548e-20	Not selected	Not selected	Not selected	Not selected	0.000108927	0.965982	1.08878	1.85975	1.7984	9.27133e-05	0.868144	0.982245	1.66463	1.5615	0.000127976	1.07485	1.20687	2.07773	2.07124
Alteromonas	0.000518342	0.000391508	0.000583673	0.00058422	0.164825	0.222201	6.06478e-25	Not selected	Not selected	Not selected	Not selected	0.000368158	0.927865	1.06502	1.51756	1.56899	0.000323645	0.825424	0.968337	1.41522	1.40848	0.000418794	1.04302	1.17135	1.6273	1.7478
Aminobacterium	0.000266881	0.000194143	0.000306881	0.000302127	0.393851	0.0978121	1.94672e-14	Not selected	Not selected	Not selected	Not selected	0.000174286	0.950532	1.10121	1.6442	1.65189	0.000148189	0.845183	0.972984	1.47767	1.43549	0.00020498	1.06901	1.24633	1.8295	1.90091
Ammonifex	0.000191005	0.000124139	0.000230933	0.000220248	0.301885	0.107428	3.50339e-20	Not selected	Not selected	Not selected	Not selected	0.000108818	0.93052	1.11516	1.96576	1.93499	8.98775e-05	0.810571	0.97471	1.73616	1.64288	0.00013175	1.06822	1.27584	2.22572	2.27903
Amycolatopsis	0.000503474	0.000395666	0.000587856	0.000530618	0.913071	0.0339582	2.47793e-14	Not selected	Not selected	Not selected	Not selected	0.000343444	0.993931	1.12633	1.58282	1.44374	0.000295385	0.893058	1.00725	1.41881	1.24429	0.000399324	1.1062	1.2595	1.76579	1.67516
Amycolicicoccus	0.00023705	0.000171486	0.000267847	0.000274078	0.460879	0.235896	7.4406e-17	Not selected	Not selected	Not selected	Not selected	0.000153978	0.959807	1.0661	1.63249	1.73415	0.000132466	0.860041	0.961051	1.4792	1.52234	0.000178984	1.07115	1.18263	1.80167	1.97543
Anabaena	0.000180171	0.000135364	0.000194606	0.000212087	0.414111	0.146839	2.08847e-10	Not selected	Not selected	Not selected	Not selected	0.000119989	0.942145	1.11004	1.49436	1.68533	9.95442e-05	0.813481	0.970202	1.32961	1.45464	0.000144633	1.09116	1.27003	1.67952	1.9526
Anaerobaculum	0.000261226	0.00019725	0.000295786	0.000292846	0.327852	0.123217	1.11995e-10	Not selected	Not selected	Not selected	Not selected	0.000177548	0.939473	1.10097	1.5717	1.58619	0.000149614	0.827051	0.974712	1.39832	1.36391	0.000210696	1.06718	1.24358	1.76658	1.8447
Anaerococcus	0.000766824	0.000685453	0.000878772	0.000739053	0.582726	0.131146	1.30188e-07	Not selected	Not selected	Not selected	Not selected	0.000623305	0.963453	1.10505	1.33595	1.11204	0.000541642	0.847434	0.971792	1.20734	0.971261	0.00071728	1.09536	1.25659	1.47826	1.27322
Anaerolinea	0.000293628	0.000223604	0.00033986	0.000319834	0.506049	0.170774	3.46939e-10	Not selected	Not selected	Not selected	Not selected	0.000199015	0.958928	1.08836	1.60701	1.54597	0.000166402	0.847482	0.961505	1.41705	1.32451	0.00023802	1.08503	1.23196	1.82243	1.80446
Anaeromyxobacter	0.000670903	0.000501157	0.000793842	0.000723565	0.837361	0.115216	1.04576e-14	Not selected	Not selected	Not selected	Not selected	0.00043524	0.987329	1.10187	1.6991	1.57095	0.000369583	0.877488	0.974724	1.50859	1.3398	0.000512562	1.11092	1.24559	1.91367	1.84198
Anaplasma	0.00020444	0.000169096	0.000228131	0.000217312	0.640529	0.0591683	6.05931e-08	Not selected	Not selected	Not selected	Not selected	0.000151199	0.976381	1.10146	1.41758	1.36706	0.00013072	0.884165	0.991811	1.27224	1.19361	0.000174887	1.07821	1.22324	1.57952	1.56573
Anoxybacillus	0.000233638	0.000166145	0.000278959	0.000258137	0.368699	0.281796	2.23566e-14	Not selected	Not selected	Not selected	Not selected	0.000152973	0.938677	1.07693	1.7313	1.62499	0.000128713	0.811882	0.937695	1.54167	1.4068	0.000181806	1.08527	1.23683	1.94425	1.87701
Aquifex	9.3111e-05	7.2026e-05	0.000105994	0.00010204	0.265332	0.132863	3.69889e-12	Not selected	Not selected	Not selected	Not selected	6.5822e-05	0.931215	1.09848	1.51467	1.4955	5.57165e-05	0.817726	0.963357	1.37368	1.31997	7.77604e-05	1.06045	1.25255	1.67013	1.69437
Arcanobacterium	0.000199932	0.000145136	0.000239397	0.000217151	0.949893	0.0786899	1.62337e-17	Not selected	Not selected	Not selected	Not selected	0.000127884	0.995631	1.12745	1.71454	1.55697	0.000109784	0.871711	0.987013	1.53596	1.34071	0.000148969	1.13717	1.28788	1.9139	1.80811
Archaeoglobus	0.000268841	0.000191921	0.000309794	0.00030746	0.310839	0.0758983	1.30099e-20	Not selected	Not selected	Not selected	Not selected	0.000172403	0.938099	1.1149	1.67283	1.69809	0.000146426	0.820679	0.980681	1.52541	1.48996	0.000202989	1.07232	1.26749	1.83449	1.9353
Arcobacter	0.000445353	0.000300483	0.000519798	0.000520773	0.205752	0.211804	3.90217e-23	Not selected	Not selected	Not selected	Not selected	0.000282446	0.926833	1.07615	1.75335	1.79797	0.000243687	0.81697	0.962568	1.5911	1.60155	0.000327369	1.05147	1.20313	1.93215	2.01848
Aromatoleum	0.000286358	0.00020984	0.000328899	0.000322975	0.547083	0.14794	2.17826e-11	Not selected	Not selected	Not selected	Not selected	0.00018219	0.962923	1.09336	1.686	1.70572	0.000150341	0.854102	0.963814	1.4836	1.4562	0.000220786	1.08561	1.24032	1.91602	1.99801
Arthrobacter	0.000996349	0.000776221	0.00114925	0.00107117	0.645532	0.0920792	3.41444e-11	Not selected	Not selected	Not selected	Not selected	0.000691209	0.975701	1.09328	1.56412	1.4838	0.000595432	0.88024	0.98188	1.39698	1.28964	0.000802393	1.08151	1.21731	1.75125	1.70719
Asticcacaulis	0.000237519	0.000186329	0.000266217	0.000261778	0.398119	0.269317	1.01625e-12	Not selected	Not selected	Not selected	Not selected	0.000170822	0.956914	1.05774	1.4925	1.50571	0.00014768	0.863126	0.952933	1.35985	1.33213	0.000197591	1.06089	1.17408	1.63808	1.70192
Atopobium	0.00349364	0.00264286	0.0045961	0.00327129	0.906725	0.126881	9.35216e-10	Not selected	Not selected	Not selected	Not selected	0.00229951	0.988427	1.16073	1.84585	1.28663	0.00192095	0.818562	0.965785	1.55498	1.02991	0.00275268	1.19354	1.39502	2.19112	1.60735
Azoarcus	0.000183017	0.000146902	0.000211046	0.000192349	0.653748	0.125363	1.98946e-17	Not selected	Not selected	Not selected	Not selected	0.000131721	0.976679	1.08247	1.52134	1.40213	0.000113794	0.881798	0.977202	1.38548	1.22666	0.000152472	1.08177	1.19907	1.67052	1.60271
Azorhizobium	0.000259697	0.000198549	0.000299513	0.000283137	0.604198	0.066906	7.04452e-13	Not selected	Not selected	Not selected	Not selected	0.000170694	0.967194	1.12483	1.61458	1.56512	0.000141015	0.851512	0.987618	1.43695	1.33752	0.00020662	1.09859	1.2811	1.81416	1.83146
Azospira	0.000185456	0.000136001	0.000216629	0.000205444	0.315092	0.17941	3.28351e-14	Not selected	Not selected	Not selected	Not selected	0.00011931	0.934769	1.09152	1.70392	1.6776	9.80846e-05	0.815368	0.955563	1.51308	1.42683	0.000145129	1.07166	1.24681	1.91883	1.97244
Azospirillum	0.0012662	0.00103001	0.00143383	0.00134291	0.767529	0.0774137	7.66058e-11	Not selected	Not selected	Not selected	Not selected	0.000920664	0.985519	1.08996	1.46745	1.39364	0.000805827	0.89562	0.989117	1.32565	1.22983	0.00105187	1.08444	1.20108	1.62441	1.57927
Azotobacter	0.000237285	0.000187855	0.000272429	0.000253277	0.437392	0.202168	2.67825e-09	Not selected	Not selected	Not selected	Not selected	0.000165266	0.951638	1.08223	1.5572	1.489	0.000137103	0.840166	0.958092	1.37712	1.27529	0.000199216	1.0779	1.22246	1.76081	1.73852
Bacillus	0.00645071	0.00477651	0.00743409	0.00719926	0.350015	0.118473	2.34942e-16	Not selected	Not selected	Not selected	Not selected	0.00439062	0.944017	1.0994	1.60102	1.5791	0.0037652	0.826951	0.969127	1.45373	1.39826	0.00511993	1.07766	1.24719	1.76324	1.78332
Bacteriovorax	0.000255644	0.000176956	0.000296064	0.000296625	0.161488	0.294199	1.36053e-21	Not selected	Not selected	Not selected	Not selected	0.000166828	0.916427	1.06534	1.69801	1.75664	0.000143297	0.805332	0.95506	1.54237	1.55888	0.000194224	1.04285	1.18835	1.86935	1.9795
Bacteroides	0.10901	0.0549291	0.118468	0.155497	0.294645	0.12829	3.18951e-06	Not selected	Not selected	Not selected	Not selected	0.0475502	0.83676	1.29418	2.51737	3.65536	0.0284693	0.604248	0.947368	1.61084	2.30827	0.0794194	1.15874	1.76794	3.93408	5.7886
Bartonella	0.00034995	0.000257458	0.000393553	0.00040203	0.309978	0.126072	1.09323e-11	Not selected	Not selected	Not selected	Not selected	0.000229007	0.936291	1.10226	1.61248	1.69685	0.000188761	0.820112	0.964231	1.43487	1.46426	0.000277834	1.06893	1.26005	1.81207	1.96639
Basfia	0.000136405	0.000110035	0.000143459	0.000156629	0.360644	0.882641	6.99185e-17	Not selected	Not selected	Not selected	Not selected	0.00010693	0.959504	0.993578	1.32609	1.50386	9.61531e-05	0.866326	0.90866	1.23565	1.378	0.000118915	1.0627	1.08643	1.42314	1.64121
Bdellovibrio	0.000287959	0.000204839	0.000328973	0.000332933	0.312886	0.101362	6.55518e-16	Not selected	Not selected	Not selected	Not selected	0.000183276	0.938798	1.10468	1.67072	1.74084	0.000154684	0.829059	0.977733	1.50306	1.51254	0.000217153	1.06306	1.24811	1.85708	2.00359
Beijerinckia	0.000217311	0.000154202	0.000246983	0.000252924	0.459389	0.168545	6.38638e-15	Not selected	Not selected	Not selected	Not selected	0.000136508	0.958442	1.08034	1.69492	1.80428	0.000115055	0.855804	0.964689	1.51448	1.5516	0.000161961	1.07339	1.20984	1.89685	2.09812
Belliella	0.000406133	0.00023866	0.000442756	0.000542758	0.434338	0.258384	5.53804e-21	Not selected	Not selected	Not selected	Not selected	0.000213914	0.932001	1.10448	1.89839	2.45385	0.000171699	0.772123	0.934094	1.6394	2.07226	0.000266508	1.12498	1.30595	2.19829	2.90571
Beutenbergia	0.00021238	0.000175423	0.000233109	0.000229882	0.919837	0.0762671	3.64091e-06	Not selected	Not selected	Not selected	Not selected	0.000153921	0.994201	1.10752	1.41396	1.40304	0.000132501	0.889702	0.988893	1.25345	1.2181	0.000178803	1.11097	1.24037	1.59503	1.61607
Bifidobacterium	0.118782	0.196507	0.100956	0.0562044	0.902784	0.0926852	2.65241e-05	Not selected	Not selected	Not selected	Not selected	0.271145	1.01989	0.772385	0.54666	0.278761	0.176059	0.668073	0.514046	0.34758	0.159865	0.417585	1.55697	1.16056	0.859765	0.486082
Blastococcus	0.000243648	0.000189905	0.000292535	0.000250357	0.824824	0.129048	9.33033e-11	Not selected	Not selected	Not selected	Not selected	0.000166309	0.986949	1.09252	1.65719	1.4407	0.000141949	0.880992	0.975013	1.44725	1.22548	0.00019485	1.10565	1.22418	1.89757	1.69372
Blattabacterium	0.000225697	0.000133922	0.000255296	0.000291038	0.207094	0.314926	3.12404e-18	Not selected	Not selected	Not selected	Not selected	0.000122954	0.887113	1.09767	1.95283	2.32599	9.73863e-05	0.725235	0.924851	1.67821	1.96007	0.000155234	1.08512	1.30278	2.27238	2.76021
Bordetella	0.000538146	0.000397673	0.000621785	0.000599825	0.619838	0.155076	7.35754e-12	Not selected	Not selected	Not selected	Not selected	0.000345525	0.96913	1.09205	1.67542	1.66437	0.00028522	0.857361	0.961916	1.48013	1.42404	0.00041858	1.09547	1.23978	1.89647	1.94526
Borrelia	0.000308418	0.000221606	0.000355092	0.000351551	0.255794	0.287625	4.70666e-13	Not selected	Not selected	Not selected	Not selected	0.000205044	0.924975	1.07382	1.64962	1.67559	0.000171597	0.803517	0.942298	1.47238	1.4466	0.000245011	1.06479	1.22369	1.8482	1.94083
Brachybacterium	0.000216106	0.000163467	0.000246727	0.000239938	0.948682	0.0611926	2.50699e-13	Not selected	Not selected	Not selected	Not selected	0.000140327	0.996357	1.11091	1.58985	1.60711	0.000119534	0.893028	0.99435	1.42982	1.39568	0.000164737	1.11164	1.24114	1.7678	1.85057
Brachyspira	0.00184005	0.00155395	0.00209571	0.00188037	0.374097	0.102672	1.99347e-05	Not selected	Not selected	Not selected	Not selected	0.00139159	0.930543	1.13891	1.38325	1.25639	0.00114432	0.780891	0.965587	1.22944	1.0777	0.0016923	1.10887	1.34334	1.55631	1.46471
Bradyrhizobium	0.00123093	0.000920115	0.00140604	0.00137735	0.634988	0.0609156	2.99619e-12	Not selected	Not selected	Not selected	Not selected	0.000803079	0.97209	1.11799	1.61936	1.62246	0.000679135	0.866782	0.991915	1.44329	1.40245	0.000949643	1.09019	1.26009	1.8169	1.87699
Brevibacillus	0.00055352	0.000389827	0.000653909	0.000622469	0.421815	0.232781	2.05102e-17	Not selected	Not selected	Not selected	Not selected	0.00035349	0.946217	1.08301	1.73793	1.68914	0.000298869	0.821673	0.949726	1.55893	1.46482	0.000418093	1.08964	1.235	1.93748	1.94782
Brevundimonas	0.00014804	0.000104519	0.0001673	0.000173803	0.686362	0.237437	2.66516e-12	Not selected	Not selected	Not selected	Not selected	9.04205e-05	0.974424	1.07672	1.71362	1.84306	7.48542e-05	0.861275	0.954458	1.50916	1.57094	0.000109224	1.10244	1.21464	1.94577	2.1623
Brucella	0.00015635	0.000115485	0.000185949	0.000169026	0.21762	0.365435	8.75718e-14	Not selected	Not selected	Not selected	Not selected	0.000105746	0.926672	1.05483	1.7034	1.60469	8.9598e-05	0.823715	0.943949	1.50946	1.3772	0.000124804	1.0425	1.17874	1.92225	1.86975
Buchnera	0.000249494	0.000193458	0.000282183	0.000274774	0.189266	0.244499	1.72029e-13	Not selected	Not selected	Not selected	Not selected	0.00018301	0.921674	1.07332	1.48319	1.47601	0.00015743	0.806088	0.956606	1.3575	1.31617	0.000212746	1.05383	1.20428	1.62051	1.65526
Burkholderia	0.00523436	0.00400447	0.00601907	0.00572193	0.671552	0.091378	1.70278e-13	Not selected	Not selected	Not selected	Not selected	0.00354309	0.976793	1.09705	1.59846	1.55147	0.00304061	0.878641	0.98219	1.4353	1.34861	0.00412862	1.08591	1.22534	1.78016	1.78486
Butyrivibrio	0.00678885	0.00549973	0.00800036	0.00691091	0.447268	0.191742	7.35418e-09	Not selected	Not selected	Not selected	Not selected	0.00497631	0.931497	1.12628	1.52487	1.30963	0.00414329	0.772574	0.946207	1.34609	1.08412	0.00597682	1.12311	1.34061	1.7274	1.58204
Caldanaerobacter	0.00021697	0.0001485	0.000259672	0.0002451	0.291782	0.214181	2.83246e-15	Not selected	Not selected	Not selected	Not selected	0.00013539	0.923248	1.09692	1.8101	1.7342	0.000112341	0.789693	0.939237	1.6033	1.48642	0.000163169	1.07939	1.28107	2.04356	2.02328
Caldicellulosiruptor	0.0015312	0.00111779	0.00171415	0.00177591	0.289032	0.0139221	4.07331e-13	Not selected	Not selected	Not selected	Not selected	0.000986014	0.925308	1.2009	1.57141	1.65618	0.000823121	0.792083	1.02162	1.41249	1.43484	0.00118114	1.08094	1.41165	1.7482	1.91167
Caldilinea	0.000396805	0.000293932	0.000447084	0.000452945	0.412156	0.169353	1.14832e-10	Not selected	Not selected	Not selected	Not selected	0.00025963	0.946932	1.09416	1.60872	1.68132	0.000214608	0.829809	0.959163	1.42451	1.43352	0.000314096	1.08059	1.24815	1.81676	1.97195
Caldisericum	0.000115823	8.75452e-05	0.000133655	0.000127245	0.293714	0.146032	1.62233e-08	Not selected	Not selected	Not selected	Not selected	7.89364e-05	0.927261	1.10871	1.58988	1.5425	6.60679e-05	0.797601	0.959912	1.39315	1.3218	9.43113e-05	1.078	1.28057	1.81439	1.80007
Calditerrivibrio	0.000185985	0.000127689	0.00022022	0.000212056	0.313369	0.29829	8.95498e-17	Not selected	Not selected	Not selected	Not selected	0.000116747	0.936362	1.06822	1.78191	1.77577	9.74044e-05	0.809067	0.934181	1.58382	1.5404	0.000139929	1.08368	1.22148	2.00478	2.0471
Caldivirga	8.0056e-05	5.93665e-05	9.49657e-05	8.65492e-05	0.306263	0.0656403	3.71162e-19	Not selected	Not selected	Not selected	Not selected	5.41861e-05	0.944742	1.10492	1.65144	1.53903	4.68472e-05	0.846549	0.990665	1.49963	1.35318	6.26747e-05	1.05432	1.23236	1.81861	1.75041
Campylobacter	0.00220408	0.00146933	0.00216844	0.00299982	0.858092	0.0712664	1.83475e-09	Not selected	Not selected	Not selected	Not selected	0.00122349	0.978111	1.24079	1.54204	2.17711	0.00086993	0.76897	0.995084	1.13834	1.75164	0.00172075	1.24413	1.54718	2.08892	2.70592
Candidatus.Accumulibacter	0.000246157	0.000187567	0.000287215	0.00026571	0.406026	0.104752	3.30286e-16	Not selected	Not selected	Not selected	Not selected	0.000166736	0.950416	1.10206	1.6178	1.52746	0.000141549	0.844194	0.979701	1.45871	1.33012	0.000196404	1.07	1.2397	1.79424	1.75407
Candidatus.Amoebophilus	0.000138706	9.11981e-05	0.000157324	0.000169233	0.146108	0.187268	3.99689e-17	Not selected	Not selected	Not selected	Not selected	8.33794e-05	0.893294	1.1045	1.77485	1.99081	6.85837e-05	0.757236	0.961901	1.57198	1.70481	0.000101367	1.0538	1.26823	2.00391	2.32478
Candidatus.Arthromitus	0.000662338	0.000474098	0.000795281	0.000724126	0.442075	0.77646	2.55567e-14	Not selected	Not selected	Not selected	Not selected	0.000451515	0.930892	1.02719	1.6949	1.57504	0.00036617	0.767867	0.843008	1.50932	1.35336	0.00055675	1.12853	1.25162	1.9033	1.83302
Candidatus.Azobacteroides	0.000306288	0.000139424	0.000334218	0.000450976	0.284949	0.535084	6.49468e-14	Not selected	Not selected	Not selected	Not selected	0.00012626	0.846571	1.09874	2.48904	3.606	8.6832e-05	0.619114	0.823867	1.8767	2.6958	0.000183591	1.15759	1.46531	3.30117	4.82352
Candidatus.Blochmannia	0.000151646	0.000107204	0.00017317	0.000176098	0.198878	0.417359	1.66652e-16	Not selected	Not selected	Not selected	Not selected	0.000101531	0.921352	1.0511	1.65019	1.72426	8.6459e-05	0.807478	0.936484	1.4814	1.52301	0.000119231	1.05129	1.17975	1.83821	1.9521
Candidatus.Cardinium	0.000115009	7.49957e-05	0.000129592	0.000141817	0.308646	0.0778597	8.64988e-18	Not selected	Not selected	Not selected	Not selected	6.80461e-05	0.930073	1.1342	1.75139	1.99109	5.67896e-05	0.803589	0.99103	1.55125	1.71688	8.15337e-05	1.07647	1.29805	1.97735	2.3091
Candidatus.Carsonella	7.25711e-05	4.64462e-05	8.47691e-05	8.73989e-05	0.195625	0.763718	2.34436e-20	Not selected	Not selected	Not selected	Not selected	4.60764e-05	0.910086	1.02144	1.79604	1.92265	3.91887e-05	0.789559	0.891316	1.59861	1.67107	5.41747e-05	1.04901	1.17057	2.01784	2.2121
Candidatus.Chloracidobacterium	0.000317592	0.000211048	0.000364681	0.000380722	0.25592	0.284978	6.00256e-14	Not selected	Not selected	Not selected	Not selected	0.000185442	0.913532	1.08467	1.83782	2.01642	0.000147642	0.77612	0.941675	1.60216	1.69556	0.00023292	1.07527	1.24939	2.10813	2.39799
Candidatus.Cloacamonas	0.000207819	0.000138643	0.000237691	0.000249507	0.232743	0.293572	6.61797e-15	Not selected	Not selected	Not selected	Not selected	0.000126385	0.917658	1.07545	1.7809	1.94399	0.0001035	0.789948	0.945313	1.56288	1.65953	0.000154331	1.06601	1.22349	2.02933	2.27723
Candidatus.Desulforudis	0.000226477	0.000164197	0.000270983	0.000246399	0.396111	0.0862882	3.40204e-17	Not selected	Not selected	Not selected	Not selected	0.000145576	0.947802	1.11278	1.72911	1.60512	0.000122755	0.8351	0.982376	1.54827	1.38939	0.00017264	1.07571	1.26049	1.93109	1.85435
Candidatus.Hamiltonella	0.000120706	8.31692e-05	0.00013742	0.000142825	0.0884523	0.329493	5.68073e-16	Not selected	Not selected	Not selected	Not selected	7.84267e-05	0.899525	1.06015	1.69866	1.84381	6.55918e-05	0.789901	0.947175	1.51857	1.58723	9.3773e-05	1.02436	1.18661	1.90011	2.14187
Candidatus.Hodgkinia	1.88586e-05	1.59088e-05	2.05576e-05	2.02111e-05	0.412422	0.594003	5.79973e-05	Not selected	Not selected	Not selected	Not selected	1.43169e-05	0.936442	1.04243	1.40539	1.39506	1.1244e-05	0.786955	0.879877	1.23617	1.19619	1.82295e-05	1.11432	1.23502	1.59776	1.62699
Candidatus.Korarchaeum	9.41742e-05	7.28539e-05	0.000105519	0.000104885	0.238175	0.182392	1.69998e-07	Not selected	Not selected	Not selected	Not selected	6.43966e-05	0.918079	1.09933	1.54369	1.59772	5.18562e-05	0.794191	0.950713	1.35178	1.34258	7.99697e-05	1.06129	1.27118	1.76286	1.90134
Candidatus.Koribacter	0.00198653	0.00153935	0.0020194	0.00241627	0.504929	0.00715814	0.00408734	Not selected	Not selected	Not selected	Not selected	0.00126676	0.925874	1.3605	1.35231	1.64045	0.00102144	0.744804	1.09225	1.0842	1.24998	0.00157099	1.15097	1.69462	1.68672	2.1529
Candidatus.Liberibacter	0.000149022	9.84904e-05	0.000170445	0.000179873	0.336802	0.415175	1.88873e-19	Not selected	Not selected	Not selected	Not selected	9.01975e-05	0.934248	1.05675	1.78856	1.96464	7.53184e-05	0.807921	0.933359	1.58845	1.70859	0.000108016	1.08033	1.19646	2.01388	2.25907
Candidatus.Methylomirabilis	0.000196435	0.000145985	0.000224807	0.000220253	0.585381	0.0465041	4.7564e-15	Not selected	Not selected	Not selected	Not selected	0.000127279	0.967058	1.12878	1.62014	1.6269	0.000107956	0.859019	0.993243	1.46039	1.40753	0.00015006	1.08869	1.28281	1.79736	1.88045
Candidatus.Midichloria	8.08659e-05	5.38848e-05	9.19292e-05	9.7714e-05	0.241813	0.337397	1.80185e-14	Not selected	Not selected	Not selected	Not selected	5.03033e-05	0.914571	1.07348	1.72727	1.91325	4.166e-05	0.781097	0.936911	1.51775	1.63649	6.07398e-05	1.07085	1.22995	1.96571	2.23682
Candidatus.Moranella	7.69595e-05	6.17497e-05	8.33904e-05	8.6263e-05	0.614932	0.0355319	2.99574e-06	Not selected	Not selected	Not selected	Not selected	5.38702e-05	0.965212	1.16575	1.42837	1.48919	4.44746e-05	0.834863	0.999343	1.26297	1.26396	6.52508e-05	1.11591	1.35988	1.61544	1.75455
Candidatus.Pelagibacter	0.000132549	0.000101124	0.000151117	0.00014649	0.222296	0.441632	3.72293e-11	Not selected	Not selected	Not selected	Not selected	9.53649e-05	0.918263	1.05311	1.52924	1.52533	8.05995e-05	0.795545	0.928657	1.37603	1.3345	0.000112835	1.05991	1.19424	1.6995	1.74344
Candidatus.Phytoplasma	0.000312544	0.000250753	0.000365337	0.000323673	0.679316	0.343414	4.68373e-06	Not selected	Not selected	Not selected	Not selected	0.000226308	0.969579	1.073	1.5227	1.35656	0.000186135	0.831006	0.925808	1.3175	1.16414	0.000275152	1.13126	1.24361	1.75986	1.58079
Candidatus.Portiera	1.98659e-05	1.63765e-05	2.12752e-05	2.20662e-05	0.29915	0.304061	4.36223e-06	Not selected	Not selected	Not selected	Not selected	1.55362e-05	0.941243	1.06017	1.32818	1.40969	1.35293e-05	0.843194	0.947769	1.18791	1.24626	1.78408e-05	1.05069	1.18589	1.48502	1.59456
Candidatus.Protochlamydia	0.000196854	0.000141816	0.000225748	0.000224897	0.250736	0.18699	3.52873e-17	Not selected	Not selected	Not selected	Not selected	0.000130816	0.930542	1.08388	1.63109	1.67357	0.000112205	0.810027	0.96393	1.47907	1.46727	0.000152515	1.06899	1.21875	1.79874	1.90886
Candidatus.Puniceispirillum	0.00017159	0.000130527	0.000198215	0.000187443	0.24323	0.143753	6.32044e-12	Not selected	Not selected	Not selected	Not selected	0.000116754	0.927528	1.09645	1.60751	1.57046	9.74732e-05	0.816156	0.965945	1.42791	1.33721	0.000139848	1.0541	1.24459	1.8097	1.8444
Candidatus.Riesia	5.43748e-05	3.79215e-05	6.45226e-05	6.12475e-05	0.298953	0.269644	6.5057e-14	Not selected	Not selected	Not selected	Not selected	3.52152e-05	0.923752	1.08629	1.7234	1.66986	2.94323e-05	0.789082	0.944488	1.52951	1.44198	4.21344e-05	1.0814	1.24937	1.94187	1.93376
Candidatus.Solibacter	0.00063303	0.000462263	0.000729276	0.00071344	0.388239	0.124113	1.00997e-15	Not selected	Not selected	Not selected	Not selected	0.000413036	0.951669	1.09015	1.65639	1.67301	0.000350749	0.849639	0.971743	1.49104	1.45146	0.000486384	1.06595	1.22299	1.84007	1.92836
Candidatus.Sulcia	4.83154e-05	2.77239e-05	5.80449e-05	5.98874e-05	0.136716	0.576813	1.70673e-21	Not selected	Not selected	Not selected	Not selected	2.61009e-05	0.898583	1.0385	2.17109	2.3163	2.11069e-05	0.780554	0.908792	1.87933	1.96513	3.22764e-05	1.03446	1.18673	2.50815	2.73022
Candidatus.Tremblaya	1.0334e-05	9.22067e-06	1.29713e-05	8.8486e-06	0.497931	0.0732386	6.98886e-14	Not selected	Not selected	Not selected	Not selected	7.74153e-06	0.94726	1.15143	1.57731	1.0731	6.11392e-06	0.815523	0.985742	1.29673	0.875046	9.80242e-06	1.10028	1.34497	1.91861	1.31599
Candidatus.Zinderia	2.18092e-05	1.06273e-05	2.61608e-05	2.9025e-05	0.414755	0.437895	7.41425e-30	Not selected	Not selected	Not selected	Not selected	9.82657e-06	0.926514	1.07442	2.462	2.86943	7.87458e-06	0.767988	0.901271	2.13808	2.39101	1.22624e-05	1.11776	1.28084	2.83499	3.44357
Capnocytophaga	0.00063651	0.00036454	0.000689394	0.000864975	0.194244	0.458144	1.75443e-12	Not selected	Not selected	Not selected	Not selected	0.000334583	0.859768	1.08816	1.963	2.62744	0.000248761	0.674729	0.87715	1.59527	2.07271	0.000450014	1.09555	1.34992	2.41549	3.33065
Carboxydothermus	0.000281812	0.000207336	0.000329071	0.000311597	0.341366	0.257799	2.6468e-11	Not selected	Not selected	Not selected	Not selected	0.000187048	0.930444	1.08727	1.65578	1.60088	0.000154384	0.796784	0.93685	1.46082	1.36265	0.000226623	1.08652	1.26184	1.87675	1.88077
Carnobacterium	0.000429358	0.000326009	0.000479754	0.000485875	0.700484	0.627496	7.07324e-13	Not selected	Not selected	Not selected	Not selected	0.000306036	0.970316	1.03771	1.52605	1.56324	0.000264917	0.841494	0.901359	1.38061	1.3573	0.000353537	1.11886	1.1947	1.68682	1.80043
Catenulispora	0.000540569	0.000424249	0.000619908	0.00058156	0.651314	0.0751806	3.66623e-10	Not selected	Not selected	Not selected	Not selected	0.000367533	0.97263	1.11459	1.56809	1.49931	0.000308638	0.865425	0.98651	1.38842	1.28579	0.000437667	1.09311	1.2593	1.77101	1.74827
Caulobacter	0.00055831	0.000416061	0.000630182	0.000633591	0.553429	0.109853	1.55104e-11	Not selected	Not selected	Not selected	Not selected	0.00036188	0.963369	1.1048	1.61079	1.66931	0.000301496	0.851497	0.976424	1.43367	1.43519	0.000434356	1.08994	1.25006	1.8098	1.94163
Cellulomonas	0.000511467	0.000408827	0.000576538	0.000552575	0.967195	0.0930624	1.39437e-08	Not selected	Not selected	Not selected	Not selected	0.00035194	0.997504	1.10781	1.51697	1.47728	0.000297021	0.887625	0.980479	1.3411	1.25347	0.000417014	1.12098	1.25168	1.71591	1.74106
Cellulophaga	0.000507907	0.000330066	0.000565908	0.000633877	0.207927	0.320214	2.51062e-18	Not selected	Not selected	Not selected	Not selected	0.000307157	0.901721	1.0823	1.7463	2.0378	0.000252713	0.757876	0.935554	1.54024	1.75767	0.00037333	1.07287	1.25206	1.97991	2.36258
Cellulosilyticum	0.00275599	0.00216593	0.00329191	0.00283048	0.387281	0.213098	7.38153e-11	Not selected	Not selected	Not selected	Not selected	0.00197305	0.928433	1.11041	1.58406	1.36188	0.00164989	0.783387	0.938812	1.4048	1.1444	0.00235951	1.10034	1.31338	1.7862	1.6207
Cellvibrio	0.000294398	0.000202821	0.000335737	0.000347795	0.293441	0.195381	1.40486e-16	Not selected	Not selected	Not selected	Not selected	0.000180553	0.934185	1.08358	1.73548	1.87775	0.00014933	0.813529	0.962663	1.54876	1.622	0.000218305	1.07274	1.21968	1.94471	2.17381
Cenarchaeum	0.000143297	0.000103607	0.000161902	0.000165751	0.601818	0.138672	2.80746e-12	Not selected	Not selected	Not selected	Not selected	9.06976e-05	0.965725	1.1033	1.6434	1.73312	7.55531e-05	0.844677	0.971766	1.46	1.48376	0.000108878	1.10412	1.25264	1.84984	2.0244
Chelativorans	0.000215614	0.000163155	0.000238231	0.000247264	0.442553	0.1597	4.77522e-09	Not selected	Not selected	Not selected	Not selected	0.000143547	0.952806	1.0908	1.56182	1.66942	0.000118427	0.842286	0.960884	1.37631	1.4288	0.000173995	1.07783	1.23828	1.77233	1.95056
Chitinophaga	0.000769336	0.000484309	0.000854306	0.000979221	0.169978	0.214481	6.16432e-16	Not selected	Not selected	Not selected	Not selected	0.000440037	0.885361	1.11295	1.82856	2.18914	0.00035089	0.737179	0.949997	1.58433	1.84378	0.000551833	1.06333	1.30385	2.11044	2.59918
Chlamydia	0.000307689	0.000216451	0.000349177	0.000360587	0.277728	0.120543	9.3034e-21	Not selected	Not selected	Not selected	Not selected	0.000197584	0.937446	1.09308	1.65024	1.76254	0.000169639	0.823333	0.97463	1.5049	1.55464	0.000230133	1.06738	1.22592	1.80962	1.99825
Chlamydiamicrovirus	1.55084e-06	2.07453e-06	1.38687e-06	1.17308e-06	0.573578	0.11748	0.448969	Not selected	Not selected	Not selected	Not selected	2.37512e-06	0.90002	0.73473	0.796031	0.677722	1.68507e-06	0.627909	0.451527	0.471238	0.384978	3.34776e-06	1.29005	1.19556	1.34468	1.19307
Chlamydophila	0.000109074	7.66615e-05	0.000122351	0.000129329	0.174888	0.213728	9.29538e-12	Not selected	Not selected	Not selected	Not selected	7.01335e-05	0.911773	1.08695	1.65681	1.81872	5.77408e-05	0.79613	0.959366	1.46155	1.54816	8.51859e-05	1.04421	1.23149	1.87815	2.13655
Chlorobaculum	0.000259528	0.00018123	0.000293357	0.000306696	0.40584	0.128954	1.45156e-17	Not selected	Not selected	Not selected	Not selected	0.000163639	0.947294	1.10017	1.66702	1.79289	0.000138816	0.828464	0.973557	1.50098	1.57367	0.0001929	1.08317	1.24324	1.85141	2.04265
Chlorobium	0.000745094	0.000545075	0.000838112	0.000858993	0.23717	0.118443	7.37255e-13	Not selected	Not selected	Not selected	Not selected	0.000491674	0.926246	1.1039	1.59928	1.69649	0.000412605	0.811023	0.978478	1.43254	1.47284	0.000585894	1.05784	1.2454	1.78542	1.95411
Chloroflexus	0.000422233	0.000320107	0.000482595	0.000467519	0.75096	0.0908098	2.79925e-10	Not selected	Not selected	Not selected	Not selected	0.000277163	0.978857	1.11923	1.60166	1.58222	0.000230625	0.860059	0.975309	1.41643	1.34683	0.000333093	1.11406	1.28438	1.81112	1.85874
Chloroherpeton	0.000219272	0.000149231	0.000258218	0.000252782	0.299796	0.262818	7.32233e-16	Not selected	Not selected	Not selected	Not selected	0.00013413	0.9382	1.068	1.82489	1.8545	0.000110727	0.823194	0.951632	1.60956	1.58523	0.000162479	1.06927	1.1986	2.06903	2.16949
Chromobacterium	0.000290233	0.000232558	0.000333264	0.000306864	0.444139	0.19961	1.25569e-10	Not selected	Not selected	Not selected	Not selected	0.000209415	0.961449	1.06608	1.52165	1.43835	0.000180815	0.871704	0.963169	1.36755	1.26415	0.000242539	1.06043	1.17999	1.69312	1.63656
Chromohalobacter	0.000201157	0.000149714	0.000221446	0.000234085	0.441877	0.30696	2.33095e-11	Not selected	Not selected	Not selected	Not selected	0.000132734	0.951098	1.06593	1.57108	1.71812	0.000110633	0.835357	0.942902	1.39832	1.48911	0.000159249	1.08288	1.20502	1.76519	1.98234
Citrobacter	0.000250723	0.000209605	0.000257778	0.000286204	0.233282	0.0562543	0.00165415	Not selected	Not selected	Not selected	Not selected	0.000185287	0.913671	1.15932	1.2912	1.49492	0.00015005	0.789955	0.992253	1.07555	1.20999	0.000228799	1.05676	1.35452	1.55009	1.84694
Clavibacter	0.000198978	0.000158934	0.000223567	0.000215815	0.873565	0.0713558	2.88024e-08	Not selected	Not selected	Not selected	Not selected	0.00013685	0.989871	1.12279	1.50799	1.47095	0.00011571	0.875324	0.988319	1.3354	1.25661	0.000161852	1.11941	1.27555	1.70289	1.72184
Clostridium	0.0572433	0.0439502	0.0686359	0.0596023	0.315142	0.258561	4.78187e-13	Not selected	Not selected	Not selected	Not selected	0.0424582	0.9092	1.11185	1.65131	1.41967	0.0350571	0.752559	0.920848	1.46873	1.18832	0.0514218	1.09844	1.34246	1.8566	1.69606
Collimonas	0.00032803	0.000257184	0.000362232	0.000367118	0.580206	0.0487656	9.20911e-09	Not selected	Not selected	Not selected	Not selected	0.000222626	0.961879	1.15116	1.48891	1.5365	0.000184435	0.835777	0.993694	1.3288	1.31632	0.000268725	1.10701	1.33359	1.66831	1.79351
Colwellia	0.00030005	0.00021433	0.000329889	0.000358887	0.176799	0.445528	8.02648e-13	Not selected	Not selected	Not selected	Not selected	0.000197508	0.905384	1.05508	1.60175	1.82479	0.000161382	0.775588	0.92393	1.41987	1.56465	0.00024172	1.0569	1.20484	1.80694	2.12817
Comamonas	0.000211454	0.000146162	0.000243996	0.000246456	0.444891	0.0951841	1.00779e-13	Not selected	Not selected	Not selected	Not selected	0.000126001	0.954193	1.10604	1.7905	1.87517	0.000103701	0.846511	0.975644	1.57452	1.60131	0.000153097	1.07557	1.25387	2.03609	2.19586
Conexibacter	0.000390326	0.000305304	0.00045716	0.000411444	0.995914	0.141233	9.61521e-09	Not selected	Not selected	Not selected	Not selected	0.000262586	1.00036	1.10797	1.60809	1.45219	0.000219772	0.875164	0.966232	1.40271	1.23463	0.00031374	1.14347	1.2705	1.84356	1.70809
Coprothermobacter	0.000136055	9.55832e-05	0.000161012	0.000152965	0.516173	0.143638	4.76594e-11	Not selected	Not selected	Not selected	Not selected	8.39857e-05	0.952258	1.11485	1.77227	1.71556	6.79119e-05	0.817551	0.960438	1.53669	1.45052	0.000103864	1.10916	1.29408	2.04397	2.02902
Coraliomargarita	0.000252698	0.000206255	0.000286416	0.000267025	0.485106	0.0531755	3.57124e-15	Not selected	Not selected	Not selected	Not selected	0.000186756	0.963103	1.1078	1.44312	1.35177	0.000163183	0.865339	0.995107	1.33016	1.20029	0.000213734	1.07191	1.23325	1.56568	1.52237
Corallococcus	0.000501869	0.000377924	0.000577078	0.000554877	0.716526	0.0444939	2.62994e-12	Not selected	Not selected	Not selected	Not selected	0.000322893	0.977468	1.13445	1.63376	1.612	0.000268197	0.866151	0.996536	1.45015	1.3704	0.000388742	1.10309	1.29146	1.84061	1.89618
Coriobacterium	0.0169661	0.0107223	0.0236946	0.0166967	0.970096	0.126546	1.84752e-14	Not selected	Not selected	Not selected	Not selected	0.00936012	0.995482	1.19796	2.32856	1.598	0.00751784	0.791825	0.957506	1.93423	1.26473	0.0116538	1.25152	1.49879	2.80328	2.01908
Corynebacterium	0.00183422	0.00146761	0.00210087	0.00194681	0.672179	0.0850641	4.48547e-16	Not selected	Not selected	Not selected	Not selected	0.00133668	0.979823	1.08529	1.48594	1.39204	0.00118916	0.891552	0.987348	1.36629	1.25092	0.0015025	1.07683	1.19295	1.61606	1.54908
Coxiella	0.000205679	0.00016394	0.000230405	0.000224133	0.236781	0.143002	1.19045e-08	Not selected	Not selected	Not selected	Not selected	0.000150691	0.929349	1.0925	1.44369	1.44416	0.000129161	0.821349	0.97422	1.2998	1.26067	0.00017581	1.05155	1.22514	1.6035	1.65437
Croceibacter	0.000167426	0.00010457	0.000193697	0.000206179	0.206148	0.314903	2.73144e-19	Not selected	Not selected	Not selected	Not selected	9.62821e-05	0.909272	1.07515	1.90655	2.11146	7.92982e-05	0.779225	0.945533	1.67293	1.80451	0.000116904	1.06102	1.22253	2.17281	2.47063
Cronobacter	0.000222997	0.000176757	0.000241978	0.000251849	0.112101	0.169405	8.19845e-08	Not selected	Not selected	Not selected	Not selected	0.000162383	0.915999	1.07714	1.44376	1.55742	0.000137456	0.825166	0.960192	1.28848	1.33819	0.000191831	1.01683	1.20834	1.61775	1.81257
Cryptobacterium	0.00124792	0.000923637	0.00160944	0.00122187	0.888756	0.0739693	2.13613e-11	Not selected	Not selected	Not selected	Not selected	0.000806301	0.988075	1.16089	1.83111	1.36941	0.000686577	0.839158	0.991158	1.57034	1.12959	0.000946902	1.16342	1.35968	2.13519	1.66014
Cupriavidus	0.00111764	0.000898111	0.00125021	0.00121218	0.707827	0.136985	4.52268e-10	Not selected	Not selected	Not selected	Not selected	0.000796477	0.978605	1.08829	1.47518	1.45037	0.000679085	0.875477	0.968893	1.33197	1.27088	0.000934162	1.09388	1.22241	1.63378	1.65521
Cyanothece	0.00145747	0.00110159	0.0016677	0.00161539	0.299573	0.108022	7.71549e-15	Not selected	Not selected	Not selected	Not selected	0.000993906	0.937405	1.10292	1.57586	1.56469	0.000842552	0.826015	0.978809	1.42781	1.36459	0.00117245	1.06382	1.24277	1.73926	1.79413
Cyclobacterium	0.000447452	0.000277185	0.000505853	0.00056519	0.224693	0.26692	7.18859e-15	Not selected	Not selected	Not selected	Not selected	0.000250363	0.904839	1.09267	1.90538	2.22235	0.000198967	0.765009	0.943996	1.63332	1.8521	0.000315034	1.07023	1.26475	2.22277	2.66661
Cytophaga	0.000344433	0.000226905	0.000390173	0.000420273	0.175177	0.2308	2.68477e-16	Not selected	Not selected	Not selected	Not selected	0.000205703	0.8962	1.0984	1.78217	2.00386	0.000166958	0.755746	0.952243	1.57243	1.70447	0.000253439	1.06276	1.26699	2.01988	2.35582
Dechloromonas	0.000240549	0.000178243	0.000272927	0.000272627	0.300677	0.236279	7.90728e-12	Not selected	Not selected	Not selected	Not selected	0.000159566	0.934677	1.07795	1.61638	1.67048	0.000133368	0.820905	0.952835	1.43845	1.44907	0.000190909	1.06422	1.21949	1.81632	1.92573
Deferribacter	0.000183386	0.000120757	0.000211418	0.000220142	0.249244	0.338604	7.37057e-16	Not selected	Not selected	Not selected	Not selected	0.000110481	0.915257	1.07369	1.7987	1.9606	9.11054e-05	0.780951	0.935675	1.58254	1.66424	0.000133977	1.07266	1.23207	2.04438	2.30972
Dehalococcoides	0.000620581	0.000593429	0.00065797	0.000611281	0.594082	0.79773	0.0278216	Not selected	Not selected	Not selected	Not selected	0.000560635	0.952056	1.02309	1.1537	1.07138	0.000465744	0.799051	0.855571	1.02897	0.881319	0.000674859	1.13436	1.22342	1.29355	1.30243
Dehalogenimonas	0.000122668	8.54652e-05	0.000144613	0.00013921	0.575305	0.206375	1.6503e-14	Not selected	Not selected	Not selected	Not selected	7.54005e-05	0.963243	1.0871	1.79523	1.77147	6.21087e-05	0.838726	0.950502	1.57432	1.49133	9.15369e-05	1.10625	1.24334	2.04714	2.10424
Deinococcus	0.0010144	0.000797923	0.00116134	0.00109141	0.704528	0.0871451	2.83071e-12	Not selected	Not selected	Not selected	Not selected	0.000697371	0.977647	1.10612	1.54996	1.48391	0.000589641	0.871891	0.981101	1.39061	1.28262	0.000824784	1.09623	1.24707	1.72756	1.71678
Delftia	0.000329589	0.000243107	0.000371873	0.000376769	0.490567	0.154193	5.04711e-14	Not selected	Not selected	Not selected	Not selected	0.000213948	0.959962	1.08636	1.62863	1.70932	0.000179669	0.855956	0.966012	1.46222	1.47268	0.000254767	1.07661	1.2217	1.81397	1.98398
Denitrovibrio	0.000309	0.000207767	0.000338147	0.000384576	0.489085	0.356579	4.4077e-17	Not selected	Not selected	Not selected	Not selected	0.00018584	0.95519	1.06037	1.69968	2.02448	0.000153918	0.831078	0.943192	1.50335	1.74204	0.000224384	1.09784	1.19211	1.92164	2.35271
Desulfarculus	0.00027426	0.000215964	0.000316294	0.000292531	0.628114	0.103057	2.52449e-11	Not selected	Not selected	Not selected	Not selected	0.000187378	0.96789	1.11517	1.56428	1.4677	0.000155098	0.8492	0.974306	1.39019	1.25388	0.000226376	1.10317	1.27641	1.76017	1.71799
Desulfatibacillum	0.00042505	0.000310369	0.000497978	0.000470758	0.231609	0.0822014	5.43577e-21	Not selected	Not selected	Not selected	Not selected	0.000282303	0.935283	1.09954	1.6625	1.60784	0.000243152	0.834918	0.974362	1.51829	1.41374	0.000327757	1.04771	1.2408	1.8204	1.82859
Desulfitobacterium	0.00176281	0.00131595	0.00208956	0.00189832	0.48411	0.184742	1.61247e-12	Not selected	Not selected	Not selected	Not selected	0.0011763	0.948006	1.10472	1.66717	1.53201	0.000974268	0.814415	0.945223	1.47637	1.29973	0.00142022	1.10351	1.29112	1.88263	1.80581
Desulfobacca	0.00031162	0.00027221	0.00034155	0.000322459	0.508932	0.064468	0.000118827	Not selected	Not selected	Not selected	Not selected	0.000245407	0.966454	1.09987	1.31895	1.25452	0.000211341	0.875291	0.986127	1.17812	1.10318	0.000284965	1.06711	1.22674	1.47662	1.42662
Desulfobacterium	0.00046165	0.000336488	0.000530242	0.000522536	0.302935	0.0375777	2.80484e-15	Not selected	Not selected	Not selected	Not selected	0.00029719	0.934867	1.14335	1.63752	1.65704	0.000248382	0.819661	0.999018	1.47494	1.44056	0.000355589	1.06627	1.30854	1.81801	1.90605
Desulfobulbus	0.000273312	0.000176042	0.000315556	0.000331692	0.249377	0.116828	3.2224e-22	Not selected	Not selected	Not selected	Not selected	0.000159616	0.931658	1.09936	1.85186	2.00959	0.000134978	0.818902	0.970851	1.66117	1.73711	0.000188751	1.05994	1.24489	2.06445	2.3248
Desulfococcus	0.000325563	0.000213625	0.000381949	0.000384976	0.381482	0.255015	2.50221e-23	Not selected	Not selected	Not selected	Not selected	0.000192048	0.943008	1.07538	1.85484	1.94521	0.000161059	0.819518	0.957932	1.66754	1.68538	0.000229	1.08511	1.20723	2.06316	2.24508
Desulfohalobium	0.00018647	0.000130355	0.000210386	0.000220603	0.617216	0.0561105	1.88457e-13	Not selected	Not selected	Not selected	Not selected	0.000113387	0.96794	1.13009	1.6929	1.82513	9.42562e-05	0.855441	0.982886	1.49853	1.56164	0.000136401	1.09523	1.29935	1.91249	2.13309
Desulfomicrobium	0.000276076	0.000187881	0.000316313	0.000327073	0.417465	0.0806299	2.19183e-18	Not selected	Not selected	Not selected	Not selected	0.000165083	0.946728	1.12274	1.75826	1.89079	0.000136649	0.828556	0.979743	1.57771	1.61239	0.000199434	1.08175	1.28661	1.95947	2.21725
Desulfomonile	0.00043546	0.000323702	0.000492483	0.000494049	0.564302	0.0335088	1.65181e-12	Not selected	Not selected	Not selected	Not selected	0.000285182	0.967231	1.13127	1.58619	1.62987	0.000240988	0.860819	0.999449	1.42142	1.40892	0.000337481	1.0868	1.28048	1.77006	1.88548
Desulfosporosinus	0.00188543	0.00136211	0.00223617	0.00207606	0.333629	0.158625	8.34331e-17	Not selected	Not selected	Not selected	Not selected	0.00124068	0.93273	1.10402	1.69543	1.60288	0.00104892	0.804039	0.957556	1.52448	1.38206	0.00146749	1.08202	1.27288	1.88554	1.85898
Desulfotalea	0.000388992	0.0002691	0.000449347	0.000452664	0.411056	0.093167	2.07559e-16	Not selected	Not selected	Not selected	Not selected	0.000238962	0.944679	1.12105	1.72386	1.78568	0.000197944	0.819391	0.968792	1.54056	1.54318	0.000288479	1.08912	1.29723	1.92897	2.06629
Desulfotomaculum	0.00228892	0.00177247	0.00264505	0.00246707	0.4821	0.175667	2.18282e-11	Not selected	Not selected	Not selected	Not selected	0.00160246	0.951113	1.09942	1.54705	1.45893	0.00135453	0.824509	0.951237	1.39098	1.26325	0.00189576	1.09716	1.2707	1.72062	1.68493
Desulfovibrio	0.00381236	0.00197943	0.00456955	0.0049513	0.82931	0.264019	9.69832e-21	Not selected	Not selected	Not selected	Not selected	0.00172285	0.974478	1.14044	2.41407	2.63672	0.00136654	0.77813	0.917074	2.02621	2.11896	0.00217207	1.22037	1.4182	2.87618	3.28098
Desulfurispirillum	0.000260887	0.00019008	0.000305283	0.00028974	0.252433	0.110043	2.67836e-14	Not selected	Not selected	Not selected	Not selected	0.00017023	0.927665	1.10816	1.68257	1.64111	0.000142334	0.814451	0.972913	1.50107	1.4088	0.000203593	1.05662	1.2622	1.88601	1.91172
Desulfurivibrio	0.000215234	0.00015434	0.00024616	0.000247301	0.453889	0.105274	1.56602e-13	Not selected	Not selected	Not selected	Not selected	0.000136483	0.953263	1.10742	1.67507	1.72186	0.000114705	0.839437	0.976667	1.49194	1.48696	0.000162396	1.08252	1.25568	1.88067	1.99388
Desulfurobacterium	0.000106385	6.88758e-05	0.000124061	0.000127512	0.169715	0.596448	1.16974e-19	Not selected	Not selected	Not selected	Not selected	6.48067e-05	0.901049	1.03884	1.846	1.99232	5.36218e-05	0.768474	0.912575	1.63928	1.707	7.83245e-05	1.05649	1.18257	2.07879	2.32533
Desulfurococcus	0.000957943	0.000763801	0.00104346	0.00107326	0.116873	0.000785082	0.000264631	Not selected	Not selected	Not selected	Not selected	0.000664502	0.857554	1.37222	1.40703	1.43379	0.000567941	0.709151	1.14704	1.17836	1.18599	0.00077748	1.03701	1.64162	1.68006	1.73337
Dichelobacter	0.000127164	8.30536e-05	0.000150069	0.00014989	0.159905	0.16463	3.98419e-17	Not selected	Not selected	Not selected	Not selected	7.40003e-05	0.907767	1.09729	1.91411	1.98892	5.96986e-05	0.78602	0.959836	1.68406	1.67239	9.17281e-05	1.04837	1.25444	2.17558	2.36536
Dickeya	0.000550055	0.000410712	0.000608405	0.000635853	0.0263667	0.473657	9.08198e-16	Not selected	Not selected	Not selected	Not selected	0.000405112	0.897292	0.966826	1.5498	1.70705	0.000348257	0.812866	0.860647	1.40741	1.48406	0.00047125	0.990487	1.0861	1.70661	1.96355
Dictyoglomus	0.000310754	0.000226452	0.000352261	0.000356457	0.222221	0.563055	4.16122e-18	Not selected	Not selected	Not selected	Not selected	0.00021876	0.936662	1.03103	1.55187	1.61384	0.000192936	0.838466	0.935791	1.41192	1.45396	0.000248042	1.04636	1.13597	1.70569	1.79129
Dinoroseobacter	0.000191032	0.000129106	0.000227725	0.000218399	0.355579	0.235815	8.4754e-16	Not selected	Not selected	Not selected	Not selected	0.000114305	0.943345	1.07428	1.88114	1.88725	9.46056e-05	0.833664	0.957638	1.65139	1.59472	0.000138106	1.06746	1.20514	2.14287	2.23346
Dyadobacter	0.000566465	0.000328685	0.000621125	0.000757786	0.258662	0.251084	1.93812e-16	Not selected	Not selected	Not selected	Not selected	0.000295054	0.896192	1.11437	1.96213	2.51266	0.000230107	0.735083	0.935789	1.65683	2.06909	0.000378331	1.09261	1.32702	2.32368	3.05132
Edwardsiella	0.00026915	0.000176209	0.000282847	0.000351598	0.013268	0.158608	1.36989e-17	Not selected	Not selected	Not selected	Not selected	0.000194401	0.767218	0.851673	1.68684	2.36974	0.000153839	0.627148	0.674233	1.49946	1.73365	0.000245657	0.938572	1.07581	1.89762	3.23921
Eggerthella	0.00595283	0.00442427	0.00746157	0.00602537	0.961948	0.0521929	2.02346e-11	Not selected	Not selected	Not selected	Not selected	0.00382908	0.995953	1.17289	1.77735	1.41252	0.00326684	0.846169	1.00463	1.53241	1.16393	0.00448808	1.17225	1.36932	2.06143	1.71421
Ehrlichia	0.000181833	0.00012987	0.000207605	0.000209815	0.232028	0.216274	3.27038e-12	Not selected	Not selected	Not selected	Not selected	0.000118745	0.921159	1.08661	1.65771	1.72465	9.88268e-05	0.796887	0.956662	1.46718	1.49008	0.000142678	1.06481	1.23421	1.87298	1.99614
Elusimicrobium	0.000210557	0.000163117	0.00024257	0.00022762	0.358534	0.147081	2.2245e-09	Not selected	Not selected	Not selected	Not selected	0.000146517	0.937513	1.10578	1.55426	1.48259	0.000121923	0.814118	0.964743	1.37373	1.2689	0.000176072	1.07961	1.26744	1.75851	1.73228
Enterobacter	0.000645189	0.000500069	0.000716571	0.000723932	0.0752756	0.509992	6.88496e-10	Not selected	Not selected	Not selected	Not selected	0.000471663	0.903567	1.03706	1.50786	1.58716	0.000398153	0.804686	0.915145	1.35087	1.36492	0.000558745	1.0146	1.17521	1.6831	1.84558
Enterococcus	0.0034538	0.00234177	0.0048537	0.00320429	0.0878928	0.345065	0.00228167	Not selected	Not selected	Not selected	Not selected	0.00231311	0.680784	1.2479	2.05987	1.39532	0.00179367	0.375525	0.858197	1.05753	1.11569	0.00298298	1.23418	1.81458	4.01224	1.74502
Erwinia	0.000586901	0.00044957	0.000674222	0.000641646	0.089377	0.403625	1.77823e-12	Not selected	Not selected	Not selected	Not selected	0.000419849	0.907161	1.0469	1.58212	1.56282	0.000355602	0.809341	0.93648	1.42265	1.34904	0.000495704	1.0168	1.17034	1.75947	1.81047
Erysipelothrix	0.00163263	0.00130034	0.00197158	0.00163741	0.688177	0.19577	5.18368e-06	Not selected	Not selected	Not selected	Not selected	0.00117046	0.960141	1.13723	1.53508	1.25565	0.000963256	0.791017	0.940228	1.33277	1.04084	0.00142223	1.16543	1.37552	1.7681	1.5148
Erythrobacter	0.000166742	0.00013467	0.000185815	0.000180848	0.579126	0.172594	1.22779e-15	Not selected	Not selected	Not selected	Not selected	0.000121605	0.9684	1.08113	1.4422	1.42115	0.000105071	0.864044	0.961532	1.33623	1.26191	0.000140741	1.08536	1.21561	1.55657	1.60048
Escherichia	0.00536542	0.00956085	0.00115069	0.00524007	0.0549646	0.0615065	3.85893e-12	Not selected	Not selected	Not selected	Not selected	0.00729077	0.490811	2.11171	0.129378	0.600533	0.00359202	0.237306	0.973908	0.0652068	0.23417	0.0147982	1.01513	4.57879	0.256702	1.54008
Ethanoligenens	0.0023927	0.0021723	0.00267994	0.00233346	0.63963	0.166027	0.00117497	Not selected	Not selected	Not selected	Not selected	0.00183274	0.95663	1.13782	1.35051	1.17901	0.0014186	0.801105	0.940803	1.15526	0.950869	0.00236778	1.14235	1.37609	1.57877	1.46189
Eubacterium	0.0463784	0.0432633	0.0527945	0.0431849	0.692117	0.660095	0.0263841	Not selected	Not selected	Not selected	Not selected	0.0419789	0.936366	1.0723	1.26817	1.02947	0.0309338	0.69202	0.770687	1.04442	0.747677	0.0569677	1.26699	1.49196	1.53986	1.41746
Exiguobacterium	0.000593257	0.000414265	0.00073253	0.000639149	0.497908	0.298681	4.0071e-17	Not selected	Not selected	Not selected	Not selected	0.000378356	0.953916	1.07352	1.84302	1.62638	0.0003197	0.826049	0.937445	1.63431	1.41152	0.000447774	1.10158	1.22935	2.07838	1.87395
Ferrimonas	0.000224947	0.000152546	0.000251105	0.000273688	0.101106	0.579074	2.77946e-15	Not selected	Not selected	Not selected	Not selected	0.000140601	0.894427	1.03613	1.75294	2.00309	0.000114731	0.780007	0.909269	1.54248	1.70202	0.000172303	1.02563	1.1807	1.99211	2.35743
Ferroglobus	0.000100667	8.13295e-05	0.000110836	0.000110501	0.536724	0.0897868	1.11402e-06	Not selected	Not selected	Not selected	Not selected	7.24755e-05	0.962391	1.10957	1.42357	1.45153	6.17162e-05	0.853384	0.979786	1.26815	1.25043	8.51104e-05	1.08532	1.25654	1.59803	1.68497
Fervidicoccus	6.38052e-05	5.18742e-05	7.07706e-05	6.91821e-05	0.445789	0.112202	7.20601e-06	Not selected	Not selected	Not selected	Not selected	4.59171e-05	0.946903	1.11819	1.43266	1.42887	3.81245e-05	0.823747	0.967781	1.26113	1.22419	5.53026e-05	1.08847	1.29197	1.62752	1.66777
Fervidobacterium	0.000420795	0.000281571	0.000477127	0.000508487	0.317722	0.257082	1.563e-16	Not selected	Not selected	Not selected	Not selected	0.000252645	0.925608	1.08902	1.76454	1.95116	0.000205775	0.789578	0.948556	1.54961	1.68773	0.00031019	1.08507	1.25029	2.00928	2.25572
Fibrobacter	0.00116744	0.000872708	0.00131794	0.00132184	0.254825	0.321028	5.80692e-10	Not selected	Not selected	Not selected	Not selected	0.000801797	0.919741	1.07373	1.56784	1.61846	0.000665825	0.792637	0.941334	1.38944	1.3931	0.000965536	1.06723	1.22476	1.76915	1.88027
Filifactor	0.00121767	0.000786689	0.00150152	0.00137966	0.307712	0.175145	1.07639e-18	Not selected	Not selected	Not selected	Not selected	0.000712664	0.904044	1.1396	1.97099	1.82589	0.000583642	0.74081	0.931427	1.73363	1.517	0.000870206	1.10325	1.3943	2.24084	2.19767
Finegoldia	0.000765593	0.000585566	0.000924166	0.000793254	0.630733	0.340845	1.84754e-09	Not selected	Not selected	Not selected	Not selected	0.0005325	0.961327	1.08026	1.63255	1.40495	0.000444125	0.814516	0.919669	1.42898	1.1851	0.00063846	1.1346	1.26888	1.86511	1.66558
Flavobacterium	0.00140034	0.000842968	0.0015455	0.00183178	0.238695	0.406092	2.89271e-18	Not selected	Not selected	Not selected	Not selected	0.000782083	0.892741	1.08112	1.87279	2.32855	0.00062145	0.730741	0.90777	1.61034	1.96314	0.000984236	1.09065	1.28757	2.17802	2.76197
Flexibacter	0.000364623	0.000225094	0.000409813	0.000463775	0.271592	0.401324	2.20127e-16	Not selected	Not selected	Not selected	Not selected	0.000206628	0.903248	1.07804	1.86274	2.2124	0.000164453	0.746752	0.911809	1.60083	1.8632	0.000259618	1.09254	1.27459	2.16751	2.62706
Flexistipes	0.000183036	0.00013539	0.000207952	0.000207409	0.212691	0.143546	1.10981e-13	Not selected	Not selected	Not selected	Not selected	0.000123993	0.919403	1.10125	1.5878	1.6176	0.000104636	0.799857	0.965341	1.43218	1.40674	0.000146931	1.05682	1.25629	1.76033	1.86007
Fluviicola	0.00044079	0.000305298	0.000490084	0.00053166	0.170231	0.4408	3.46175e-18	Not selected	Not selected	Not selected	Not selected	0.000293622	0.90424	1.05673	1.62163	1.82105	0.000246233	0.773899	0.923978	1.45967	1.59918	0.000350132	1.05653	1.20855	1.80156	2.07371
Francisella	0.000628748	0.00044719	0.000671208	0.000774107	0.56184	0.0190056	6.9273e-14	Not selected	Not selected	Not selected	Not selected	0.000394217	0.962105	1.17301	1.52428	1.81116	0.000335695	0.840253	1.02632	1.3596	1.57313	0.00046294	1.10163	1.34067	1.70891	2.08521
Frankia	0.00171205	0.00137456	0.00197384	0.00179939	0.896351	0.0714365	1.65473e-09	Not selected	Not selected	Not selected	Not selected	0.00118692	0.992026	1.11631	1.54625	1.42611	0.00101039	0.882547	0.989429	1.36456	1.21253	0.00139429	1.11509	1.25946	1.75213	1.67731
Frateuria	0.000211012	0.000150362	0.000240327	0.000244439	0.379778	0.16805	8.59179e-18	Not selected	Not selected	Not selected	Not selected	0.000134433	0.945633	1.08847	1.66767	1.74889	0.000114145	0.833109	0.966988	1.51046	1.53425	0.000158325	1.07336	1.22521	1.84125	1.99356
Fusobacterium	0.000649037	0.000427043	0.00082112	0.000706603	0.299087	0.181275	4.4545e-19	Not selected	Not selected	Not selected	Not selected	0.00039087	0.914385	1.12012	1.94766	1.70742	0.000325858	0.758348	0.943425	1.7205	1.46396	0.000468853	1.10253	1.32991	2.2048	1.99136
Gallibacterium	0.000171991	0.000107842	0.000193222	0.00021712	0.0802939	0.864113	4.73119e-23	Not selected	Not selected	Not selected	Not selected	0.000104284	0.884349	1.0117	1.84574	2.19669	8.64104e-05	0.756459	0.882751	1.64679	1.85958	0.000125855	1.03386	1.15949	2.06872	2.5949
Gallionella	0.000160895	0.000110358	0.000184472	0.000189596	0.214093	0.229844	4.36097e-17	Not selected	Not selected	Not selected	Not selected	0.000100152	0.918363	1.08267	1.74096	1.86015	8.35756e-05	0.791323	0.957389	1.55821	1.59605	0.000120017	1.0658	1.22435	1.94514	2.16796
Gardnerella	0.00127046	0.0013496	0.00133511	0.00112393	0.150246	0.192597	0.101557	Not selected	Not selected	Not selected	Not selected	0.00117374	1.11857	1.10635	1.02335	0.846541	0.000999942	0.948071	0.956446	0.863864	0.699035	0.00137775	1.31974	1.27976	1.21227	1.02517
Gemmatimonas	0.000293127	0.000221139	0.000339528	0.000321196	0.794587	0.122278	4.8012e-14	Not selected	Not selected	Not selected	Not selected	0.000195167	0.984674	1.09507	1.623	1.56303	0.000166315	0.87813	0.971012	1.45476	1.34913	0.000229024	1.10414	1.23498	1.81069	1.81083
Geobacillus	0.00102836	0.000749331	0.00119825	0.00114712	0.398481	0.143071	1.29261e-14	Not selected	Not selected	Not selected	Not selected	0.000680713	0.949584	1.09205	1.65782	1.62326	0.000577494	0.837179	0.963565	1.48527	1.41169	0.000802382	1.07708	1.23767	1.85041	1.86654
Geobacter	0.00200854	0.00149539	0.0023136	0.00223433	0.35536	0.110605	4.77344e-17	Not selected	Not selected	Not selected	Not selected	0.00134442	0.945973	1.09769	1.61112	1.59781	0.00114684	0.837485	0.976323	1.46427	1.40109	0.00157603	1.06851	1.23414	1.77269	1.82215
Geodermatophilus	0.000213701	0.000161911	0.000255026	0.000225952	0.878892	0.0945096	4.07373e-11	Not selected	Not selected	Not selected	Not selected	0.00013743	1.00992	1.11389	1.71037	1.53015	0.000115389	0.893681	0.982633	1.48391	1.28442	0.000163681	1.14128	1.26269	1.9714	1.8229
Glaciecola	0.000389155	0.000272702	0.000437202	0.000461578	0.240969	0.30755	4.38666e-15	Not selected	Not selected	Not selected	Not selected	0.000250349	0.924174	1.06879	1.66256	1.81922	0.000209427	0.805821	0.946235	1.48377	1.57368	0.000299267	1.05991	1.20721	1.86289	2.10306
Gloeobacter	0.000305162	0.000227904	0.000349114	0.000341133	0.700551	0.0880462	4.66255e-13	Not selected	Not selected	Not selected	Not selected	0.000198958	0.976545	1.11009	1.61582	1.60883	0.00016613	0.864958	0.968376	1.45234	1.39673	0.000238272	1.10253	1.27255	1.7977	1.85313
Gluconacetobacter	0.000432271	0.000322055	0.000496305	0.000482255	0.76021	0.140866	6.15315e-11	Not selected	Not selected	Not selected	Not selected	0.000280657	0.982407	1.08863	1.65363	1.64429	0.000235726	0.8797	0.967236	1.45671	1.40796	0.000334152	1.0971	1.22526	1.87717	1.92029
Gluconobacter	0.000161868	0.000118852	0.000181329	0.000186908	0.611823	0.105227	1.30969e-10	Not selected	Not selected	Not selected	Not selected	0.000103738	0.970736	1.09972	1.62783	1.71622	8.6821e-05	0.868552	0.973663	1.43609	1.47078	0.000123951	1.08494	1.2421	1.84518	2.00261
Gordonia	0.00082463	0.000625699	0.000939445	0.000915605	0.583164	0.0395325	2.03185e-11	Not selected	Not selected	Not selected	Not selected	0.000539294	0.966498	1.13893	1.60404	1.59368	0.000451258	0.857281	1.00164	1.42496	1.36197	0.000644505	1.08963	1.29503	1.80564	1.86482
Gramella	0.000263828	0.000174032	0.00030241	0.000318138	0.182361	0.363475	1.48754e-15	Not selected	Not selected	Not selected	Not selected	0.00016096	0.904814	1.0675	1.79939	1.97291	0.000132364	0.774553	0.935255	1.57583	1.68356	0.000195733	1.05698	1.21844	2.05467	2.31199
Granulibacter	0.000148407	0.000119941	0.000165087	0.000161175	0.556715	0.0936079	3.14605e-07	Not selected	Not selected	Not selected	Not selected	0.000106707	0.968249	1.09594	1.46407	1.44408	9.07401e-05	0.872599	0.979419	1.29993	1.25981	0.000125484	1.07438	1.22633	1.64894	1.65529
Granulicella	0.000616895	0.00046957	0.000688083	0.000698113	0.330723	0.139808	5.10647e-13	Not selected	Not selected	Not selected	Not selected	0.00042609	0.948961	1.0802	1.52619	1.59918	0.000367233	0.853586	0.974808	1.3839	1.41025	0.00049438	1.05499	1.19698	1.68312	1.81342
Haemophilus	0.000517026	0.000356615	0.00057374	0.000626255	0.110313	0.686385	1.39507e-15	Not selected	Not selected	Not selected	Not selected	0.000341603	0.891873	1.02833	1.65227	1.90105	0.000283797	0.770564	0.901012	1.4694	1.63148	0.000411182	1.03228	1.17365	1.85791	2.21515
Hahella	0.000482764	0.000354228	0.000530799	0.000567697	0.971066	0.106326	1.44553e-17	Not selected	Not selected	Not selected	Not selected	0.000313054	0.998071	1.08769	1.56263	1.73524	0.000269532	0.896486	0.976698	1.42754	1.53218	0.000363602	1.11117	1.21129	1.7105	1.96519
Halalkalicoccus	0.000117289	8.63537e-05	0.000132335	0.000134243	0.592316	0.154864	1.10935e-12	Not selected	Not selected	Not selected	Not selected	7.63917e-05	0.968392	1.0883	1.63848	1.69296	6.39156e-05	0.859988	0.961324	1.4605	1.46471	9.13031e-05	1.09046	1.23206	1.83815	1.95679
Halanaerobium	0.000549931	0.000418484	0.000643098	0.000592743	0.332059	0.192193	1.61969e-13	Not selected	Not selected	Not selected	Not selected	0.000383994	0.934957	1.09253	1.58472	1.48211	0.000327577	0.809842	0.951753	1.42946	1.29242	0.000450127	1.0794	1.25413	1.75685	1.69964
Haliangium	0.000600541	0.000476409	0.000686206	0.000643289	0.513209	0.118397	2.94344e-11	Not selected	Not selected	Not selected	Not selected	0.000421518	0.962312	1.09476	1.52993	1.46713	0.000357871	0.859353	0.97201	1.37311	1.27243	0.000496485	1.07761	1.23302	1.70467	1.69163
Haliscomenobacter	0.000730509	0.0004539	0.000818627	0.000928538	0.28928	0.331441	1.55833e-17	Not selected	Not selected	Not selected	Not selected	0.000412147	0.909634	1.08785	1.86075	2.2064	0.000331613	0.754245	0.927341	1.61527	1.86958	0.000512239	1.09704	1.27614	2.14353	2.60391
[truncated: 365 more rows]

## Sheet: Family
												Estimates					Lower confidence bounds					Upper confidence bounds
	Average proportions											Main effects					Main effects					Main effects
[truncated: 239 more rows]

## Sheet: KEGG L4
													Estimates					Lower confidence bounds					Upper confidence bounds
[truncated: 6,429 more rows]

[truncated: 2 more sheets: KEGG L3, KEGG L2]
