# Supplementary material for: A Longitudinal Study of the Feline Faecal Microbiome Identifies Changes into Early Adulthood Irrespective of Sexual Development
Source: PLoS One. 2015 Dec 14;10(12):e0144881. doi: 10.1371/journal.pone.0144881 (PMC4682054; doi:10.1371/journal.pone.0144881)
Supplement: S7 Table — (XLSX) [file pone.0144881.s010.xlsx]

## Sheet: Sheet1
UpUp
KEGG level 3 ID	KEGG level 3	KEGG level 2	KEGG level 1		Significant L3s within L3
ko00720	Carbon fixation pathways in prokaryotes	Energy metabolism	Metabolism	http://www.genome.jp/kegg-bin/search_pathway_object?org_name=ko&amp;unclassified=K03737%20K00297%20K00194%20K15024%20K00175%20K00625%20K15020%20K01959%20K00196%20K05606%20K14138%20K00177%20K01491%20K11942%20K01847%20K01006%20K15017%20K00240%20K14449%20K09709%20K01678%20K14534%20K08691%20K01966%20K14470%20K00172%20K01677%20K05299%20K01960%20K03519%20K14472%20K15230%20K00024%20K15038%20K01007%20K00…	K03737	K00297	K00194	K15024	K00175	K00625	K15020	K01959	K00196	K05606	K14138	K00177	K01491	K11942	K01847	K01006	K15017	K00240	K14449	K09709	K01678	K14534	K08691	K01966	K14470	K00172	K01677	K05299	K01960	K03519	K14472	K15230	K00024	K15038	K01007	K00198	K14468	K01676	K00239	K00174	K03518	K00169	K00241	K01849	K01895
ko01200	Carbon metabolism	Overview	Metabolism	http://www.genome.jp/kegg-bin/search_pathway_object?org_name=ko&amp;unclassified=K03737%20K00297%20K00194%20K15024%20K00175%20K00625%20K15020%20K01959%20K00196%20K05606%20K14138%20K00177%20K01491%20K11942%20K01847%20K01006%20K15017%20K00240%20K14449%20K09709%20K01678%20K14534%20K08691%20K01966%20K14470%20K00172%20K01677%20K05299%20K01960%20K03519%20K14472%20K15230%20K00024%20K15038%20K01007%20K00…	K03737	K00297	K00194	K15024	K00175	K00625	K15020	K01959	K00196	K05606	K14138	K00177	K01491	K11942	K01847	K01006	K15017	K00240	K14449	K09709	K01678	K14534	K08691	K01966	K14470	K00172	K01677	K05299	K01960	K03519	K14472	K15230	K00024	K15038	K01007	K00198	K14468	K01676	K00239	K00174	K03518	K00169	K00241	K01849	K01895
ko00860	Porphyrin and chlorophyll metabolism	Metabolism of cofactors and vitamins	Metabolism	http://www.genome.jp/kegg-bin/search_pathway_object?org_name=ko&amp;unclassified=K02259%20K01698%20K02492%20K03404%20K02234%20K02229%20K04034%20K05370%20K04035%20K11333%20K00798%20K00214%20K09883%20K13542%20K13786%20K01719%20K02303%20K02231%20K00218%20K02190%20K02227%20K01885%20K04040%20K03794%20K13604%20K03394%20K02224%20K03399%20K02191%20K02189%20K04720%20K05369%20K09882%20K02232%20K01749%20K02…	K02259	K01698	K02492	K03404	K02234	K02229	K04034	K05370	K04035	K11333	K00798	K00214	K09883	K13542	K13786	K01719	K02303	K02231	K00218	K02190	K02227	K01885	K04040	K03794	K13604	K03394	K02224	K03399	K02191	K02189	K04720	K05369	K09882	K02232	K01749	K02228	K00595	K01772	K10960	K00231	K02188	K02230	K02217	K02233	K05934
ko00190	Oxidative phosphorylation	Energy metabolism	Metabolism	http://www.genome.jp/kegg-bin/search_pathway_object?org_name=ko&amp;unclassified=K00240%20K00239%20K00241%20K02300%20K02828%20K05576%20K15862%20K00413%20K00341%20K00337%20K01541%20K05580%20K02122%20K02275%20K00425%20K02259%20K00407%20K00333%20K15408%20K02274%20K01535%20K02119%20K00336%20K00356%20K00406%20K05577%20K02123%20K02829%20K13378%20K05583%20K00342%20K00339%20K05587%20K03886%20K05582%20K05…	K00240	K00239	K00241	K02300	K02828	K05576	K15862	K00413	K00341	K00337	K01541	K05580	K02122	K02275	K00425	K02259	K00407	K00333	K15408	K02274	K01535	K02119	K00336	K00356	K00406	K05577	K02123	K02829	K13378	K05583	K00342	K00339	K05587	K03886	K05582	K05578	K02277	K02120	K00335	K05586	K00405	K02124	K00410	K00331	K02118
ko00970	Aminoacyl-tRNA biosynthesis	Translation	Genetic Information Processing	http://www.genome.jp/kegg-bin/search_pathway_object?org_name=ko&amp;unclassified=K01885%20K09482%20K01869%20K01893%20K06868%20K07587%20K01881%20K03330%20K01866%20K01874%20K01892%20K01870%20K01889%20K04567%20K01884%20K01886%20K01042%20K01883%20K01873%20K01868%20K04566%20K01880%20K01890%20K01887%20K01876	K01885	K09482	K01869	K01893	K06868	K07587	K01881	K03330	K01866	K01874	K01892	K01870	K01889	K04567	K01884	K01886	K01042	K01883	K01873	K01868	K04566	K01880	K01890	K01887	K01876
DownDown
ko02040	Flagellar assembly	Cell motility	Cellular Processe	http://www.genome.jp/kegg-bin/search_pathway_object?org_name=ko&amp;unclassified=K02397%20K02417%20K02421%20K02388%20K02400%20K02413%20K02408%20K02412%20K02396%20K02390%20K02418%20K02409%20K02410%20K02387%20K02422%20K02416%20K02401%20K02398%20K02411%20K02406%20K02556%20K02392%20K02419%20K02389%20K02420%20K02407	K02397	K02417	K02421	K02388	K02400	K02413	K02408	K02412	K02396	K02390	K02418	K02409	K02410	K02387	K02422	K02416	K02401	K02398	K02411	K02406	K02556	K02392	K02419	K02389	K02420	K02407
ko03430	Mismatch repair	Replication and repair	Genetic Information Processin	http://www.genome.jp/kegg-bin/search_pathway_object?org_name=ko&amp;unclassified=K02338%20K03657%20K03602%20K03573%20K03111%20K02341%20K02345%20K02340%20K03601%20K02343%20K01972	K02338	K03657	K03602	K03573	K03111	K02341	K02345	K02340	K03601	K02343	K01972
ko02030	Bacterial chemotaxis	Cell motility	Cellular Processe	http://www.genome.jp/kegg-bin/search_pathway_object?org_name=ko&amp;unclassified=K02417%20K02410%20K02416%20K02556%20K05876%20K03413%20K10108%20K00575%20K03408%20K03412%20K03407%20K05877%20K03411%20K03406%20K03410%20K05875	K02417	K02410	K02416	K02556	K05876	K03413	K10108	K00575	K03408	K03412	K03407	K05877	K03411	K03406	K03410	K05875
[truncated: 72 more columns]
