# Supplementary material for: A Longitudinal Study of the Feline Faecal Microbiome Identifies Changes into Early Adulthood Irrespective of Sexual Development
Source: PLoS One. 2015 Dec 14;10(12):e0144881. doi: 10.1371/journal.pone.0144881 (PMC4682054; doi:10.1371/journal.pone.0144881)
Supplement: S8 Table — (XLSX) [file pone.0144881.s011.xlsx]

## Sheet: Sheet 1
Species	NADH dehydrogenase	Succinate dehydrogenase	Cytochrome c reductase	Cytochrome c oxidase	Cytochrome c oxidase cbb3-type	Cytochrome bd complex	V/A-type ATPase	KEGG link
Megasphaera.elsdenii	0	1	0	0	0	0	0	http://www.genome.jp/kegg-bin/show_pathway?org_name=med&mapno=00190&mapscale=&show_description=hide
Prevotella.ruminicola	10	3	0	0	0	2	0	http://www.genome.jp/kegg-bin/show_pathway?org_name=pru&mapno=00190&mapscale=&show_description=hide
Chlorobaculum.tepidum	11	3	0	0	0	2	0	http://www.genome.jp/kegg-bin/show_pathway?org_name=cte&mapno=00190&mapscale=&show_description=hide
Prevotella.intermedia	11	2	0	0	0	2	0	http://www.genome.jp/kegg-bin/show_pathway?org_name=pit&mapno=00190&mapscale=&show_description=hide
Prevotella.melaninogenica	11	3	0	0	0	2	0	http://www.genome.jp/kegg-bin/show_pathway?org_name=pmz&mapno=00190&mapscale=&show_description=hide
Alistipes.finegoldii	11	3	0	0	0	2	6	http://www.genome.jp/kegg-bin/show_pathway?org_name=afd&mapno=00190&mapscale=&show_description=hide
Prevotella.denticola	11	3	0	0	0	2	0	http://www.genome.jp/kegg-bin/show_pathway?org_name=pdn&mapno=00190&mapscale=&show_description=hide
Listonella.anguillarum*
Odoribacter.splanchnicus	11	3	0	0	0	2	6	http://www.genome.jp/kegg-bin/show_pathway?org_name=osp&mapno=00190&mapscale=&show_description=hide
Desulfovibrio.desulfuricans	11	3	0	0	0	2	0	http://www.genome.jp/kegg-bin/show_pathway?org_name=dds&mapno=00190&mapscale=&show_description=hide
Bacteroides.thetaiotaomicron	14	3	0	0	0	2	6	http://www.genome.jp/kegg-bin/show_pathway?org_name=bth&mapno=00190&mapscale=&show_description=hide
Significantly increased with age in whole microbiome	25	3	3	11	4	2	8	http://www.genome.jp/kegg-bin/show_pathway?142738205211819/ko00190.args
Illustrated are the ortholog groups present in the 10 species with the biggest increase in odds of being observed.
Significantly increased ortholog groups with age in whole microbiome are provided for comparison.
The respective enzymes are highlighted in the graphical representations in the KEGG database (hyperlinks).
*Listonella.anguillarum which is not featured in KEGG
