# Supplementary material for: A Longitudinal Study of the Feline Faecal Microbiome Identifies Changes into Early Adulthood Irrespective of Sexual Development
Source: PLoS One. 2015 Dec 14;10(12):e0144881. doi: 10.1371/journal.pone.0144881 (PMC4682054; doi:10.1371/journal.pone.0144881)
Supplement: S9 Table — (XLSX) [file pone.0144881.s012.xlsx]

## Sheet: Sheet1
			Age (weeks) at faeces collection
Name	Sex	Neuter	week 18	week 30	week 42
Salem	Male	Conventional	18.4286	30.4286	42.4286
Orion	Male	Early	18	30	42
Hutch	Male	Conventional	17.5714	29.5714	41.5714
Fat Louis	Male	Early	17.5714	29.5714	41.5714
Bellatrix	Female	Conventional	17.5714	29.5714	41.5714
Ludo	Male	Conventional	17.2857	29.2857	41.2857
Wussel	Male	Early	17.2857	29.2857	41.2857
Daphne	Female	Early	17.2857	29.2857	41.2857
Dexter	Male	Conventional	17	29	41
scooby	Female	Conventional	17	29	41
Aston	Male	Early	16.8571	28.8571	40.8571
Freeby	Female	Early	16.8571	28.8571	40.8571
Donatello	Male	Conventional	16.8571	28.8571	40.8571
Ginny Weasley	Female	Conventional	16.8571	28.8571	40.8571
Mr Bigglesworth	Male	Early	16.7143	28.7143	40.7143
Morgana	Female	Early	16.7143	28.7143	40.7143
Kalahari	Female	Conventional	16.5714	28.5714	40.5714
Noddy	Male	Conventional	16.4286	28.4286	40.4286
Duchess	Female	Early	16.2857	*	*
Rufus	Male	Early	16.1429	28.1429	40.1429
Ace	Male	Conventional	16.1429	28.1429	40.1429
Cookie	Female	Conventional	16.1429	28.1429	40.1429
Justice	Female	Early	15.8571	27.8571	39.8571
Squirt	Male	Early	15.5714	27.5714	39.5714
Brogan	Female	Conventional	15.5714	27.5714	39.5714
Winston	Male	Conventional	15.4286	27.4286	39.4286
Shrimp	Female	Early	15.4286	27.4286	39.4286
Liquorice	Male	Early	15.4286	27.4286	39.4286
Saffron	Female	Conventional	15.2857	27.2857	39.2857
Sassie	Female	Early	15.2857	27.2857	39.2857
*	Kitten was removed for non-trial related reasons before collection of week 30 and 42 samples
